# Supplementary material for: VMCMC: a graphical and statistical analysis tool for Markov chain Monte Carlo traces
Source: BMC Bioinformatics. 2017 Feb 10;18:97. doi: 10.1186/s12859-017-1505-3 (PMC5301390; doi:10.1186/s12859-017-1505-3)
Supplement: Additional file 1 — Dated species tree used in the example analysis that yielded the traces in Additional files 2 and 3. (TXT 866 KB) [file 12859_2017_1505_MOESM1_ESM.txt]

(((((((Amphiuma_tridactylum:116.0,Plethodon_yonhalossee:116.0):67.1,Ambystoma_mexicanum:183.1):16,Siren_intermedia:199.1):98.5,(((((Nesomantis_thomasseti:137.7,Gastrophryne_carolinensis:137.7):18.3,((Eleutherodactylus_cuneatus:61.0,Hyla_cinerea:61.0):16.9,Bufo_valliceps:77.9):78.1):40.1,Scaphiopus_holbrooki:196.1):10.5,Xenopus_laevis:206.6):16.6,Discoglossus_pictus:223.2):74.4):26.9,(((Grandisonia_alternans:55.5,Hypogeophis_rostratus:55.5):64.3,Typhlonectes_natans:119.8):79.2,Ichthyophis_bannanicus:199.0):125.5):31.2,(((((Turdus_migratorius:102.3,Gallus_gallus:102.3):136,Alligator_mississippiensis:238.3):14.3,Trachemys_scripta:252.6):25.2,(Heterodon_platyrhinos:171.8,Sceloporus_undulatus:171.8):106.0):42.7,(((Rattus_norvegicus:22.6,Mus_musculus:22.6):61.9,Oryctolagus_cuniculus:84.5):6.4,Homo_sapiens:90.9):229.6):35.2):56.2,Latimeria_chalumnae:411.9):100;
