# Supplementary material for: VMCMC: a graphical and statistical analysis tool for Markov chain Monte Carlo traces
Source: BMC Bioinformatics. 2017 Feb 10;18:97. doi: 10.1186/s12859-017-1505-3 (PMC5301390; doi:10.1186/s12859-017-1505-3)
Supplement: Additional file 2 — Sample run file generated from JPrIME. Can be opened using standard text editors or through VMCMC. (MCMC 71065.6 KB) [file 12859_2017_1505_MOESM2_ESM.mcmc]

Iteration	UnnormalizedPosteriorDensity	SubstitutionModelDensity	DLRModelDensity	DuplicationRate	LossRate	EdgeRateMean	EdgeRateCV	GuestTree
0	-27753.08839360455	-27570.254512016603	-182.83388158794855	0.8410044494706982	0.8410044494706982	0.5	1.0	((((((Alligator_mississippiensis,Trachemys_scripta),(Heterodon_platyrhinos,Sceloporus_undulatus)),(((Gallus_gallus,Turdus_migratorius),(((Homo_sapiens,Mus_musculus),Rattus_norvegicus),Oryctolagus_cuniculus)),Latimeria_chalumnae)),(Hypogeophis_rostratus,Typhlonectes_natans)),((Ambystoma_mexicanum,Siren_intermedia),(Amphiuma_tridactylum,Grandisonia_alternans))),(((Bufo_valliceps,Discoglossus_pictus…
100	-26207.006234303146	-26084.961876550846	-122.04435775229902	0.9219557908248242	3.314562112346612	0.21678668824112762	0.9464183962753597	((((((Alligator_mississippiensis,((Heterodon_platyrhinos,Sceloporus_undulatus),Trachemys_scripta)),((Gallus_gallus,Turdus_migratorius),(((Homo_sapiens,Mus_musculus),Rattus_norvegicus),Oryctolagus_cuniculus))),Latimeria_chalumnae),(Hypogeophis_rostratus,Typhlonectes_natans)),((Ambystoma_mexicanum,Siren_intermedia),(Amphiuma_tridactylum,Grandisonia_alternans))),(((Bufo_valliceps,Discoglossus_pictus…
200	-25040.549633292725	-24935.195527420452	-105.35410587227376	0.8716521476273534	2.4055474860630106	0.24598775087381858	1.2083790735275852	(((((((Alligator_mississippiensis,Trachemys_scripta),(Heterodon_platyrhinos,Sceloporus_undulatus)),((Gallus_gallus,Turdus_migratorius),(((Homo_sapiens,Mus_musculus),Rattus_norvegicus),Oryctolagus_cuniculus))),Latimeria_chalumnae),(Hypogeophis_rostratus,Typhlonectes_natans)),((Ambystoma_mexicanum,Siren_intermedia),(Amphiuma_tridactylum,Grandisonia_alternans))),(((Bufo_valliceps,Discoglossus_pictus…
300	-24028.635822522858	-23928.16766857947	-100.46815394338687	0.22764369163599651	3.403393491422734	0.27297458263283125	1.225887936823638	(((((((Alligator_mississippiensis,Trachemys_scripta),(Heterodon_platyrhinos,Sceloporus_undulatus)),((Gallus_gallus,Turdus_migratorius),(((Homo_sapiens,Mus_musculus),Rattus_norvegicus),Oryctolagus_cuniculus))),Latimeria_chalumnae),(Hypogeophis_rostratus,Typhlonectes_natans)),((Ambystoma_mexicanum,Siren_intermedia),(Amphiuma_tridactylum,Grandisonia_alternans))),(((Bufo_valliceps,Discoglossus_pictus…
400	-23481.725303340776	-23400.805493464155	-80.9198098766209	1.444299266144493	3.7172088999564394	0.17132363134081116	1.5213377738373361	(((((((Alligator_mississippiensis,Trachemys_scripta),(Heterodon_platyrhinos,Sceloporus_undulatus)),((Gallus_gallus,Turdus_migratorius),(((Homo_sapiens,Rattus_norvegicus),Mus_musculus),Oryctolagus_cuniculus))),Latimeria_chalumnae),(Hypogeophis_rostratus,Typhlonectes_natans)),((Ambystoma_mexicanum,Siren_intermedia),((Amphiuma_tridactylum,Grandisonia_alternans),Ichthyophis_bannanicus))),(((Bufo_vall…
500	-22937.08426838017	-22857.10413601377	-79.98013236640041	5.900841030539816	5.627515520739017	0.1628655959316398	1.1937197253152565	((((((Alligator_mississippiensis,Trachemys_scripta),(Heterodon_platyrhinos,Sceloporus_undulatus)),((Gallus_gallus,Turdus_migratorius),(((Homo_sapiens,Rattus_norvegicus),Mus_musculus),Oryctolagus_cuniculus))),Latimeria_chalumnae),((((Ambystoma_mexicanum,Siren_intermedia),Typhlonectes_natans),Hypogeophis_rostratus),(Amphiuma_tridactylum,(Grandisonia_alternans,Ichthyophis_bannanicus)))),(((Bufo_vall…
600	-22615.070124952388	-22566.181318384966	-48.888806567421426	5.684589191542416	8.850648530228726	0.08815725586621279	0.8382434513161495	((((((Alligator_mississippiensis,Trachemys_scripta),(Heterodon_platyrhinos,Sceloporus_undulatus)),((Gallus_gallus,Turdus_migratorius),(((Homo_sapiens,Rattus_norvegicus),Mus_musculus),Oryctolagus_cuniculus))),Latimeria_chalumnae),((((Ambystoma_mexicanum,Siren_intermedia),Typhlonectes_natans),Hypogeophis_rostratus),(Amphiuma_tridactylum,(Grandisonia_alternans,Ichthyophis_bannanicus)))),(((Bufo_vall…
700	-22513.89544639414	-22471.290473260757	-42.60497313338475	5.670728284576068	7.467501847770266	0.09541574686960608	1.3259556844742446	((((((Alligator_mississippiensis,Trachemys_scripta),(Heterodon_platyrhinos,Sceloporus_undulatus)),((Gallus_gallus,Turdus_migratorius),(((Homo_sapiens,Rattus_norvegicus),Mus_musculus),Oryctolagus_cuniculus))),Latimeria_chalumnae),(((Ambystoma_mexicanum,Siren_intermedia),Hypogeophis_rostratus),((Amphiuma_tridactylum,(Grandisonia_alternans,Ichthyophis_bannanicus)),Typhlonectes_natans))),(((Bufo_vall…
800	-22382.137859619208	-22349.218958243997	-32.918901375209806	5.028939601055767	7.452356766485216	0.05174849973653957	0.8347657833829776	((((((Alligator_mississippiensis,Trachemys_scripta),(Heterodon_platyrhinos,Sceloporus_undulatus)),((Gallus_gallus,Turdus_migratorius),((Homo_sapiens,(Mus_musculus,Rattus_norvegicus)),Oryctolagus_cuniculus))),Latimeria_chalumnae),((((Ambystoma_mexicanum,Siren_intermedia),Hypogeophis_rostratus),(Amphiuma_tridactylum,(Grandisonia_alternans,Ichthyophis_bannanicus))),Typhlonectes_natans)),(((Bufo_vall…
900	-22293.52920607911	-22266.421204044833	-27.10800203427945	3.593337662982152	7.075809038481321	0.07678829202481383	1.091740742516783	((((((Alligator_mississippiensis,Trachemys_scripta),(Heterodon_platyrhinos,Sceloporus_undulatus)),((Gallus_gallus,Turdus_migratorius),((Homo_sapiens,(Mus_musculus,Rattus_norvegicus)),Oryctolagus_cuniculus))),Latimeria_chalumnae),((((Ambystoma_mexicanum,Siren_intermedia),Hypogeophis_rostratus),(Amphiuma_tridactylum,(Grandisonia_alternans,Ichthyophis_bannanicus))),Typhlonectes_natans)),(((Bufo_vall…
1000	-22230.75326398656	-22211.339388154178	-19.413875832381265	4.924707721778058	7.062943242528297	0.06588270486162816	1.0907778407073594	((((((Alligator_mississippiensis,Trachemys_scripta),(Heterodon_platyrhinos,Sceloporus_undulatus)),((Gallus_gallus,Turdus_migratorius),((Homo_sapiens,(Mus_musculus,Rattus_norvegicus)),Oryctolagus_cuniculus))),Latimeria_chalumnae),((((Ambystoma_mexicanum,Siren_intermedia),Hypogeophis_rostratus),(Amphiuma_tridactylum,(Grandisonia_alternans,Ichthyophis_bannanicus))),Typhlonectes_natans)),(((Bufo_vall…
1100	-22105.904201675883	-22099.666883670896	-6.237318004986923	4.545484704987935	7.062943242528297	0.043329057452476734	0.7874395901903651	((((((Alligator_mississippiensis,Trachemys_scripta),(Heterodon_platyrhinos,Sceloporus_undulatus)),((Gallus_gallus,Turdus_migratorius),((Homo_sapiens,(Mus_musculus,Rattus_norvegicus)),Oryctolagus_cuniculus))),Latimeria_chalumnae),((((Ambystoma_mexicanum,Siren_intermedia),Hypogeophis_rostratus),(Amphiuma_tridactylum,(Grandisonia_alternans,Ichthyophis_bannanicus))),Typhlonectes_natans)),(((Bufo_vall…
1200	-22078.362368190396	-22074.12669274278	-4.235675447615506	4.545484704987935	7.062943242528297	0.052132944773842574	0.9345262725182835	((((((Alligator_mississippiensis,Trachemys_scripta),(Heterodon_platyrhinos,Sceloporus_undulatus)),((Gallus_gallus,Turdus_migratorius),((Homo_sapiens,(Mus_musculus,Rattus_norvegicus)),Oryctolagus_cuniculus))),Latimeria_chalumnae),((((Ambystoma_mexicanum,Siren_intermedia),Hypogeophis_rostratus),(Amphiuma_tridactylum,(Grandisonia_alternans,Ichthyophis_bannanicus))),Typhlonectes_natans)),(((Bufo_vall…
1300	-22045.71985656503	-22049.349440486345	3.6295839213170225	4.109408362854021	5.94511733612071	0.03767078544128214	0.6987481340551319	((((((Alligator_mississippiensis,Trachemys_scripta),(Heterodon_platyrhinos,Sceloporus_undulatus)),((Gallus_gallus,Turdus_migratorius),((Homo_sapiens,(Mus_musculus,Rattus_norvegicus)),Oryctolagus_cuniculus))),Latimeria_chalumnae),((((Ambystoma_mexicanum,Siren_intermedia),Hypogeophis_rostratus),(Amphiuma_tridactylum,(Grandisonia_alternans,Ichthyophis_bannanicus))),Typhlonectes_natans)),(((Bufo_vall…
1400	-22020.59214430255	-22028.534293982302	7.942149679752309	3.1182051239857107	5.752138241287911	0.03390346460843602	0.6933926451721915	((((((Alligator_mississippiensis,Trachemys_scripta),(Heterodon_platyrhinos,Sceloporus_undulatus)),((Gallus_gallus,Turdus_migratorius),((Homo_sapiens,(Mus_musculus,Rattus_norvegicus)),Oryctolagus_cuniculus))),Latimeria_chalumnae),((((Ambystoma_mexicanum,Siren_intermedia),Hypogeophis_rostratus),(Amphiuma_tridactylum,(Grandisonia_alternans,Ichthyophis_bannanicus))),Typhlonectes_natans)),(((Bufo_vall…
1500	-22000.56279505817	-22017.684175941107	17.121380882936858	1.9293767505564303	3.5305709990428413	0.03870036634461697	0.8414274118295081	((((((Alligator_mississippiensis,Trachemys_scripta),(Heterodon_platyrhinos,Sceloporus_undulatus)),((Gallus_gallus,Turdus_migratorius),((Homo_sapiens,(Mus_musculus,Rattus_norvegicus)),Oryctolagus_cuniculus))),Latimeria_chalumnae),((((Ambystoma_mexicanum,Siren_intermedia),Hypogeophis_rostratus),(Amphiuma_tridactylum,(Grandisonia_alternans,Ichthyophis_bannanicus))),Typhlonectes_natans)),(((Bufo_vall…
1600	-21959.298836710135	-21978.355995702157	19.057158992022813	1.42502010168166	3.5305709990428413	0.03757090559922009	0.7498847638922757	((((((Alligator_mississippiensis,Trachemys_scripta),(Heterodon_platyrhinos,Sceloporus_undulatus)),((Gallus_gallus,Turdus_migratorius),((Homo_sapiens,(Mus_musculus,Rattus_norvegicus)),Oryctolagus_cuniculus))),Latimeria_chalumnae),(((Ambystoma_mexicanum,Siren_intermedia),((Amphiuma_tridactylum,(Grandisonia_alternans,Ichthyophis_bannanicus)),Hypogeophis_rostratus)),Typhlonectes_natans)),(((Bufo_vall…
1700	-21952.683341493655	-21973.4282619803	20.744920486647946	1.0850284065587883	3.5305709990428413	0.02892533533729237	0.7498847638922757	((((((Alligator_mississippiensis,Trachemys_scripta),(Heterodon_platyrhinos,Sceloporus_undulatus)),((Gallus_gallus,Turdus_migratorius),((Homo_sapiens,(Mus_musculus,Rattus_norvegicus)),Oryctolagus_cuniculus))),Latimeria_chalumnae),(((Ambystoma_mexicanum,Siren_intermedia),Typhlonectes_natans),((Amphiuma_tridactylum,(Grandisonia_alternans,Ichthyophis_bannanicus)),Hypogeophis_rostratus))),((((Bufo_val…
1800	-21947.304494524178	-21967.653742503164	20.349247978984163	1.209469086167333	3.2106920027672516	0.029508258663033114	0.7965010058916955	((((((Alligator_mississippiensis,Trachemys_scripta),(Heterodon_platyrhinos,Sceloporus_undulatus)),((Gallus_gallus,Turdus_migratorius),((Homo_sapiens,(Mus_musculus,Rattus_norvegicus)),Oryctolagus_cuniculus))),Latimeria_chalumnae),(((Ambystoma_mexicanum,Siren_intermedia),Typhlonectes_natans),((Amphiuma_tridactylum,(Grandisonia_alternans,Ichthyophis_bannanicus)),Hypogeophis_rostratus))),((((Bufo_val…
1900	-21946.18117997051	-21963.9532376444	17.772057673889574	0.889508501541272	3.1622606096725767	0.03173092355786085	0.8282472412498946	((((((Alligator_mississippiensis,Trachemys_scripta),(Heterodon_platyrhinos,Sceloporus_undulatus)),((Gallus_gallus,Turdus_migratorius),((Homo_sapiens,(Mus_musculus,Rattus_norvegicus)),Oryctolagus_cuniculus))),Latimeria_chalumnae),((Ambystoma_mexicanum,Siren_intermedia),(((Amphiuma_tridactylum,(Grandisonia_alternans,Ichthyophis_bannanicus)),Hypogeophis_rostratus),Typhlonectes_natans))),((((Bufo_val…
2000	-21920.219423826256	-21949.771852071295	29.552428245040264	1.419132346264187	3.5692288850114076	0.029731804038164465	0.6921147449109536	((((((Alligator_mississippiensis,Trachemys_scripta),(Heterodon_platyrhinos,Sceloporus_undulatus)),((Gallus_gallus,Turdus_migratorius),((Homo_sapiens,(Mus_musculus,Rattus_norvegicus)),Oryctolagus_cuniculus))),Latimeria_chalumnae),((Ambystoma_mexicanum,Siren_intermedia),((Amphiuma_tridactylum,((Grandisonia_alternans,Hypogeophis_rostratus),Ichthyophis_bannanicus)),Typhlonectes_natans))),((((Bufo_val…
2100	-21920.313835999492	-21950.22792560022	29.91408960072624	1.1647182262782783	2.8371028488194376	0.02330652304191953	0.7080716147576587	((((((Alligator_mississippiensis,Trachemys_scripta),(Heterodon_platyrhinos,Sceloporus_undulatus)),((Gallus_gallus,Turdus_migratorius),((Homo_sapiens,(Mus_musculus,Rattus_norvegicus)),Oryctolagus_cuniculus))),Latimeria_chalumnae),(((Ambystoma_mexicanum,Siren_intermedia),(Amphiuma_tridactylum,((Grandisonia_alternans,Hypogeophis_rostratus),Ichthyophis_bannanicus))),Typhlonectes_natans)),((((Bufo_val…
2200	-21914.69387918484	-21944.05761094122	29.363731756380112	0.7878393505860162	2.8371028488194376	0.027524323233334234	0.7080716147576587	((((((Alligator_mississippiensis,Trachemys_scripta),(Heterodon_platyrhinos,Sceloporus_undulatus)),((Gallus_gallus,Turdus_migratorius),((Homo_sapiens,(Mus_musculus,Rattus_norvegicus)),Oryctolagus_cuniculus))),Latimeria_chalumnae),(((Ambystoma_mexicanum,Siren_intermedia),(Amphiuma_tridactylum,((Grandisonia_alternans,Hypogeophis_rostratus),Ichthyophis_bannanicus))),Typhlonectes_natans)),((((Bufo_val…
2300	-21906.422072463814	-21940.473620937126	34.05154847331224	1.0568900489162856	2.7655915762489567	0.030810966833780193	0.6499447086053234	((((((Alligator_mississippiensis,Trachemys_scripta),(Heterodon_platyrhinos,Sceloporus_undulatus)),((Gallus_gallus,Turdus_migratorius),((Homo_sapiens,(Mus_musculus,Rattus_norvegicus)),Oryctolagus_cuniculus))),Latimeria_chalumnae),((((Ambystoma_mexicanum,Siren_intermedia),Amphiuma_tridactylum),((Grandisonia_alternans,Hypogeophis_rostratus),Ichthyophis_bannanicus)),Typhlonectes_natans)),((((Bufo_val…
2400	-21898.98978462349	-21932.01478476591	33.025000142422215	0.7403567553044615	2.657484880718374	0.035015909511324876	0.7109073274414865	((((((Alligator_mississippiensis,Trachemys_scripta),(Heterodon_platyrhinos,Sceloporus_undulatus)),((Gallus_gallus,Turdus_migratorius),((Homo_sapiens,(Mus_musculus,Rattus_norvegicus)),Oryctolagus_cuniculus))),Latimeria_chalumnae),((((Ambystoma_mexicanum,Siren_intermedia),Amphiuma_tridactylum),((Grandisonia_alternans,Hypogeophis_rostratus),Ichthyophis_bannanicus)),Typhlonectes_natans)),((((Bufo_val…
2500	-21893.99078801857	-21927.38424697	33.393458951427014	1.317748327505847	3.078583486204378	0.04007649023657156	0.8654182715245079	((((((Alligator_mississippiensis,Trachemys_scripta),(Heterodon_platyrhinos,Sceloporus_undulatus)),((Gallus_gallus,Turdus_migratorius),((Homo_sapiens,(Mus_musculus,Rattus_norvegicus)),Oryctolagus_cuniculus))),Latimeria_chalumnae),(((Ambystoma_mexicanum,Siren_intermedia),Amphiuma_tridactylum),(((Grandisonia_alternans,Hypogeophis_rostratus),Ichthyophis_bannanicus),Typhlonectes_natans))),((((Bufo_val…
2600	-21892.38183772879	-21928.101363802187	35.71952607339844	1.1873440114419784	3.078583486204378	0.03343326349457187	0.7754502861512583	((((((Alligator_mississippiensis,Trachemys_scripta),(Heterodon_platyrhinos,Sceloporus_undulatus)),((Gallus_gallus,Turdus_migratorius),((Homo_sapiens,(Mus_musculus,Rattus_norvegicus)),Oryctolagus_cuniculus))),Latimeria_chalumnae),(((Ambystoma_mexicanum,Siren_intermedia),Amphiuma_tridactylum),(((Grandisonia_alternans,Hypogeophis_rostratus),Ichthyophis_bannanicus),Typhlonectes_natans))),((((Bufo_val…
2700	-21891.12050919798	-21927.149875970692	36.02936677271239	1.0503035428821816	2.696283172199334	0.03668713467548848	0.7873243121171837	((((((Alligator_mississippiensis,Trachemys_scripta),(Heterodon_platyrhinos,Sceloporus_undulatus)),((Gallus_gallus,Turdus_migratorius),((Homo_sapiens,(Mus_musculus,Rattus_norvegicus)),Oryctolagus_cuniculus))),Latimeria_chalumnae),((((Ambystoma_mexicanum,Siren_intermedia),Amphiuma_tridactylum),Typhlonectes_natans),((Grandisonia_alternans,Hypogeophis_rostratus),Ichthyophis_bannanicus))),((((Bufo_val…
2800	-21893.39756130278	-21928.469420781268	35.07185947848928	1.2201205325541933	3.0903993757592687	0.03668713467548848	0.653865592256579	((((((Alligator_mississippiensis,Trachemys_scripta),(Heterodon_platyrhinos,Sceloporus_undulatus)),((Gallus_gallus,Turdus_migratorius),((Homo_sapiens,(Mus_musculus,Rattus_norvegicus)),Oryctolagus_cuniculus))),Latimeria_chalumnae),((((Ambystoma_mexicanum,Siren_intermedia),Amphiuma_tridactylum),Typhlonectes_natans),((Grandisonia_alternans,Hypogeophis_rostratus),Ichthyophis_bannanicus))),((((Bufo_val…
2900	-21889.044935944243	-21927.481307834507	38.43637189026349	1.3062250566321427	3.235270958434522	0.03193758283852036	0.8150358182986	((((((Alligator_mississippiensis,Trachemys_scripta),(Heterodon_platyrhinos,Sceloporus_undulatus)),((Gallus_gallus,Turdus_migratorius),((Homo_sapiens,(Mus_musculus,Rattus_norvegicus)),Oryctolagus_cuniculus))),Latimeria_chalumnae),((((Ambystoma_mexicanum,Siren_intermedia),Amphiuma_tridactylum),Typhlonectes_natans),((Grandisonia_alternans,Hypogeophis_rostratus),Ichthyophis_bannanicus))),((((Bufo_val…
3000	-21892.005625413727	-21929.9904911078	37.984865694072724	1.3704005394435343	3.16651634361999	0.028533579850905336	0.8781398170273842	((((((Alligator_mississippiensis,Trachemys_scripta),(Heterodon_platyrhinos,Sceloporus_undulatus)),((Gallus_gallus,Turdus_migratorius),((Homo_sapiens,(Mus_musculus,Rattus_norvegicus)),Oryctolagus_cuniculus))),Latimeria_chalumnae),((((Ambystoma_mexicanum,Siren_intermedia),Amphiuma_tridactylum),Typhlonectes_natans),((Grandisonia_alternans,Hypogeophis_rostratus),Ichthyophis_bannanicus))),((((Bufo_val…
3100	-21888.574394047013	-21925.719524908014	37.1451308610017	1.4544345293677106	3.087598268742533	0.030227474038508662	0.9319355681857134	((((((Alligator_mississippiensis,Trachemys_scripta),(Heterodon_platyrhinos,Sceloporus_undulatus)),((Gallus_gallus,Turdus_migratorius),((Homo_sapiens,(Mus_musculus,Rattus_norvegicus)),Oryctolagus_cuniculus))),Latimeria_chalumnae),((((Ambystoma_mexicanum,Siren_intermedia),Amphiuma_tridactylum),Typhlonectes_natans),((Grandisonia_alternans,Hypogeophis_rostratus),Ichthyophis_bannanicus))),((((Bufo_val…
3200	-21883.529615881114	-21917.69657962437	34.166963743255806	1.522131866160414	3.5715095128449583	0.029186644067414502	0.8536719844583617	((((((Alligator_mississippiensis,Trachemys_scripta),(Heterodon_platyrhinos,Sceloporus_undulatus)),((Gallus_gallus,Turdus_migratorius),((Homo_sapiens,(Mus_musculus,Rattus_norvegicus)),Oryctolagus_cuniculus))),Latimeria_chalumnae),((((Ambystoma_mexicanum,Siren_intermedia),Amphiuma_tridactylum),Typhlonectes_natans),((Grandisonia_alternans,Hypogeophis_rostratus),Ichthyophis_bannanicus))),(((Bufo_vall…
3300	-21880.74354804828	-21915.055942146657	34.31239409837329	1.4986744135754653	2.3831248689471485	0.029186644067414502	0.8373933893879386	((((((Alligator_mississippiensis,Trachemys_scripta),(Heterodon_platyrhinos,Sceloporus_undulatus)),((Gallus_gallus,Turdus_migratorius),((Homo_sapiens,(Mus_musculus,Rattus_norvegicus)),Oryctolagus_cuniculus))),Latimeria_chalumnae),((((Ambystoma_mexicanum,Siren_intermedia),Amphiuma_tridactylum),Typhlonectes_natans),((Grandisonia_alternans,Hypogeophis_rostratus),Ichthyophis_bannanicus))),((((Bufo_val…
3400	-21864.14492602834	-21904.092472317698	39.947546289355344	0.590239709917441	2.8136883346272232	0.03156207829978367	0.866951732988049	(((((((Alligator_mississippiensis,Trachemys_scripta),(Heterodon_platyrhinos,Sceloporus_undulatus)),((Gallus_gallus,Turdus_migratorius),((Homo_sapiens,(Mus_musculus,Rattus_norvegicus)),Oryctolagus_cuniculus))),Latimeria_chalumnae),(((Ambystoma_mexicanum,Siren_intermedia),Amphiuma_tridactylum),Typhlonectes_natans)),((Grandisonia_alternans,Hypogeophis_rostratus),Ichthyophis_bannanicus)),((((Bufo_val…
3500	-21863.928885706508	-21907.95456453846	44.02567883195258	0.5772804953837576	1.9721554763723248	0.027759569353313453	0.6799337503058437	(((((((Alligator_mississippiensis,Trachemys_scripta),(Heterodon_platyrhinos,Sceloporus_undulatus)),((Gallus_gallus,Turdus_migratorius),((Homo_sapiens,(Mus_musculus,Rattus_norvegicus)),Oryctolagus_cuniculus))),Latimeria_chalumnae),(((Ambystoma_mexicanum,Siren_intermedia),Amphiuma_tridactylum),Typhlonectes_natans)),((Grandisonia_alternans,Hypogeophis_rostratus),Ichthyophis_bannanicus)),(((((Bufo_va…
3600	-21868.817060439924	-21912.945823308277	44.12876286835167	0.7804720653769127	2.890452208036901	0.035036076763086274	0.7123092122212685	(((((((Alligator_mississippiensis,Trachemys_scripta),(Heterodon_platyrhinos,Sceloporus_undulatus)),((Gallus_gallus,Turdus_migratorius),((Homo_sapiens,(Mus_musculus,Rattus_norvegicus)),Oryctolagus_cuniculus))),Latimeria_chalumnae),(((Ambystoma_mexicanum,Siren_intermedia),Amphiuma_tridactylum),Typhlonectes_natans)),((Grandisonia_alternans,Hypogeophis_rostratus),Ichthyophis_bannanicus)),(((((Bufo_va…
3700	-21875.081595863077	-21918.305986634386	43.2243907713092	0.9872955965543249	2.433770099862864	0.035151539737441416	0.6633429005959093	(((((((Alligator_mississippiensis,Trachemys_scripta),(Heterodon_platyrhinos,Sceloporus_undulatus)),((Gallus_gallus,Turdus_migratorius),((Homo_sapiens,(Mus_musculus,Rattus_norvegicus)),Oryctolagus_cuniculus))),Latimeria_chalumnae),(((Ambystoma_mexicanum,Siren_intermedia),Amphiuma_tridactylum),Typhlonectes_natans)),((Grandisonia_alternans,Hypogeophis_rostratus),Ichthyophis_bannanicus)),((((((Bufo_v…
3800	-21866.337212371145	-21912.08806065836	45.75084828721602	0.7694475240264445	2.4476047776618826	0.033431279591333296	0.8027232831075324	(((((((Alligator_mississippiensis,Trachemys_scripta),(Heterodon_platyrhinos,Sceloporus_undulatus)),((Gallus_gallus,Turdus_migratorius),((Homo_sapiens,(Mus_musculus,Rattus_norvegicus)),Oryctolagus_cuniculus))),Latimeria_chalumnae),(((Ambystoma_mexicanum,Siren_intermedia),Amphiuma_tridactylum),Typhlonectes_natans)),((Grandisonia_alternans,Hypogeophis_rostratus),Ichthyophis_bannanicus)),((((((Bufo_v…
3900	-21861.36782800739	-21905.754034801234	44.38620679384187	1.5928613203175384	3.2553282340218415	0.028615375618102172	0.8612846206045341	(((((((Alligator_mississippiensis,Trachemys_scripta),(Heterodon_platyrhinos,Sceloporus_undulatus)),((Gallus_gallus,Turdus_migratorius),((Homo_sapiens,(Mus_musculus,Rattus_norvegicus)),Oryctolagus_cuniculus))),Latimeria_chalumnae),(((Ambystoma_mexicanum,Siren_intermedia),Amphiuma_tridactylum),Typhlonectes_natans)),((Grandisonia_alternans,Hypogeophis_rostratus),Ichthyophis_bannanicus)),((((((Bufo_v…
4000	-21858.509965650195	-21900.34889201494	41.838926364744005	1.471161955586376	2.734891605090242	0.03045024412382427	0.8172762301267493	(((((((Alligator_mississippiensis,Trachemys_scripta),(Heterodon_platyrhinos,Sceloporus_undulatus)),((Gallus_gallus,Turdus_migratorius),((Homo_sapiens,(Mus_musculus,Rattus_norvegicus)),Oryctolagus_cuniculus))),Latimeria_chalumnae),(((Ambystoma_mexicanum,Siren_intermedia),Amphiuma_tridactylum),Typhlonectes_natans)),((Grandisonia_alternans,Hypogeophis_rostratus),Ichthyophis_bannanicus)),((((((Bufo_v…
4100	-21859.079435566247	-21900.709300280545	41.629864714297156	0.6378949551616077	2.3401164666401755	0.03608365430385701	0.8803484502073969	(((((((Alligator_mississippiensis,Trachemys_scripta),(Heterodon_platyrhinos,Sceloporus_undulatus)),((Gallus_gallus,Turdus_migratorius),((Homo_sapiens,(Mus_musculus,Rattus_norvegicus)),Oryctolagus_cuniculus))),Latimeria_chalumnae),(((Ambystoma_mexicanum,Siren_intermedia),Amphiuma_tridactylum),Typhlonectes_natans)),((Grandisonia_alternans,Hypogeophis_rostratus),Ichthyophis_bannanicus)),((((((Bufo_v…
4200	-21861.971458085824	-21903.346862365943	41.375404280117515	0.8109985989555911	2.943491431589957	0.035101528927990296	0.9353504375909384	(((((((Alligator_mississippiensis,Trachemys_scripta),(Heterodon_platyrhinos,Sceloporus_undulatus)),((Gallus_gallus,Turdus_migratorius),((Homo_sapiens,(Mus_musculus,Rattus_norvegicus)),Oryctolagus_cuniculus))),Latimeria_chalumnae),(((Ambystoma_mexicanum,Siren_intermedia),Amphiuma_tridactylum),Typhlonectes_natans)),((Grandisonia_alternans,Hypogeophis_rostratus),Ichthyophis_bannanicus)),((((((Bufo_v…
4300	-21864.13787136437	-21904.952647015532	40.81477565115893	1.1558084058060833	2.8995793519278354	0.027680783849678876	0.8899412659134855	(((((((Alligator_mississippiensis,Trachemys_scripta),(Heterodon_platyrhinos,Sceloporus_undulatus)),((Gallus_gallus,Turdus_migratorius),((Homo_sapiens,(Mus_musculus,Rattus_norvegicus)),Oryctolagus_cuniculus))),Latimeria_chalumnae),(((Ambystoma_mexicanum,Siren_intermedia),Amphiuma_tridactylum),Typhlonectes_natans)),((Grandisonia_alternans,Hypogeophis_rostratus),Ichthyophis_bannanicus)),((((((Bufo_v…
4400	-21861.028557779788	-21902.568514433646	41.539956653858916	1.2841119951972106	2.6847453174309477	0.03345196153446434	0.6368774547853862	(((((((Alligator_mississippiensis,Trachemys_scripta),(Heterodon_platyrhinos,Sceloporus_undulatus)),((Gallus_gallus,Turdus_migratorius),((Homo_sapiens,(Mus_musculus,Rattus_norvegicus)),Oryctolagus_cuniculus))),Latimeria_chalumnae),(((Ambystoma_mexicanum,Siren_intermedia),Amphiuma_tridactylum),Typhlonectes_natans)),((Grandisonia_alternans,Hypogeophis_rostratus),Ichthyophis_bannanicus)),((((((Bufo_v…
4500	-21856.574351612806	-21901.74275979748	45.16840818467187	1.3335619803890402	3.128385809046441	0.029389867643093003	0.7170223277984543	(((((((Alligator_mississippiensis,Trachemys_scripta),(Heterodon_platyrhinos,Sceloporus_undulatus)),((Gallus_gallus,Turdus_migratorius),((Homo_sapiens,(Mus_musculus,Rattus_norvegicus)),Oryctolagus_cuniculus))),Latimeria_chalumnae),(((Ambystoma_mexicanum,Siren_intermedia),Amphiuma_tridactylum),Typhlonectes_natans)),((Grandisonia_alternans,Hypogeophis_rostratus),Ichthyophis_bannanicus)),((((((Bufo_v…
4600	-21866.884690964922	-21904.82372135416	37.939030389240685	0.6849527107382373	2.8502042424579743	0.03199379720381556	0.8945373319437877	(((((((Alligator_mississippiensis,Trachemys_scripta),(Heterodon_platyrhinos,Sceloporus_undulatus)),((Gallus_gallus,Turdus_migratorius),((Homo_sapiens,(Mus_musculus,Rattus_norvegicus)),Oryctolagus_cuniculus))),Latimeria_chalumnae),((Ambystoma_mexicanum,Siren_intermedia),(Amphiuma_tridactylum,Typhlonectes_natans))),((Grandisonia_alternans,Hypogeophis_rostratus),Ichthyophis_bannanicus)),((((((Bufo_v…
4700	-21871.186800340747	-21900.04261453669	28.85581419594297	1.173859347526081	2.9279344902012543	0.02858243615157057	0.9621437735971391	(((((((Alligator_mississippiensis,Trachemys_scripta),(Heterodon_platyrhinos,Sceloporus_undulatus)),((Gallus_gallus,Turdus_migratorius),((Homo_sapiens,(Mus_musculus,Rattus_norvegicus)),Oryctolagus_cuniculus))),Latimeria_chalumnae),(((((((Bufo_valliceps,Hyla_cinerea),Nesomantis_thomasseti),Xenopus_laevis),Discoglossus_pictus),(Eleutherodactylus_cuneatus,Gastrophryne_carolinensis)),(Plethodon_yonhal…
4800	-21864.789818677076	-21900.74120589082	35.951387213741505	1.3924868550675433	3.1273638828489596	0.03626838170100164	0.7891765381291711	(((((((Alligator_mississippiensis,Trachemys_scripta),(Heterodon_platyrhinos,Sceloporus_undulatus)),((Gallus_gallus,Turdus_migratorius),((Homo_sapiens,(Mus_musculus,Rattus_norvegicus)),Oryctolagus_cuniculus))),Latimeria_chalumnae),(((((((Bufo_valliceps,Hyla_cinerea),Nesomantis_thomasseti),Xenopus_laevis),Discoglossus_pictus),(Eleutherodactylus_cuneatus,Gastrophryne_carolinensis)),(Plethodon_yonhal…
4900	-21865.306932040334	-21900.45720315857	35.15027111823754	1.3924868550675433	3.4875744802688513	0.03626838170100164	0.8617461136971766	(((((((Alligator_mississippiensis,Trachemys_scripta),(Heterodon_platyrhinos,Sceloporus_undulatus)),((Gallus_gallus,Turdus_migratorius),((Homo_sapiens,(Mus_musculus,Rattus_norvegicus)),Oryctolagus_cuniculus))),Latimeria_chalumnae),(((((((Bufo_valliceps,Hyla_cinerea),Nesomantis_thomasseti),Xenopus_laevis),Discoglossus_pictus),(Eleutherodactylus_cuneatus,Gastrophryne_carolinensis)),(Plethodon_yonhal…
5000	-21871.75185289919	-21902.109648825197	30.357795926006148	1.2675758929846213	2.6288803893345265	0.039910588547412765	0.7846280300696669	(((((((Alligator_mississippiensis,Trachemys_scripta),(Heterodon_platyrhinos,Sceloporus_undulatus)),((Gallus_gallus,Turdus_migratorius),((Homo_sapiens,(Mus_musculus,Rattus_norvegicus)),Oryctolagus_cuniculus))),Latimeria_chalumnae),(((((((Bufo_valliceps,Hyla_cinerea),Nesomantis_thomasseti),Xenopus_laevis),Discoglossus_pictus),(Eleutherodactylus_cuneatus,Gastrophryne_carolinensis)),(Plethodon_yonhal…
5100	-21873.402150624428	-21904.65057327177	31.248422647344135	0.973445227578744	2.6288803893345265	0.04647532576526062	0.9233043899560802	(((((((Alligator_mississippiensis,Trachemys_scripta),(Heterodon_platyrhinos,Sceloporus_undulatus)),((Gallus_gallus,Turdus_migratorius),((Homo_sapiens,(Mus_musculus,Rattus_norvegicus)),Oryctolagus_cuniculus))),Latimeria_chalumnae),(((((((Bufo_valliceps,Hyla_cinerea),Nesomantis_thomasseti),Xenopus_laevis),Discoglossus_pictus),(Eleutherodactylus_cuneatus,Gastrophryne_carolinensis)),(Plethodon_yonhal…
5200	-21877.913382982657	-21910.30472713508	32.391344152423876	0.8044820049946221	2.796345220045146	0.04565120131173942	0.8386414211101655	(((((((Alligator_mississippiensis,Trachemys_scripta),(Heterodon_platyrhinos,Sceloporus_undulatus)),((Gallus_gallus,Turdus_migratorius),((Homo_sapiens,(Mus_musculus,Rattus_norvegicus)),Oryctolagus_cuniculus))),Latimeria_chalumnae),(((((((Bufo_valliceps,Hyla_cinerea),Nesomantis_thomasseti),Xenopus_laevis),Discoglossus_pictus),(Eleutherodactylus_cuneatus,Gastrophryne_carolinensis)),(Plethodon_yonhal…
5300	-21872.546455332264	-21905.43357667519	32.887121342925866	0.9526693910071233	2.3846676221843888	0.03767986350663117	0.9188876055677224	(((((((Alligator_mississippiensis,Trachemys_scripta),(Heterodon_platyrhinos,Sceloporus_undulatus)),((Gallus_gallus,Turdus_migratorius),((Homo_sapiens,(Mus_musculus,Rattus_norvegicus)),Oryctolagus_cuniculus))),Latimeria_chalumnae),((Ambystoma_mexicanum,Siren_intermedia),Typhlonectes_natans)),(((((((Bufo_valliceps,Hyla_cinerea),Nesomantis_thomasseti),Xenopus_laevis),Discoglossus_pictus),(Eleutherod…
5400	-21878.16484755999	-21909.899446751733	31.734599191743747	0.7870380152496721	2.0632355063669614	0.03232472598692762	0.9006618939683253	(((((((Alligator_mississippiensis,Trachemys_scripta),(Heterodon_platyrhinos,Sceloporus_undulatus)),((Gallus_gallus,Turdus_migratorius),((Homo_sapiens,(Mus_musculus,Rattus_norvegicus)),Oryctolagus_cuniculus))),Latimeria_chalumnae),((Ambystoma_mexicanum,Siren_intermedia),Typhlonectes_natans)),(((((((Bufo_valliceps,Hyla_cinerea),Nesomantis_thomasseti),Xenopus_laevis),Discoglossus_pictus),(Eleutherod…
5500	-21874.159763194668	-21911.655299576614	37.495536381946444	0.5835093297351658	2.0274058434258584	0.040037568072883625	0.7938512467954941	(((((((Alligator_mississippiensis,Trachemys_scripta),(Heterodon_platyrhinos,Sceloporus_undulatus)),((Gallus_gallus,Turdus_migratorius),((Homo_sapiens,(Mus_musculus,Rattus_norvegicus)),Oryctolagus_cuniculus))),Latimeria_chalumnae),((Ambystoma_mexicanum,Siren_intermedia),Typhlonectes_natans)),((((((((Bufo_valliceps,Hyla_cinerea),Nesomantis_thomasseti),Xenopus_laevis),Discoglossus_pictus),(Eleuthero…
5600	-21869.024562361596	-21909.107788503297	40.08322614170087	0.5735421864871448	2.0274058434258584	0.03266043427176796	0.6655457260331066	(((((((Alligator_mississippiensis,Trachemys_scripta),(Heterodon_platyrhinos,Sceloporus_undulatus)),((Gallus_gallus,Turdus_migratorius),((Homo_sapiens,(Mus_musculus,Rattus_norvegicus)),Oryctolagus_cuniculus))),Latimeria_chalumnae),((Ambystoma_mexicanum,Siren_intermedia),Typhlonectes_natans)),((((((((Bufo_valliceps,Hyla_cinerea),Nesomantis_thomasseti),Xenopus_laevis),Discoglossus_pictus),(Eleuthero…
5700	-21864.156144694087	-21907.650297132677	43.494152438591804	0.5567814939164535	2.0274058434258584	0.03690519346871401	0.7577720386017861	(((((((Alligator_mississippiensis,Trachemys_scripta),(Heterodon_platyrhinos,Sceloporus_undulatus)),((Gallus_gallus,Turdus_migratorius),((Homo_sapiens,(Mus_musculus,Rattus_norvegicus)),Oryctolagus_cuniculus))),Latimeria_chalumnae),((Ambystoma_mexicanum,Siren_intermedia),Typhlonectes_natans)),((((((((Bufo_valliceps,Hyla_cinerea),Nesomantis_thomasseti),Xenopus_laevis),Discoglossus_pictus),(Eleuthero…
5800	-21862.93865175979	-21907.9385307888	44.99987902901088	0.43890931471022493	2.1802667755446365	0.03629279181042483	0.7355781073569903	(((((((Alligator_mississippiensis,Trachemys_scripta),(Heterodon_platyrhinos,Sceloporus_undulatus)),((Gallus_gallus,Turdus_migratorius),((Homo_sapiens,(Mus_musculus,Rattus_norvegicus)),Oryctolagus_cuniculus))),Latimeria_chalumnae),((Ambystoma_mexicanum,Siren_intermedia),Typhlonectes_natans)),((((((((Bufo_valliceps,Hyla_cinerea),Nesomantis_thomasseti),Xenopus_laevis),Discoglossus_pictus),(Eleuthero…
5900	-21862.043810156774	-21908.551580341173	46.50777018439784	0.8258160119465531	1.773717451519767	0.03161193790317206	0.6699589376051567	((((((Alligator_mississippiensis,Trachemys_scripta),(Heterodon_platyrhinos,Sceloporus_undulatus)),((Gallus_gallus,Turdus_migratorius),((Homo_sapiens,(Mus_musculus,Rattus_norvegicus)),Oryctolagus_cuniculus))),Latimeria_chalumnae),((Ambystoma_mexicanum,Siren_intermedia),Typhlonectes_natans)),(Amphiuma_tridactylum,((((((((Bufo_valliceps,Hyla_cinerea),Nesomantis_thomasseti),Xenopus_laevis),Discogloss…
6000	-21862.888235713428	-21909.649462072157	46.76122635873037	0.8574329764830786	2.19256610450974	0.034300125030868406	0.8508953834864346	((((((Alligator_mississippiensis,Trachemys_scripta),(Heterodon_platyrhinos,Sceloporus_undulatus)),((Gallus_gallus,Turdus_migratorius),((Homo_sapiens,(Mus_musculus,Rattus_norvegicus)),Oryctolagus_cuniculus))),Latimeria_chalumnae),((Ambystoma_mexicanum,Siren_intermedia),Typhlonectes_natans)),(Amphiuma_tridactylum,((((((((Bufo_valliceps,Hyla_cinerea),Nesomantis_thomasseti),Xenopus_laevis),Discogloss…
6100	-21861.646028424	-21909.60227229469	47.95624387069093	0.8745016536632076	2.5223506301160645	0.03773695915868605	0.8500225398026382	((((((Alligator_mississippiensis,Trachemys_scripta),(Heterodon_platyrhinos,Sceloporus_undulatus)),((Gallus_gallus,Turdus_migratorius),((Homo_sapiens,(Mus_musculus,Rattus_norvegicus)),Oryctolagus_cuniculus))),Latimeria_chalumnae),((Ambystoma_mexicanum,Siren_intermedia),Typhlonectes_natans)),(Amphiuma_tridactylum,((((((((Bufo_valliceps,Hyla_cinerea),Nesomantis_thomasseti),Xenopus_laevis),Discogloss…
6200	-21866.395007024083	-21912.65843800678	46.26343098269543	0.6607622682315771	2.4305681667780035	0.04018608673724546	0.8500225398026382	((((((Alligator_mississippiensis,Trachemys_scripta),(Heterodon_platyrhinos,Sceloporus_undulatus)),((Gallus_gallus,Turdus_migratorius),((Homo_sapiens,(Mus_musculus,Rattus_norvegicus)),Oryctolagus_cuniculus))),Latimeria_chalumnae),((Ambystoma_mexicanum,Siren_intermedia),Typhlonectes_natans)),(Amphiuma_tridactylum,((((((((Bufo_valliceps,Hyla_cinerea),Nesomantis_thomasseti),Xenopus_laevis),Discogloss…
6300	-21867.22252398474	-21912.871401688717	45.64887770397788	0.5737685413623471	2.4305681667780035	0.039319595211775554	0.8844436619284683	((((((Alligator_mississippiensis,Trachemys_scripta),(Heterodon_platyrhinos,Sceloporus_undulatus)),((Gallus_gallus,Turdus_migratorius),((Homo_sapiens,(Mus_musculus,Rattus_norvegicus)),Oryctolagus_cuniculus))),Latimeria_chalumnae),((Ambystoma_mexicanum,Siren_intermedia),Typhlonectes_natans)),(Amphiuma_tridactylum,((((((((Bufo_valliceps,Hyla_cinerea),Nesomantis_thomasseti),Xenopus_laevis),Discogloss…
6400	-21867.49140474225	-21918.40531975393	50.913915011680174	0.8094880923302128	2.6523901859196144	0.026336603038570418	0.6138587229894656	((((((Alligator_mississippiensis,Trachemys_scripta),(Heterodon_platyrhinos,Sceloporus_undulatus)),((Gallus_gallus,Turdus_migratorius),((Homo_sapiens,(Mus_musculus,Rattus_norvegicus)),Oryctolagus_cuniculus))),Latimeria_chalumnae),((Ambystoma_mexicanum,Siren_intermedia),Typhlonectes_natans)),(Amphiuma_tridactylum,((((((((Bufo_valliceps,Hyla_cinerea),Nesomantis_thomasseti),Xenopus_laevis),Discogloss…
6500	-21863.162981562018	-21918.53264675369	55.369665191672034	0.881254009820698	2.5286971677111394	0.027630912493337125	0.8213225887387707	((((((Alligator_mississippiensis,Trachemys_scripta),(Heterodon_platyrhinos,Sceloporus_undulatus)),((Gallus_gallus,Turdus_migratorius),((Homo_sapiens,(Mus_musculus,Rattus_norvegicus)),Oryctolagus_cuniculus))),Latimeria_chalumnae),((Ambystoma_mexicanum,Siren_intermedia),Typhlonectes_natans)),(Amphiuma_tridactylum,((((((((Bufo_valliceps,Hyla_cinerea),Nesomantis_thomasseti),Xenopus_laevis),Discogloss…
6600	-21861.02118022222	-21916.832369369004	55.81118914678566	0.6910432608487732	1.8824379582667765	0.03135616081875453	0.686266846868872	((((((Alligator_mississippiensis,Trachemys_scripta),(Heterodon_platyrhinos,Sceloporus_undulatus)),((Gallus_gallus,Turdus_migratorius),((Homo_sapiens,(Mus_musculus,Rattus_norvegicus)),Oryctolagus_cuniculus))),Latimeria_chalumnae),((Ambystoma_mexicanum,Siren_intermedia),Typhlonectes_natans)),(Amphiuma_tridactylum,((((((((Bufo_valliceps,Hyla_cinerea),Nesomantis_thomasseti),Xenopus_laevis),Discogloss…
6700	-21857.62387678682	-21917.372345468826	59.74846868200708	0.8233068659286704	2.500764311653687	0.02856307068609187	0.7420679360283803	((((((Alligator_mississippiensis,Trachemys_scripta),(Heterodon_platyrhinos,Sceloporus_undulatus)),((Gallus_gallus,Turdus_migratorius),((Homo_sapiens,(Mus_musculus,Rattus_norvegicus)),Oryctolagus_cuniculus))),Latimeria_chalumnae),((Ambystoma_mexicanum,Siren_intermedia),Typhlonectes_natans)),(Amphiuma_tridactylum,((((((((Bufo_valliceps,Hyla_cinerea),Nesomantis_thomasseti),Xenopus_laevis),Discogloss…
6800	-21854.047590787028	-21910.587583696062	56.53999290903617	0.6442023096027233	2.3828377830976617	0.029788726566378036	0.7727207108714308	((((((Alligator_mississippiensis,Trachemys_scripta),(Heterodon_platyrhinos,Sceloporus_undulatus)),((Gallus_gallus,Turdus_migratorius),((Homo_sapiens,(Mus_musculus,Rattus_norvegicus)),Oryctolagus_cuniculus))),Latimeria_chalumnae),((Ambystoma_mexicanum,Siren_intermedia),Typhlonectes_natans)),(Amphiuma_tridactylum,((((((((Bufo_valliceps,Hyla_cinerea),Nesomantis_thomasseti),Xenopus_laevis),Discogloss…
6900	-21855.91557308164	-21907.524806476238	51.609233394601226	0.2906503396473883	1.9554218333768134	0.035125667133057065	0.7126753790534822	((((((Alligator_mississippiensis,Trachemys_scripta),(Heterodon_platyrhinos,Sceloporus_undulatus)),((Gallus_gallus,Turdus_migratorius),((Homo_sapiens,(Mus_musculus,Rattus_norvegicus)),Oryctolagus_cuniculus))),Latimeria_chalumnae),((Ambystoma_mexicanum,Siren_intermedia),Typhlonectes_natans)),(Amphiuma_tridactylum,((((((((Bufo_valliceps,Hyla_cinerea),Nesomantis_thomasseti),Xenopus_laevis),Discogloss…
7000	-21857.50388334083	-21909.11584155375	51.61195821292086	1.2412644457425304	2.7503369626740914	0.035226609467647586	0.7775393834208112	((((((Alligator_mississippiensis,Trachemys_scripta),(Heterodon_platyrhinos,Sceloporus_undulatus)),((Gallus_gallus,Turdus_migratorius),((Homo_sapiens,(Mus_musculus,Rattus_norvegicus)),Oryctolagus_cuniculus))),Latimeria_chalumnae),((Ambystoma_mexicanum,Siren_intermedia),Typhlonectes_natans)),(Amphiuma_tridactylum,((((((((Bufo_valliceps,Hyla_cinerea),Nesomantis_thomasseti),Xenopus_laevis),Discogloss…
7100	-21860.944054954165	-21912.64894188282	51.704886928655654	1.2081519356176815	3.232875716552933	0.03173571799583887	0.8808660539879871	((((((Alligator_mississippiensis,Trachemys_scripta),(Heterodon_platyrhinos,Sceloporus_undulatus)),((Gallus_gallus,Turdus_migratorius),((Homo_sapiens,(Mus_musculus,Rattus_norvegicus)),Oryctolagus_cuniculus))),Latimeria_chalumnae),((Ambystoma_mexicanum,Siren_intermedia),Typhlonectes_natans)),(Amphiuma_tridactylum,((((((((Bufo_valliceps,Hyla_cinerea),Nesomantis_thomasseti),Xenopus_laevis),Discogloss…
7200	-21860.324079832877	-21913.48861673623	53.16453690335224	1.1195384803514512	2.3930613763311808	0.029438860631801955	0.8002846408949652	((((((Alligator_mississippiensis,Trachemys_scripta),(Heterodon_platyrhinos,Sceloporus_undulatus)),((Gallus_gallus,Turdus_migratorius),((Homo_sapiens,(Mus_musculus,Rattus_norvegicus)),Oryctolagus_cuniculus))),Latimeria_chalumnae),((Ambystoma_mexicanum,Siren_intermedia),Typhlonectes_natans)),(Amphiuma_tridactylum,(((((((Bufo_valliceps,Hyla_cinerea),Nesomantis_thomasseti),Xenopus_laevis),Discoglossu…
7300	-21861.058292314898	-21914.780401938075	53.72210962317563	0.542066548020512	2.3930613763311808	0.030588925906623564	0.8131937896953569	((((((Alligator_mississippiensis,Trachemys_scripta),(Heterodon_platyrhinos,Sceloporus_undulatus)),((Gallus_gallus,Turdus_migratorius),((Homo_sapiens,(Mus_musculus,Rattus_norvegicus)),Oryctolagus_cuniculus))),Latimeria_chalumnae),((Ambystoma_mexicanum,Siren_intermedia),Typhlonectes_natans)),(Amphiuma_tridactylum,(((((((Bufo_valliceps,Hyla_cinerea),Nesomantis_thomasseti),Xenopus_laevis),Discoglossu…
7400	-21861.817478444347	-21911.635996364108	49.81851791975976	0.4349540340627308	1.5423972689329906	0.0419409560479196	0.946152104189214	((((((Alligator_mississippiensis,Trachemys_scripta),(Heterodon_platyrhinos,Sceloporus_undulatus)),((Gallus_gallus,Turdus_migratorius),((Homo_sapiens,(Mus_musculus,Rattus_norvegicus)),Oryctolagus_cuniculus))),Latimeria_chalumnae),((Ambystoma_mexicanum,Siren_intermedia),Typhlonectes_natans)),(Amphiuma_tridactylum,(((((((Bufo_valliceps,Hyla_cinerea),Nesomantis_thomasseti),Xenopus_laevis),Discoglossu…
7500	-21862.97913260564	-21909.188408523427	46.20927591778754	0.28278596590737415	1.6331277305267906	0.02965942572449859	1.0196186416553275	((((((Alligator_mississippiensis,Trachemys_scripta),(Heterodon_platyrhinos,Sceloporus_undulatus)),((Gallus_gallus,Turdus_migratorius),((Homo_sapiens,(Mus_musculus,Rattus_norvegicus)),Oryctolagus_cuniculus))),Latimeria_chalumnae),((Ambystoma_mexicanum,Siren_intermedia),Typhlonectes_natans)),(Amphiuma_tridactylum,(((((((Bufo_valliceps,Hyla_cinerea),Nesomantis_thomasseti),Xenopus_laevis),Discoglossu…
7600	-21866.90493621829	-21913.985333704295	47.08039748600557	0.5720186772347522	1.9925332297257852	0.030114534105753692	0.8651174134349124	((((((Alligator_mississippiensis,Trachemys_scripta),(Heterodon_platyrhinos,Sceloporus_undulatus)),((Gallus_gallus,Turdus_migratorius),((Homo_sapiens,(Mus_musculus,Rattus_norvegicus)),Oryctolagus_cuniculus))),Latimeria_chalumnae),((Ambystoma_mexicanum,Siren_intermedia),Typhlonectes_natans)),(Amphiuma_tridactylum,(((((((Bufo_valliceps,Hyla_cinerea),Nesomantis_thomasseti),Xenopus_laevis),Discoglossu…
7700	-21862.399776890008	-21908.04699531341	45.647218423400716	0.445473605055379	1.8237017851594488	0.0345600436890177	0.9991845790688219	((((((Alligator_mississippiensis,Trachemys_scripta),(Heterodon_platyrhinos,Sceloporus_undulatus)),((Gallus_gallus,Turdus_migratorius),((Homo_sapiens,(Mus_musculus,Rattus_norvegicus)),Oryctolagus_cuniculus))),Latimeria_chalumnae),((Ambystoma_mexicanum,Siren_intermedia),Typhlonectes_natans)),(Amphiuma_tridactylum,(((((((Bufo_valliceps,Hyla_cinerea),Nesomantis_thomasseti),Xenopus_laevis),Discoglossu…
7800	-21860.801979427673	-21905.178339150407	44.37635972273202	0.8256192974717613	1.9040874852143403	0.045631880912965904	0.7895574080043808	((((((Alligator_mississippiensis,Trachemys_scripta),(Heterodon_platyrhinos,Sceloporus_undulatus)),((Gallus_gallus,Turdus_migratorius),((Homo_sapiens,(Mus_musculus,Rattus_norvegicus)),Oryctolagus_cuniculus))),Latimeria_chalumnae),((Ambystoma_mexicanum,Siren_intermedia),Typhlonectes_natans)),(Amphiuma_tridactylum,(((((((Bufo_valliceps,Hyla_cinerea),Nesomantis_thomasseti),Xenopus_laevis),Discoglossu…
7900	-21857.044845920907	-21904.719356725207	47.67451080429857	0.8493844644896269	2.2345278922020246	0.034387980385126735	0.9421509863391523	((((((Alligator_mississippiensis,Trachemys_scripta),(Heterodon_platyrhinos,Sceloporus_undulatus)),((Gallus_gallus,Turdus_migratorius),((Homo_sapiens,(Mus_musculus,Rattus_norvegicus)),Oryctolagus_cuniculus))),Latimeria_chalumnae),((Ambystoma_mexicanum,Siren_intermedia),Typhlonectes_natans)),(Amphiuma_tridactylum,(((((((Bufo_valliceps,Hyla_cinerea),Nesomantis_thomasseti),Xenopus_laevis),Discoglossu…
8000	-21849.876798552257	-21903.24828266772	53.3714841154621	0.619182380754771	2.2468547248098436	0.03420336732083266	0.8152179441180826	((((((Alligator_mississippiensis,Trachemys_scripta),(Heterodon_platyrhinos,Sceloporus_undulatus)),((Gallus_gallus,Turdus_migratorius),((Homo_sapiens,(Mus_musculus,Rattus_norvegicus)),Oryctolagus_cuniculus))),Latimeria_chalumnae),((Ambystoma_mexicanum,Siren_intermedia),Typhlonectes_natans)),(Amphiuma_tridactylum,(((((((Bufo_valliceps,Hyla_cinerea),Nesomantis_thomasseti),Xenopus_laevis),Discoglossu…
8100	-21853.272116286447	-21900.328019098804	47.055902812356685	0.4255156626067864	2.223028535680509	0.03420336732083266	0.7996311063829464	((((((Alligator_mississippiensis,Trachemys_scripta),(Heterodon_platyrhinos,Sceloporus_undulatus)),((Gallus_gallus,Turdus_migratorius),((Homo_sapiens,(Mus_musculus,Rattus_norvegicus)),Oryctolagus_cuniculus))),Latimeria_chalumnae),((Ambystoma_mexicanum,Siren_intermedia),Typhlonectes_natans)),(Amphiuma_tridactylum,((((((((Bufo_valliceps,Hyla_cinerea),Nesomantis_thomasseti),Xenopus_laevis),Discogloss…
8200	-21855.01864968712	-21900.413374638432	45.39472495131052	0.8616020714912838	1.850415611287902	0.03598507123294881	0.948829730872448	((((((Alligator_mississippiensis,Trachemys_scripta),(Heterodon_platyrhinos,Sceloporus_undulatus)),((Gallus_gallus,Turdus_migratorius),((Homo_sapiens,(Mus_musculus,Rattus_norvegicus)),Oryctolagus_cuniculus))),Latimeria_chalumnae),((Ambystoma_mexicanum,Siren_intermedia),Typhlonectes_natans)),(Amphiuma_tridactylum,((((((((Bufo_valliceps,Hyla_cinerea),Nesomantis_thomasseti),Xenopus_laevis),Discogloss…
8300	-21858.251838013523	-21902.17330987023	43.9214718567084	0.9161967717551296	2.602354494016835	0.03438731423990136	0.7478932376306615	((((((Alligator_mississippiensis,Trachemys_scripta),(Heterodon_platyrhinos,Sceloporus_undulatus)),((Gallus_gallus,Turdus_migratorius),((Homo_sapiens,(Mus_musculus,Rattus_norvegicus)),Oryctolagus_cuniculus))),Latimeria_chalumnae),((Ambystoma_mexicanum,Siren_intermedia),Typhlonectes_natans)),(Amphiuma_tridactylum,((((((((Bufo_valliceps,Hyla_cinerea),Nesomantis_thomasseti),Xenopus_laevis),Discogloss…
8400	-21864.92701901396	-21904.926195170046	39.999176156084495	1.0181010561883173	1.9366684106481804	0.0446681339053097	1.0171842433270313	((((((Alligator_mississippiensis,Trachemys_scripta),(Heterodon_platyrhinos,Sceloporus_undulatus)),((Gallus_gallus,Turdus_migratorius),((Homo_sapiens,(Mus_musculus,Rattus_norvegicus)),Oryctolagus_cuniculus))),Latimeria_chalumnae),((Ambystoma_mexicanum,Siren_intermedia),Typhlonectes_natans)),(Amphiuma_tridactylum,((((((((Bufo_valliceps,Hyla_cinerea),Nesomantis_thomasseti),Xenopus_laevis),Discogloss…
8500	-21863.386076438048	-21905.90978062225	42.523704184200646	0.6091583305148816	1.9199089027512222	0.025307372519991787	0.8875743656409341	((((((Alligator_mississippiensis,Trachemys_scripta),(Heterodon_platyrhinos,Sceloporus_undulatus)),((Gallus_gallus,Turdus_migratorius),((Homo_sapiens,(Mus_musculus,Rattus_norvegicus)),Oryctolagus_cuniculus))),Latimeria_chalumnae),((Ambystoma_mexicanum,Siren_intermedia),Typhlonectes_natans)),(Amphiuma_tridactylum,((((((((Bufo_valliceps,Hyla_cinerea),Nesomantis_thomasseti),Xenopus_laevis),Discogloss…
8600	-21857.001508451864	-21906.48810973048	49.48660127861341	0.7551254886971106	2.1826963975636486	0.030853760507908473	0.8016814983483785	((((((Alligator_mississippiensis,Trachemys_scripta),(Heterodon_platyrhinos,Sceloporus_undulatus)),((Gallus_gallus,Turdus_migratorius),((Homo_sapiens,(Mus_musculus,Rattus_norvegicus)),Oryctolagus_cuniculus))),Latimeria_chalumnae),((Ambystoma_mexicanum,Siren_intermedia),Typhlonectes_natans)),(Amphiuma_tridactylum,((((((((Bufo_valliceps,Hyla_cinerea),Nesomantis_thomasseti),Xenopus_laevis),Discogloss…
8700	-21859.11938320314	-21909.080419473128	49.9610362699893	1.013478664270323	2.3549699699087054	0.031212133896558587	0.6513587206137723	((((Alligator_mississippiensis,Trachemys_scripta),(Heterodon_platyrhinos,Sceloporus_undulatus)),((Gallus_gallus,Turdus_migratorius),((Homo_sapiens,(Mus_musculus,Rattus_norvegicus)),Oryctolagus_cuniculus))),((((Ambystoma_mexicanum,Siren_intermedia),Typhlonectes_natans),(Amphiuma_tridactylum,((((((((Bufo_valliceps,Hyla_cinerea),Nesomantis_thomasseti),Xenopus_laevis),Discoglossus_pictus),(Eleutherod…
8800	-21859.069569256604	-21907.18699706064	48.11742780403328	0.8579006626911595	2.5089475961456986	0.03573911907038868	0.6964160811356094	((((Alligator_mississippiensis,Trachemys_scripta),(Heterodon_platyrhinos,Sceloporus_undulatus)),((Gallus_gallus,Turdus_migratorius),((Homo_sapiens,(Mus_musculus,Rattus_norvegicus)),Oryctolagus_cuniculus))),((((Ambystoma_mexicanum,Siren_intermedia),Typhlonectes_natans),(Amphiuma_tridactylum,((((((((Bufo_valliceps,Hyla_cinerea),Nesomantis_thomasseti),Xenopus_laevis),Discoglossus_pictus),(Eleutherod…
8900	-21857.50714887185	-21909.7356494913	52.22850061945001	0.4677251376203532	2.381636791470529	0.03340777308684403	0.6753536706609496	((((Alligator_mississippiensis,Trachemys_scripta),(Heterodon_platyrhinos,Sceloporus_undulatus)),((Gallus_gallus,Turdus_migratorius),((Homo_sapiens,(Mus_musculus,Rattus_norvegicus)),Oryctolagus_cuniculus))),((((Ambystoma_mexicanum,Siren_intermedia),Typhlonectes_natans),(Amphiuma_tridactylum,((((((((Bufo_valliceps,Hyla_cinerea),Nesomantis_thomasseti),Xenopus_laevis),Discoglossus_pictus),(Eleutherod…
9000	-21859.571785005144	-21911.554862255573	51.98307725042663	0.8910617651709689	3.0964193749533457	0.03581993812165167	0.7119427917282928	((((Alligator_mississippiensis,Trachemys_scripta),(Heterodon_platyrhinos,Sceloporus_undulatus)),((Gallus_gallus,Turdus_migratorius),((Homo_sapiens,(Mus_musculus,Rattus_norvegicus)),Oryctolagus_cuniculus))),((((Ambystoma_mexicanum,Siren_intermedia),Typhlonectes_natans),(Amphiuma_tridactylum,((((((((Bufo_valliceps,Hyla_cinerea),Nesomantis_thomasseti),Xenopus_laevis),Discoglossus_pictus),Scaphiopus_…
9100	-21861.158394378162	-21903.723626523395	42.565232145231626	1.208758264125079	3.0964193749533457	0.034427294677924596	0.7117138746857902	((((Alligator_mississippiensis,Trachemys_scripta),(Heterodon_platyrhinos,Sceloporus_undulatus)),((Gallus_gallus,Turdus_migratorius),((Homo_sapiens,(Mus_musculus,Rattus_norvegicus)),Oryctolagus_cuniculus))),((((Ambystoma_mexicanum,Siren_intermedia),(Amphiuma_tridactylum,((((((((Bufo_valliceps,Hyla_cinerea),Nesomantis_thomasseti),Xenopus_laevis),Discoglossus_pictus),Scaphiopus_holbrooki),(Eleuthero…
9200	-21859.960191106722	-21902.050892155887	42.090701049166135	0.8040740849407194	2.311358537278317	0.03582103924351884	0.6887840034410476	((((Alligator_mississippiensis,Trachemys_scripta),(Heterodon_platyrhinos,Sceloporus_undulatus)),((Gallus_gallus,Turdus_migratorius),((Homo_sapiens,(Mus_musculus,Rattus_norvegicus)),Oryctolagus_cuniculus))),((((Ambystoma_mexicanum,Siren_intermedia),(Amphiuma_tridactylum,((((((((Bufo_valliceps,Hyla_cinerea),Nesomantis_thomasseti),Xenopus_laevis),Discoglossus_pictus),Scaphiopus_holbrooki),(Eleuthero…
9300	-21860.465421488076	-21909.0637977194	48.59837623132116	0.7968324213223786	2.6730094614174504	0.03569786947478471	0.7121458305576285	((((Alligator_mississippiensis,Trachemys_scripta),(Heterodon_platyrhinos,Sceloporus_undulatus)),((Gallus_gallus,Turdus_migratorius),((Homo_sapiens,(Mus_musculus,Rattus_norvegicus)),Oryctolagus_cuniculus))),((((Ambystoma_mexicanum,Siren_intermedia),(Amphiuma_tridactylum,(((((((Bufo_valliceps,Hyla_cinerea),Nesomantis_thomasseti),Xenopus_laevis),Discoglossus_pictus),((Eleutherodactylus_cuneatus,Gast…
9400	-21859.229846852508	-21906.79767766606	47.56783081355289	0.845028285117836	2.340588527050025	0.03545660727406126	0.549801537749771	(((((Alligator_mississippiensis,Trachemys_scripta),(Heterodon_platyrhinos,Sceloporus_undulatus)),((Gallus_gallus,Turdus_migratorius),((Homo_sapiens,(Mus_musculus,Rattus_norvegicus)),Oryctolagus_cuniculus))),Latimeria_chalumnae),(((Ambystoma_mexicanum,Siren_intermedia),(Amphiuma_tridactylum,(((((((Bufo_valliceps,Hyla_cinerea),Nesomantis_thomasseti),Xenopus_laevis),Discoglossus_pictus),((Eleutherod…
9500	-21851.266655181702	-21901.023288072985	49.75663289128482	0.6397176137151358	2.2372701975516076	0.03533521449342522	0.674244873097603	(((((Alligator_mississippiensis,Trachemys_scripta),(Heterodon_platyrhinos,Sceloporus_undulatus)),((Gallus_gallus,Turdus_migratorius),((Homo_sapiens,(Mus_musculus,Rattus_norvegicus)),Oryctolagus_cuniculus))),Latimeria_chalumnae),(((Ambystoma_mexicanum,Siren_intermedia),(Amphiuma_tridactylum,(((((((Bufo_valliceps,Hyla_cinerea),Nesomantis_thomasseti),Xenopus_laevis),Discoglossus_pictus),((Eleutherod…
9600	-21855.705217372928	-21905.25115563199	49.54593825906493	0.5415824144309884	2.3611137012958445	0.03835244527377677	0.6517880657609819	(((((Alligator_mississippiensis,Trachemys_scripta),(Heterodon_platyrhinos,Sceloporus_undulatus)),((Gallus_gallus,Turdus_migratorius),((Homo_sapiens,(Mus_musculus,Rattus_norvegicus)),Oryctolagus_cuniculus))),Latimeria_chalumnae),(((Ambystoma_mexicanum,Siren_intermedia),(Amphiuma_tridactylum,(((((((Bufo_valliceps,Hyla_cinerea),Nesomantis_thomasseti),Xenopus_laevis),Discoglossus_pictus),((Eleutherod…
9700	-21852.36059737135	-21909.564628314194	57.20403094284391	0.20100386735053233	1.5582269193529663	0.030422854250076643	0.6517880657609819	(((((Alligator_mississippiensis,Trachemys_scripta),(Heterodon_platyrhinos,Sceloporus_undulatus)),((Gallus_gallus,Turdus_migratorius),((Homo_sapiens,(Mus_musculus,Rattus_norvegicus)),Oryctolagus_cuniculus))),Latimeria_chalumnae),(((Ambystoma_mexicanum,Siren_intermedia),Typhlonectes_natans),((Amphiuma_tridactylum,((Grandisonia_alternans,Hypogeophis_rostratus),Ichthyophis_bannanicus)),((((((Bufo_val…
9800	-21847.26283473351	-21904.90687208281	57.644037349303865	0.5090834056747836	2.0293293567588098	0.030422854250076643	0.5852512573580227	(((((Alligator_mississippiensis,Trachemys_scripta),(Heterodon_platyrhinos,Sceloporus_undulatus)),((Gallus_gallus,Turdus_migratorius),((Homo_sapiens,(Mus_musculus,Rattus_norvegicus)),Oryctolagus_cuniculus))),Latimeria_chalumnae),(((Ambystoma_mexicanum,Siren_intermedia),Typhlonectes_natans),((Amphiuma_tridactylum,((Grandisonia_alternans,Hypogeophis_rostratus),Ichthyophis_bannanicus)),((((((Bufo_val…
9900	-21851.17502331124	-21909.554590936026	58.37956762478575	1.5341535849448393	2.9854154390047136	0.030623203526801406	0.5852512573580227	(((((Alligator_mississippiensis,Trachemys_scripta),(Heterodon_platyrhinos,Sceloporus_undulatus)),((Gallus_gallus,Turdus_migratorius),((Homo_sapiens,(Mus_musculus,Rattus_norvegicus)),Oryctolagus_cuniculus))),Latimeria_chalumnae),(((Ambystoma_mexicanum,Siren_intermedia),Typhlonectes_natans),((Amphiuma_tridactylum,((Grandisonia_alternans,Hypogeophis_rostratus),Ichthyophis_bannanicus)),((((((Bufo_val…
10000	-21847.615550871644	-21907.608907243037	59.99335637139154	0.5955687226839345	2.298177563344545	0.03055737096616414	0.7727420307751887	(((((Alligator_mississippiensis,Trachemys_scripta),(Heterodon_platyrhinos,Sceloporus_undulatus)),((Gallus_gallus,Turdus_migratorius),((Homo_sapiens,(Mus_musculus,Rattus_norvegicus)),Oryctolagus_cuniculus))),Latimeria_chalumnae),(((Ambystoma_mexicanum,Siren_intermedia),Typhlonectes_natans),((Amphiuma_tridactylum,((Grandisonia_alternans,Hypogeophis_rostratus),Ichthyophis_bannanicus)),((((((Bufo_val…
10100	-21845.52118568211	-21907.47439767322	61.953211991110415	0.9832639996600169	1.8560157822274093	0.02849160760480447	0.6927695867837368	(((((Alligator_mississippiensis,Trachemys_scripta),(Heterodon_platyrhinos,Sceloporus_undulatus)),((Gallus_gallus,Turdus_migratorius),((Homo_sapiens,(Mus_musculus,Rattus_norvegicus)),Oryctolagus_cuniculus))),Latimeria_chalumnae),(((Ambystoma_mexicanum,Siren_intermedia),Typhlonectes_natans),((Amphiuma_tridactylum,((Grandisonia_alternans,Hypogeophis_rostratus),Ichthyophis_bannanicus)),((((((Bufo_val…
10200	-21848.75333045946	-21908.543322636877	59.78999217741357	0.9832639996600169	1.8560157822274093	0.02611159500428356	0.6309437430763937	(((((Alligator_mississippiensis,Trachemys_scripta),(Heterodon_platyrhinos,Sceloporus_undulatus)),((Gallus_gallus,Turdus_migratorius),((Homo_sapiens,(Mus_musculus,Rattus_norvegicus)),Oryctolagus_cuniculus))),Latimeria_chalumnae),(((Ambystoma_mexicanum,Siren_intermedia),Typhlonectes_natans),(Amphiuma_tridactylum,(((((((Bufo_valliceps,Hyla_cinerea),Nesomantis_thomasseti),Xenopus_laevis),Discoglossus…
10300	-21846.035167358415	-21910.50568080259	64.47051344417594	0.5921737678649226	2.194770746191355	0.03197171296553924	0.6504442046227299	(((((Alligator_mississippiensis,Trachemys_scripta),(Heterodon_platyrhinos,Sceloporus_undulatus)),((Gallus_gallus,Turdus_migratorius),((Homo_sapiens,(Mus_musculus,Rattus_norvegicus)),Oryctolagus_cuniculus))),Latimeria_chalumnae),(((Ambystoma_mexicanum,Siren_intermedia),Typhlonectes_natans),(Amphiuma_tridactylum,(((((((Bufo_valliceps,Hyla_cinerea),Nesomantis_thomasseti),Xenopus_laevis),Discoglossus…
10400	-21848.68160425537	-21911.41331414967	62.731709894301765	0.37625916647183694	2.089305467002029	0.030794480721506177	0.7222433781518713	(((((Alligator_mississippiensis,Trachemys_scripta),(Heterodon_platyrhinos,Sceloporus_undulatus)),((Gallus_gallus,Turdus_migratorius),((Homo_sapiens,(Mus_musculus,Rattus_norvegicus)),Oryctolagus_cuniculus))),Latimeria_chalumnae),(((Ambystoma_mexicanum,Siren_intermedia),Typhlonectes_natans),((Amphiuma_tridactylum,((Grandisonia_alternans,Hypogeophis_rostratus),Ichthyophis_bannanicus)),((((((Bufo_val…
10500	-21852.068869092243	-21914.346424413154	62.27755532091178	0.37504162043398803	1.8471795431824352	0.031962712064343805	0.6202519704785805	(((((Alligator_mississippiensis,Trachemys_scripta),(Heterodon_platyrhinos,Sceloporus_undulatus)),((Gallus_gallus,Turdus_migratorius),((Homo_sapiens,(Mus_musculus,Rattus_norvegicus)),Oryctolagus_cuniculus))),Latimeria_chalumnae),(((Ambystoma_mexicanum,Siren_intermedia),Typhlonectes_natans),((Amphiuma_tridactylum,((Grandisonia_alternans,Hypogeophis_rostratus),Ichthyophis_bannanicus)),((((((Bufo_val…
10600	-21867.19963134681	-21917.7606253047	50.56099395788826	1.1052867888795705	1.8962938900541593	0.03554407790700527	0.6563835913963784	(((((Alligator_mississippiensis,Trachemys_scripta),(Heterodon_platyrhinos,Sceloporus_undulatus)),((Gallus_gallus,Turdus_migratorius),((Homo_sapiens,(Mus_musculus,Rattus_norvegicus)),Oryctolagus_cuniculus))),Latimeria_chalumnae),(((Ambystoma_mexicanum,Siren_intermedia),Typhlonectes_natans),((Amphiuma_tridactylum,((Grandisonia_alternans,Hypogeophis_rostratus),Ichthyophis_bannanicus)),(((((((Bufo_va…
10700	-21866.439143795033	-21913.07137133744	46.63222754240604	1.378438014886421	1.8962938900541593	0.030637767581797155	0.691512990317972	(((((Alligator_mississippiensis,Trachemys_scripta),(Heterodon_platyrhinos,Sceloporus_undulatus)),((Gallus_gallus,Turdus_migratorius),((Homo_sapiens,(Mus_musculus,Rattus_norvegicus)),Oryctolagus_cuniculus))),Latimeria_chalumnae),(((Ambystoma_mexicanum,Siren_intermedia),Typhlonectes_natans),((Amphiuma_tridactylum,((Grandisonia_alternans,Hypogeophis_rostratus),Ichthyophis_bannanicus)),(((((((Bufo_va…
10800	-21869.10140995739	-21916.188373010027	47.08696305263529	0.9432914966579882	2.115400232371166	0.03794976880130228	0.8945475626446034	(((((Alligator_mississippiensis,Trachemys_scripta),(Heterodon_platyrhinos,Sceloporus_undulatus)),((Gallus_gallus,Turdus_migratorius),((Homo_sapiens,(Mus_musculus,Rattus_norvegicus)),Oryctolagus_cuniculus))),Latimeria_chalumnae),(((Ambystoma_mexicanum,Siren_intermedia),Typhlonectes_natans),((Amphiuma_tridactylum,((Grandisonia_alternans,Hypogeophis_rostratus),Ichthyophis_bannanicus)),(((((((Bufo_va…
10900	-21870.439559269053	-21919.773322268735	49.33376299968183	0.5458061910797339	2.1452366071580427	0.028698966020836186	0.7931872246248113	(((((Alligator_mississippiensis,Trachemys_scripta),(Heterodon_platyrhinos,Sceloporus_undulatus)),((Gallus_gallus,Turdus_migratorius),((Homo_sapiens,(Mus_musculus,Rattus_norvegicus)),Oryctolagus_cuniculus))),Latimeria_chalumnae),(((Ambystoma_mexicanum,Siren_intermedia),Typhlonectes_natans),((Amphiuma_tridactylum,((Grandisonia_alternans,Hypogeophis_rostratus),Ichthyophis_bannanicus)),(((((((Bufo_va…
11000	-21853.369765686206	-21902.990841102404	49.6210754162001	0.8780197472456022	2.7501970295963147	0.028428877147581133	0.7453670612337342	(((((Alligator_mississippiensis,Trachemys_scripta),(Heterodon_platyrhinos,Sceloporus_undulatus)),((Gallus_gallus,Turdus_migratorius),((Homo_sapiens,(Mus_musculus,Rattus_norvegicus)),Oryctolagus_cuniculus))),Latimeria_chalumnae),(((Ambystoma_mexicanum,Siren_intermedia),Typhlonectes_natans),((Amphiuma_tridactylum,((Grandisonia_alternans,Hypogeophis_rostratus),Ichthyophis_bannanicus)),(((((((Bufo_va…
11100	-21849.60567267008	-21903.274546761317	53.66887409123578	1.0324187700404546	2.1678844987635686	0.030405213215683322	0.6428908783825783	(((((Alligator_mississippiensis,Trachemys_scripta),(Heterodon_platyrhinos,Sceloporus_undulatus)),((Gallus_gallus,Turdus_migratorius),((Homo_sapiens,(Mus_musculus,Rattus_norvegicus)),Oryctolagus_cuniculus))),Latimeria_chalumnae),(((Ambystoma_mexicanum,Siren_intermedia),Typhlonectes_natans),((Amphiuma_tridactylum,((Grandisonia_alternans,Hypogeophis_rostratus),Ichthyophis_bannanicus)),(((((((Bufo_va…
11200	-21849.108610444906	-21902.420045139388	53.31143469448243	0.4857272339496673	2.1678844987635686	0.03325305403174614	0.7191564120927164	(((((Alligator_mississippiensis,Trachemys_scripta),(Heterodon_platyrhinos,Sceloporus_undulatus)),((Gallus_gallus,Turdus_migratorius),((Homo_sapiens,(Mus_musculus,Rattus_norvegicus)),Oryctolagus_cuniculus))),Latimeria_chalumnae),(((Ambystoma_mexicanum,Siren_intermedia),Typhlonectes_natans),((Amphiuma_tridactylum,((Grandisonia_alternans,Hypogeophis_rostratus),Ichthyophis_bannanicus)),(((((((Bufo_va…
11300	-21850.577883564285	-21901.66731731617	51.08943375188547	0.23528287013889213	1.787995995476003	0.034242900413682165	0.6539851166260935	(((((Alligator_mississippiensis,Trachemys_scripta),(Heterodon_platyrhinos,Sceloporus_undulatus)),((Gallus_gallus,Turdus_migratorius),((Homo_sapiens,(Mus_musculus,Rattus_norvegicus)),Oryctolagus_cuniculus))),Latimeria_chalumnae),(((Ambystoma_mexicanum,Siren_intermedia),Typhlonectes_natans),((Amphiuma_tridactylum,((Grandisonia_alternans,Hypogeophis_rostratus),Ichthyophis_bannanicus)),(((((((Bufo_va…
11400	-21852.362132639963	-21902.999276755876	50.63714411591296	0.3345023026197613	1.75899763872325	0.03282931210918487	0.6234519203994323	(((((Alligator_mississippiensis,Trachemys_scripta),(Heterodon_platyrhinos,Sceloporus_undulatus)),((Gallus_gallus,Turdus_migratorius),((Homo_sapiens,(Mus_musculus,Rattus_norvegicus)),Oryctolagus_cuniculus))),Latimeria_chalumnae),(((Ambystoma_mexicanum,Siren_intermedia),Typhlonectes_natans),((Amphiuma_tridactylum,((Grandisonia_alternans,Hypogeophis_rostratus),Ichthyophis_bannanicus)),(((((((Bufo_va…
11500	-21855.383183641537	-21905.661849308086	50.278665666547596	0.32888307950509676	2.40171616354049	0.031587065410864194	0.6234519203994323	(((((Alligator_mississippiensis,Trachemys_scripta),(Heterodon_platyrhinos,Sceloporus_undulatus)),((Gallus_gallus,Turdus_migratorius),((Homo_sapiens,(Mus_musculus,Rattus_norvegicus)),Oryctolagus_cuniculus))),Latimeria_chalumnae),(((Ambystoma_mexicanum,Siren_intermedia),Typhlonectes_natans),((Amphiuma_tridactylum,((Grandisonia_alternans,Hypogeophis_rostratus),Ichthyophis_bannanicus)),(((((((Bufo_va…
11600	-21854.193576798887	-21903.54869932698	49.35512252809527	1.1686999403600202	2.40171616354049	0.030521715495115374	0.5161007720724633	(((((Alligator_mississippiensis,Trachemys_scripta),(Heterodon_platyrhinos,Sceloporus_undulatus)),((Gallus_gallus,Turdus_migratorius),((Homo_sapiens,(Mus_musculus,Rattus_norvegicus)),Oryctolagus_cuniculus))),Latimeria_chalumnae),(((Ambystoma_mexicanum,Siren_intermedia),Typhlonectes_natans),((Amphiuma_tridactylum,((Grandisonia_alternans,Hypogeophis_rostratus),Ichthyophis_bannanicus)),(((((((Bufo_va…
11700	-21855.271801797004	-21910.450326792194	55.178524995191204	0.6547109935541288	2.4259257754096724	0.03055027244104241	0.576841144299829	(((((Alligator_mississippiensis,Trachemys_scripta),(Heterodon_platyrhinos,Sceloporus_undulatus)),((Gallus_gallus,Turdus_migratorius),((Homo_sapiens,(Mus_musculus,Rattus_norvegicus)),Oryctolagus_cuniculus))),Latimeria_chalumnae),(((Ambystoma_mexicanum,Siren_intermedia),Typhlonectes_natans),((Amphiuma_tridactylum,((Grandisonia_alternans,Hypogeophis_rostratus),Ichthyophis_bannanicus)),(((((((Bufo_va…
11800	-21852.266050594735	-21908.64139154984	56.37534095510615	0.8464719221652629	2.3469445345784496	0.030505132116587168	0.7946114508374935	(((((Alligator_mississippiensis,Trachemys_scripta),(Heterodon_platyrhinos,Sceloporus_undulatus)),((Gallus_gallus,Turdus_migratorius),((Homo_sapiens,(Mus_musculus,Rattus_norvegicus)),Oryctolagus_cuniculus))),Latimeria_chalumnae),(((Ambystoma_mexicanum,Siren_intermedia),Typhlonectes_natans),((Amphiuma_tridactylum,((Grandisonia_alternans,Hypogeophis_rostratus),Ichthyophis_bannanicus)),(((((((Bufo_va…
11900	-21853.627851541416	-21908.586744642005	54.95889310059045	0.8529296943027356	2.675685046564842	0.026259628046258324	0.6024011538558084	(((((Alligator_mississippiensis,Trachemys_scripta),(Heterodon_platyrhinos,Sceloporus_undulatus)),((Gallus_gallus,Turdus_migratorius),((Homo_sapiens,(Mus_musculus,Rattus_norvegicus)),Oryctolagus_cuniculus))),Latimeria_chalumnae),(((Ambystoma_mexicanum,Siren_intermedia),Typhlonectes_natans),((Amphiuma_tridactylum,((Grandisonia_alternans,Hypogeophis_rostratus),Ichthyophis_bannanicus)),(((((((Bufo_va…
12000	-21849.504459220272	-21909.30316367469	59.798704454418264	0.6879064990852317	1.85258375126439	0.02789334531198334	0.5085049444640474	(((((Alligator_mississippiensis,Trachemys_scripta),(Heterodon_platyrhinos,Sceloporus_undulatus)),((Gallus_gallus,Turdus_migratorius),((Homo_sapiens,(Mus_musculus,Rattus_norvegicus)),Oryctolagus_cuniculus))),Latimeria_chalumnae),(((Ambystoma_mexicanum,Siren_intermedia),Typhlonectes_natans),((Amphiuma_tridactylum,((Grandisonia_alternans,Hypogeophis_rostratus),Ichthyophis_bannanicus)),(((((((Bufo_va…
12100	-21846.622465273078	-21906.676338723315	60.053873450238726	0.709770304435642	2.289752909996673	0.030113702247016517	0.7155780031269657	(((((Alligator_mississippiensis,Trachemys_scripta),(Heterodon_platyrhinos,Sceloporus_undulatus)),((Gallus_gallus,Turdus_migratorius),((Homo_sapiens,(Mus_musculus,Rattus_norvegicus)),Oryctolagus_cuniculus))),Latimeria_chalumnae),(((Ambystoma_mexicanum,Siren_intermedia),Typhlonectes_natans),((Amphiuma_tridactylum,((Grandisonia_alternans,Hypogeophis_rostratus),Ichthyophis_bannanicus)),(((((((Bufo_va…
12200	-21847.595410546237	-21905.415476244514	57.820065698275684	1.0701675769897192	2.5425472502860873	0.03462051310861383	0.6776684955005596	(((((Alligator_mississippiensis,Trachemys_scripta),(Heterodon_platyrhinos,Sceloporus_undulatus)),((Gallus_gallus,Turdus_migratorius),((Homo_sapiens,(Mus_musculus,Rattus_norvegicus)),Oryctolagus_cuniculus))),Latimeria_chalumnae),(((Ambystoma_mexicanum,Siren_intermedia),Typhlonectes_natans),((Amphiuma_tridactylum,((Grandisonia_alternans,Hypogeophis_rostratus),Ichthyophis_bannanicus)),(((((((Bufo_va…
12300	-21844.877485204208	-21904.267034232304	59.38954902809517	0.5753581721970479	2.265556537996745	0.03007428695721369	0.6568090450152408	(((((Alligator_mississippiensis,Trachemys_scripta),(Heterodon_platyrhinos,Sceloporus_undulatus)),((Gallus_gallus,Turdus_migratorius),((Homo_sapiens,(Mus_musculus,Rattus_norvegicus)),Oryctolagus_cuniculus))),Latimeria_chalumnae),(((Ambystoma_mexicanum,Siren_intermedia),Typhlonectes_natans),((Amphiuma_tridactylum,((Grandisonia_alternans,Hypogeophis_rostratus),Ichthyophis_bannanicus)),(((((((Bufo_va…
12400	-21850.95532262047	-21904.556571337253	53.601248716784355	1.2255307098283703	2.7837334154547433	0.028941510184280858	0.6572322337032375	(((((Alligator_mississippiensis,Trachemys_scripta),(Heterodon_platyrhinos,Sceloporus_undulatus)),((Gallus_gallus,Turdus_migratorius),((Homo_sapiens,(Mus_musculus,Rattus_norvegicus)),Oryctolagus_cuniculus))),Latimeria_chalumnae),(((Ambystoma_mexicanum,Siren_intermedia),Typhlonectes_natans),((Amphiuma_tridactylum,((Grandisonia_alternans,Hypogeophis_rostratus),Ichthyophis_bannanicus)),(((((((Bufo_va…
12500	-21850.948422430814	-21906.377021434524	55.42859900370848	1.203749221194169	2.5207180605460007	0.032500893004365206	0.6157197855093948	(((((Alligator_mississippiensis,Trachemys_scripta),(Heterodon_platyrhinos,Sceloporus_undulatus)),((Gallus_gallus,Turdus_migratorius),((Homo_sapiens,(Mus_musculus,Rattus_norvegicus)),Oryctolagus_cuniculus))),Latimeria_chalumnae),(((Ambystoma_mexicanum,Siren_intermedia),Typhlonectes_natans),((Amphiuma_tridactylum,((Grandisonia_alternans,Hypogeophis_rostratus),Ichthyophis_bannanicus)),(((((((Bufo_va…
12600	-21851.12444916429	-21911.576052420307	60.451603256017165	1.3252443735418935	3.1607480662211316	0.028346921317623282	0.6483781607350994	(((((Alligator_mississippiensis,Trachemys_scripta),(Heterodon_platyrhinos,Sceloporus_undulatus)),((Gallus_gallus,Turdus_migratorius),((Homo_sapiens,(Mus_musculus,Rattus_norvegicus)),Oryctolagus_cuniculus))),Latimeria_chalumnae),(((Ambystoma_mexicanum,Siren_intermedia),Typhlonectes_natans),((Amphiuma_tridactylum,((Grandisonia_alternans,Hypogeophis_rostratus),Ichthyophis_bannanicus)),((((((Bufo_val…
12700	-21853.53502104105	-21913.891216238997	60.35619519794757	1.6173179125620902	2.81792463178636	0.030877287188211325	0.593810269955592	(((((Alligator_mississippiensis,Trachemys_scripta),(Heterodon_platyrhinos,Sceloporus_undulatus)),((Gallus_gallus,Turdus_migratorius),((Homo_sapiens,(Mus_musculus,Rattus_norvegicus)),Oryctolagus_cuniculus))),Latimeria_chalumnae),(((Ambystoma_mexicanum,Siren_intermedia),Typhlonectes_natans),((Amphiuma_tridactylum,((Grandisonia_alternans,Hypogeophis_rostratus),Ichthyophis_bannanicus)),((((((Bufo_val…
12800	-21850.63535030541	-21909.551257179122	58.91590687371528	1.4410594853268404	2.864317442197346	0.03575247510088607	0.6020211347063172	(((((Alligator_mississippiensis,Trachemys_scripta),(Heterodon_platyrhinos,Sceloporus_undulatus)),((Gallus_gallus,Turdus_migratorius),((Homo_sapiens,(Mus_musculus,Rattus_norvegicus)),Oryctolagus_cuniculus))),Latimeria_chalumnae),(((Ambystoma_mexicanum,Siren_intermedia),Typhlonectes_natans),((Amphiuma_tridactylum,((Grandisonia_alternans,Hypogeophis_rostratus),Ichthyophis_bannanicus)),((((((Bufo_val…
12900	-21854.0016079531	-21906.871511110476	52.86990315737345	1.5468881862339432	2.5084413171147704	0.03589006067432205	0.5850108631610524	(((((Alligator_mississippiensis,Trachemys_scripta),(Heterodon_platyrhinos,Sceloporus_undulatus)),((Gallus_gallus,Turdus_migratorius),((Homo_sapiens,(Mus_musculus,Rattus_norvegicus)),Oryctolagus_cuniculus))),Latimeria_chalumnae),(((Ambystoma_mexicanum,Siren_intermedia),Typhlonectes_natans),((Amphiuma_tridactylum,((Grandisonia_alternans,Hypogeophis_rostratus),Ichthyophis_bannanicus)),((((((Bufo_val…
13000	-21856.392288977837	-21910.657155974804	54.264866996965935	0.49377485925272546	2.14593890587109	0.036171733977524316	0.709836041713116	(((((Alligator_mississippiensis,Trachemys_scripta),(Heterodon_platyrhinos,Sceloporus_undulatus)),((Gallus_gallus,Turdus_migratorius),((Homo_sapiens,(Mus_musculus,Rattus_norvegicus)),Oryctolagus_cuniculus))),Latimeria_chalumnae),(((Ambystoma_mexicanum,Siren_intermedia),Typhlonectes_natans),((Amphiuma_tridactylum,((Grandisonia_alternans,Hypogeophis_rostratus),Ichthyophis_bannanicus)),((((((Bufo_val…
13100	-21860.590615283778	-21912.54534506459	51.95472978081367	0.7288409197131159	2.1013342116201983	0.036012497696529505	0.7186543916549374	(((((Alligator_mississippiensis,Trachemys_scripta),(Heterodon_platyrhinos,Sceloporus_undulatus)),((Gallus_gallus,Turdus_migratorius),((Homo_sapiens,(Mus_musculus,Rattus_norvegicus)),Oryctolagus_cuniculus))),Latimeria_chalumnae),(((Ambystoma_mexicanum,Siren_intermedia),Typhlonectes_natans),((Amphiuma_tridactylum,((Grandisonia_alternans,Hypogeophis_rostratus),Ichthyophis_bannanicus)),((((((Bufo_val…
13200	-21860.36413023327	-21916.39402119839	56.02989096512043	0.20128500563725868	1.7689090862743828	0.03441219314408154	0.6664486935345059	(((((Alligator_mississippiensis,Trachemys_scripta),(Heterodon_platyrhinos,Sceloporus_undulatus)),((Gallus_gallus,Turdus_migratorius),((Homo_sapiens,(Mus_musculus,Rattus_norvegicus)),Oryctolagus_cuniculus))),Latimeria_chalumnae),(((Ambystoma_mexicanum,Siren_intermedia),Typhlonectes_natans),((Amphiuma_tridactylum,((Grandisonia_alternans,Hypogeophis_rostratus),Ichthyophis_bannanicus)),((((((Bufo_val…
13300	-21858.97654560002	-21916.808940057217	57.832394457195704	0.7650288492295776	2.1679980346591567	0.037046298041455664	0.6181364832529509	(((((Alligator_mississippiensis,Trachemys_scripta),(Heterodon_platyrhinos,Sceloporus_undulatus)),((Gallus_gallus,Turdus_migratorius),((Homo_sapiens,(Mus_musculus,Rattus_norvegicus)),Oryctolagus_cuniculus))),Latimeria_chalumnae),(((Ambystoma_mexicanum,Siren_intermedia),Typhlonectes_natans),((Amphiuma_tridactylum,((Grandisonia_alternans,Hypogeophis_rostratus),Ichthyophis_bannanicus)),((((((Bufo_val…
13400	-21862.22324022803	-21914.38397627096	52.160736042931	1.017372144906717	1.9501710486226718	0.03417686414374643	0.5546425734175453	(((((Alligator_mississippiensis,Trachemys_scripta),(Heterodon_platyrhinos,Sceloporus_undulatus)),((Gallus_gallus,Turdus_migratorius),((Homo_sapiens,(Mus_musculus,Rattus_norvegicus)),Oryctolagus_cuniculus))),Latimeria_chalumnae),(((Ambystoma_mexicanum,Siren_intermedia),Typhlonectes_natans),((Amphiuma_tridactylum,((Grandisonia_alternans,Hypogeophis_rostratus),Ichthyophis_bannanicus)),((((((Bufo_val…
13500	-21860.032127715484	-21910.42925498455	50.39712726906571	0.7344010844389846	2.1098572322284648	0.031182449234990677	0.6296351039247264	(((((Alligator_mississippiensis,Trachemys_scripta),(Heterodon_platyrhinos,Sceloporus_undulatus)),((Gallus_gallus,Turdus_migratorius),((Homo_sapiens,(Mus_musculus,Rattus_norvegicus)),Oryctolagus_cuniculus))),Latimeria_chalumnae),(((Ambystoma_mexicanum,Siren_intermedia),Typhlonectes_natans),((Amphiuma_tridactylum,((Grandisonia_alternans,Hypogeophis_rostratus),Ichthyophis_bannanicus)),((((((Bufo_val…
13600	-21862.588112141166	-21913.181051019495	50.592938878331076	0.6148521155466192	2.4630024112990387	0.031182449234990677	0.6478570922567622	(((((Alligator_mississippiensis,Trachemys_scripta),(Heterodon_platyrhinos,Sceloporus_undulatus)),((Gallus_gallus,Turdus_migratorius),((Homo_sapiens,(Mus_musculus,Rattus_norvegicus)),Oryctolagus_cuniculus))),Latimeria_chalumnae),(((Ambystoma_mexicanum,Siren_intermedia),Typhlonectes_natans),((Amphiuma_tridactylum,((Grandisonia_alternans,Hypogeophis_rostratus),Ichthyophis_bannanicus)),(((((Bufo_vall…
13700	-21866.39219164947	-21914.522872961374	48.13068131190533	1.1768338279972999	2.9400596801689467	0.03160928513024658	0.6311263812197526	(((((Alligator_mississippiensis,Trachemys_scripta),(Heterodon_platyrhinos,Sceloporus_undulatus)),((Gallus_gallus,Turdus_migratorius),((Homo_sapiens,(Mus_musculus,Rattus_norvegicus)),Oryctolagus_cuniculus))),Latimeria_chalumnae),(((Ambystoma_mexicanum,Siren_intermedia),Typhlonectes_natans),((Amphiuma_tridactylum,((Grandisonia_alternans,Hypogeophis_rostratus),Ichthyophis_bannanicus)),(((((Bufo_vall…
13800	-21865.76981928773	-21908.189014098924	42.4191948111962	1.3245126671289498	2.1167653891949425	0.03758960799836054	0.7163617746506421	(((((Alligator_mississippiensis,Trachemys_scripta),(Heterodon_platyrhinos,Sceloporus_undulatus)),((Gallus_gallus,Turdus_migratorius),((Homo_sapiens,(Mus_musculus,Rattus_norvegicus)),Oryctolagus_cuniculus))),Latimeria_chalumnae),(((Ambystoma_mexicanum,Siren_intermedia),Typhlonectes_natans),(((Amphiuma_tridactylum,(Grandisonia_alternans,Hypogeophis_rostratus)),Ichthyophis_bannanicus),(((((Bufo_vall…
13900	-21860.479534641847	-21904.681288042673	44.20175340082679	1.3245126671289498	2.9677428803496477	0.03786570591494416	0.6651163222901019	(((((Alligator_mississippiensis,Trachemys_scripta),(Heterodon_platyrhinos,Sceloporus_undulatus)),((Gallus_gallus,Turdus_migratorius),((Homo_sapiens,(Mus_musculus,Rattus_norvegicus)),Oryctolagus_cuniculus))),Latimeria_chalumnae),(((Ambystoma_mexicanum,Siren_intermedia),Typhlonectes_natans),(((Amphiuma_tridactylum,(Grandisonia_alternans,Hypogeophis_rostratus)),Ichthyophis_bannanicus),(((((Bufo_vall…
14000	-21855.726425008248	-21901.975016324497	46.248591316249104	1.3688890181635642	2.9677428803496477	0.032145656272430025	0.6594404104717727	(((((Alligator_mississippiensis,Trachemys_scripta),(Heterodon_platyrhinos,Sceloporus_undulatus)),((Gallus_gallus,Turdus_migratorius),((Homo_sapiens,(Mus_musculus,Rattus_norvegicus)),Oryctolagus_cuniculus))),Latimeria_chalumnae),(((Ambystoma_mexicanum,Siren_intermedia),Typhlonectes_natans),(((Amphiuma_tridactylum,(Grandisonia_alternans,Hypogeophis_rostratus)),Ichthyophis_bannanicus),(((((Bufo_vall…
14100	-21860.50968124017	-21906.424683059657	45.91500181948457	1.2877440416737234	2.9677428803496477	0.03208389555806932	0.6328157058789845	(((((Alligator_mississippiensis,Trachemys_scripta),(Heterodon_platyrhinos,Sceloporus_undulatus)),((Gallus_gallus,Turdus_migratorius),((Homo_sapiens,(Mus_musculus,Rattus_norvegicus)),Oryctolagus_cuniculus))),Latimeria_chalumnae),(((Ambystoma_mexicanum,Siren_intermedia),Typhlonectes_natans),(((Amphiuma_tridactylum,(Grandisonia_alternans,Hypogeophis_rostratus)),Ichthyophis_bannanicus),(((((Bufo_vall…
14200	-21856.57482782146	-21905.95917224668	49.3843444252186	0.9647147219956513	1.9909560280571599	0.033233681517991914	0.7215364687112282	(((((Alligator_mississippiensis,Trachemys_scripta),(Heterodon_platyrhinos,Sceloporus_undulatus)),((Gallus_gallus,Turdus_migratorius),((Homo_sapiens,(Mus_musculus,Rattus_norvegicus)),Oryctolagus_cuniculus))),Latimeria_chalumnae),(((Ambystoma_mexicanum,Siren_intermedia),Typhlonectes_natans),(((Amphiuma_tridactylum,(Grandisonia_alternans,Hypogeophis_rostratus)),Ichthyophis_bannanicus),(((((Bufo_vall…
14300	-21864.675598463975	-21908.44590928082	43.770310816846155	0.8308898580774052	2.0136799370733787	0.03963150289967471	0.719995119985173	(((((Alligator_mississippiensis,Trachemys_scripta),(Heterodon_platyrhinos,Sceloporus_undulatus)),((Gallus_gallus,Turdus_migratorius),((Homo_sapiens,(Mus_musculus,Rattus_norvegicus)),Oryctolagus_cuniculus))),Latimeria_chalumnae),(((Ambystoma_mexicanum,Siren_intermedia),Typhlonectes_natans),(((Amphiuma_tridactylum,(Grandisonia_alternans,Hypogeophis_rostratus)),Ichthyophis_bannanicus),(((((Bufo_vall…
14400	-21864.947689109787	-21908.240415877903	43.29272676811396	1.2686040366287603	2.444855561174878	0.035261169075141034	0.8939167027605673	(((((Alligator_mississippiensis,Trachemys_scripta),(Heterodon_platyrhinos,Sceloporus_undulatus)),((Gallus_gallus,Turdus_migratorius),((Homo_sapiens,(Mus_musculus,Rattus_norvegicus)),Oryctolagus_cuniculus))),Latimeria_chalumnae),(((Ambystoma_mexicanum,Siren_intermedia),Typhlonectes_natans),(((Amphiuma_tridactylum,(Grandisonia_alternans,Hypogeophis_rostratus)),Ichthyophis_bannanicus),(((((Bufo_vall…
14500	-21852.314364684145	-21905.496870663905	53.18250597976111	0.7671481442307688	2.6616354818563033	0.03782252834371761	0.7110274927028487	(((((Alligator_mississippiensis,Trachemys_scripta),(Heterodon_platyrhinos,Sceloporus_undulatus)),((Gallus_gallus,Turdus_migratorius),((Homo_sapiens,(Mus_musculus,Rattus_norvegicus)),Oryctolagus_cuniculus))),Latimeria_chalumnae),(((Ambystoma_mexicanum,Siren_intermedia),Typhlonectes_natans),((Amphiuma_tridactylum,((Grandisonia_alternans,Hypogeophis_rostratus),Ichthyophis_bannanicus)),(((((Bufo_vall…
14600	-21856.997018928174	-21907.570901369196	50.57388244102116	0.6875629293854155	2.844925474428074	0.03782252834371761	0.6851286542907141	(((((Alligator_mississippiensis,Trachemys_scripta),(Heterodon_platyrhinos,Sceloporus_undulatus)),((Gallus_gallus,Turdus_migratorius),((Homo_sapiens,(Mus_musculus,Rattus_norvegicus)),Oryctolagus_cuniculus))),Latimeria_chalumnae),(((Ambystoma_mexicanum,Siren_intermedia),Typhlonectes_natans),((Amphiuma_tridactylum,((Grandisonia_alternans,Hypogeophis_rostratus),Ichthyophis_bannanicus)),(((((Bufo_vall…
14700	-21852.8684646785	-21908.011042231472	55.14257755297051	0.7017695841059621	2.789124865944891	0.03736643497887093	0.6565280973333655	(((((Alligator_mississippiensis,Trachemys_scripta),(Heterodon_platyrhinos,Sceloporus_undulatus)),((Gallus_gallus,Turdus_migratorius),((Homo_sapiens,(Mus_musculus,Rattus_norvegicus)),Oryctolagus_cuniculus))),Latimeria_chalumnae),(((Ambystoma_mexicanum,Siren_intermedia),Typhlonectes_natans),((Amphiuma_tridactylum,((Grandisonia_alternans,Hypogeophis_rostratus),Ichthyophis_bannanicus)),(((((Bufo_vall…
14800	-21856.562666018228	-21907.55347035849	50.99080434026289	1.9422534302539347	2.8307080390005046	0.03133802827708913	0.5921690285867077	(((((Alligator_mississippiensis,Trachemys_scripta),(Heterodon_platyrhinos,Sceloporus_undulatus)),((Gallus_gallus,Turdus_migratorius),((Homo_sapiens,(Mus_musculus,Rattus_norvegicus)),Oryctolagus_cuniculus))),Latimeria_chalumnae),(((Ambystoma_mexicanum,Siren_intermedia),Typhlonectes_natans),((Amphiuma_tridactylum,((Grandisonia_alternans,Hypogeophis_rostratus),Ichthyophis_bannanicus)),((((((Bufo_val…
14900	-21852.54274906774	-21905.995588663845	53.45283959610437	0.4600180103772488	3.1198555245589135	0.033174761595694886	0.7965104194809827	(((((Alligator_mississippiensis,Trachemys_scripta),(Heterodon_platyrhinos,Sceloporus_undulatus)),((Gallus_gallus,Turdus_migratorius),((Homo_sapiens,(Mus_musculus,Rattus_norvegicus)),Oryctolagus_cuniculus))),Latimeria_chalumnae),(((Ambystoma_mexicanum,Siren_intermedia),Typhlonectes_natans),((Amphiuma_tridactylum,((Grandisonia_alternans,Hypogeophis_rostratus),Ichthyophis_bannanicus)),((((((Bufo_val…
15000	-21842.028317454	-21900.502905184516	58.474587730515275	0.4078006043077962	2.0075288945929026	0.0345163462867631	0.7076405068565547	(((((Alligator_mississippiensis,Trachemys_scripta),(Heterodon_platyrhinos,Sceloporus_undulatus)),((Gallus_gallus,Turdus_migratorius),((Homo_sapiens,(Mus_musculus,Rattus_norvegicus)),Oryctolagus_cuniculus))),Latimeria_chalumnae),(((Ambystoma_mexicanum,Siren_intermedia),Typhlonectes_natans),((Amphiuma_tridactylum,((Grandisonia_alternans,Hypogeophis_rostratus),Ichthyophis_bannanicus)),((((((Bufo_val…
15100	-21851.78785233196	-21908.868580358074	57.08072802611498	0.5203088366346543	2.350249090839481	0.03917546535810425	0.7076405068565547	(((((Alligator_mississippiensis,Trachemys_scripta),(Heterodon_platyrhinos,Sceloporus_undulatus)),((Gallus_gallus,Turdus_migratorius),((Homo_sapiens,(Mus_musculus,Rattus_norvegicus)),Oryctolagus_cuniculus))),Latimeria_chalumnae),(((Ambystoma_mexicanum,Siren_intermedia),Typhlonectes_natans),((Amphiuma_tridactylum,((Grandisonia_alternans,Hypogeophis_rostratus),Ichthyophis_bannanicus)),(((((Bufo_vall…
15200	-21853.13518553832	-21907.283051299855	54.14786576153769	0.5173252828191668	2.270862039791826	0.03870570119233289	0.6610870299991626	(((((Alligator_mississippiensis,Trachemys_scripta),(Heterodon_platyrhinos,Sceloporus_undulatus)),((Gallus_gallus,Turdus_migratorius),((Homo_sapiens,(Mus_musculus,Rattus_norvegicus)),Oryctolagus_cuniculus))),Latimeria_chalumnae),(((Ambystoma_mexicanum,Siren_intermedia),Typhlonectes_natans),((Amphiuma_tridactylum,((Grandisonia_alternans,Hypogeophis_rostratus),Ichthyophis_bannanicus)),((((((Bufo_val…
15300	-21849.374614828947	-21905.36300176268	55.988386933731576	0.5072354432294628	2.270862039791826	0.030891630016517315	0.6360391249029612	(((((Alligator_mississippiensis,Trachemys_scripta),(Heterodon_platyrhinos,Sceloporus_undulatus)),((Gallus_gallus,Turdus_migratorius),((Homo_sapiens,(Mus_musculus,Rattus_norvegicus)),Oryctolagus_cuniculus))),Latimeria_chalumnae),(((Ambystoma_mexicanum,Siren_intermedia),Typhlonectes_natans),(Amphiuma_tridactylum,(((((((Bufo_valliceps,Hyla_cinerea),Nesomantis_thomasseti),Xenopus_laevis),Discoglossus…
15400	-21853.325795936253	-21908.298455915232	54.97265997897754	0.6619142666701818	1.7411381185733303	0.03760431482035777	0.768441343544229	(((((Alligator_mississippiensis,Trachemys_scripta),(Heterodon_platyrhinos,Sceloporus_undulatus)),((Gallus_gallus,Turdus_migratorius),((Homo_sapiens,(Mus_musculus,Rattus_norvegicus)),Oryctolagus_cuniculus))),Latimeria_chalumnae),(((Ambystoma_mexicanum,Siren_intermedia),Typhlonectes_natans),(Amphiuma_tridactylum,(((((((Bufo_valliceps,Hyla_cinerea),Nesomantis_thomasseti),Xenopus_laevis),Discoglossus…
15500	-21858.20239395251	-21906.522849692592	48.320455740083254	0.5752282236211231	1.7270917789719031	0.03427320270553886	0.7446879722227251	((((((Alligator_mississippiensis,Trachemys_scripta),(Heterodon_platyrhinos,Sceloporus_undulatus)),((Gallus_gallus,Turdus_migratorius),((Homo_sapiens,(Mus_musculus,Rattus_norvegicus)),Oryctolagus_cuniculus))),Latimeria_chalumnae),(Amphiuma_tridactylum,(((((((Bufo_valliceps,Hyla_cinerea),Nesomantis_thomasseti),Xenopus_laevis),Discoglossus_pictus),((Eleutherodactylus_cuneatus,Gastrophryne_carolinens…
15600	-21858.75235845856	-21908.4406632559	49.68830479733873	0.4292745815736593	2.2047285467784037	0.0291484392679689	0.702137525473126	((((((Alligator_mississippiensis,Trachemys_scripta),(Heterodon_platyrhinos,Sceloporus_undulatus)),((Gallus_gallus,Turdus_migratorius),((Homo_sapiens,(Mus_musculus,Rattus_norvegicus)),Oryctolagus_cuniculus))),Latimeria_chalumnae),(Amphiuma_tridactylum,(((((((Bufo_valliceps,Hyla_cinerea),Nesomantis_thomasseti),Xenopus_laevis),Discoglossus_pictus),((Eleutherodactylus_cuneatus,Gastrophryne_carolinens…
15700	-21858.845815420565	-21909.022963507814	50.17714808724688	0.5090669187298789	2.1134429046683265	0.03537893050879959	0.702137525473126	((((((Alligator_mississippiensis,Trachemys_scripta),(Heterodon_platyrhinos,Sceloporus_undulatus)),((Gallus_gallus,Turdus_migratorius),((Homo_sapiens,(Mus_musculus,Rattus_norvegicus)),Oryctolagus_cuniculus))),Latimeria_chalumnae),(Amphiuma_tridactylum,(((((((Bufo_valliceps,Hyla_cinerea),Nesomantis_thomasseti),Xenopus_laevis),Discoglossus_pictus),((Eleutherodactylus_cuneatus,Gastrophryne_carolinens…
15800	-21861.609616008187	-21914.444073731258	52.83445772307131	0.7655335812738334	2.094109324549995	0.03537893050879959	0.6958086545227672	((((((Alligator_mississippiensis,Trachemys_scripta),(Heterodon_platyrhinos,Sceloporus_undulatus)),((Gallus_gallus,Turdus_migratorius),((Homo_sapiens,(Mus_musculus,Rattus_norvegicus)),Oryctolagus_cuniculus))),Latimeria_chalumnae),(Amphiuma_tridactylum,(((((((Bufo_valliceps,Hyla_cinerea),Nesomantis_thomasseti),Xenopus_laevis),Discoglossus_pictus),((Eleutherodactylus_cuneatus,Gastrophryne_carolinens…
15900	-21864.94651613392	-21913.619884046184	48.67336791226174	1.1730786946311538	2.4917914592541157	0.03707383027528187	0.7170245483800548	((((((Alligator_mississippiensis,Trachemys_scripta),(Heterodon_platyrhinos,Sceloporus_undulatus)),((Gallus_gallus,Turdus_migratorius),((Homo_sapiens,(Mus_musculus,Rattus_norvegicus)),Oryctolagus_cuniculus))),Latimeria_chalumnae),(Amphiuma_tridactylum,(((((((Bufo_valliceps,Hyla_cinerea),Nesomantis_thomasseti),Xenopus_laevis),Discoglossus_pictus),((Eleutherodactylus_cuneatus,Gastrophryne_carolinens…
16000	-21860.579084733934	-21906.92850748888	46.34942275494365	1.166027441775509	2.540011734360173	0.02849829865926604	0.8188371751414486	((((((Alligator_mississippiensis,Trachemys_scripta),(Heterodon_platyrhinos,Sceloporus_undulatus)),((Gallus_gallus,Turdus_migratorius),((Homo_sapiens,(Mus_musculus,Rattus_norvegicus)),Oryctolagus_cuniculus))),Latimeria_chalumnae),((Amphiuma_tridactylum,((Grandisonia_alternans,Hypogeophis_rostratus),Ichthyophis_bannanicus)),((((((Bufo_valliceps,Hyla_cinerea),Nesomantis_thomasseti),Xenopus_laevis),D…
16100	-21849.865560241553	-21897.393877317987	47.52831707643558	1.0736692903793168	2.700258493870961	0.034747898357878254	0.6907906474904029	((((((Alligator_mississippiensis,Trachemys_scripta),(Heterodon_platyrhinos,Sceloporus_undulatus)),((Gallus_gallus,Turdus_migratorius),((Homo_sapiens,(Mus_musculus,Rattus_norvegicus)),Oryctolagus_cuniculus))),Latimeria_chalumnae),((Amphiuma_tridactylum,((Grandisonia_alternans,Hypogeophis_rostratus),Ichthyophis_bannanicus)),((((((Bufo_valliceps,Hyla_cinerea),Xenopus_laevis),Discoglossus_pictus),Nes…
16200	-21853.172183777417	-21897.12615862783	43.95397485041498	1.6303702963196014	2.700258493870961	0.03773152511812312	0.7284268404949922	((((((Alligator_mississippiensis,Trachemys_scripta),(Heterodon_platyrhinos,Sceloporus_undulatus)),((Gallus_gallus,Turdus_migratorius),((Homo_sapiens,(Mus_musculus,Rattus_norvegicus)),Oryctolagus_cuniculus))),Latimeria_chalumnae),((Amphiuma_tridactylum,((Grandisonia_alternans,Hypogeophis_rostratus),Ichthyophis_bannanicus)),((((((Bufo_valliceps,Hyla_cinerea),Xenopus_laevis),Discoglossus_pictus),Nes…
16300	-21851.858857778792	-21898.186136025255	46.327278246464594	1.342190505996532	2.2284505377908843	0.033091046895091424	0.7469040932212294	((((((Alligator_mississippiensis,Trachemys_scripta),(Heterodon_platyrhinos,Sceloporus_undulatus)),((Gallus_gallus,Turdus_migratorius),((Homo_sapiens,(Mus_musculus,Rattus_norvegicus)),Oryctolagus_cuniculus))),Latimeria_chalumnae),((Amphiuma_tridactylum,((Grandisonia_alternans,Hypogeophis_rostratus),Ichthyophis_bannanicus)),((((((Bufo_valliceps,Hyla_cinerea),Xenopus_laevis),Discoglossus_pictus),Nes…
16400	-21852.64403540609	-21898.83592330637	46.19188790028119	0.42812659549689397	2.2284505377908843	0.0375420960754205	0.7270061444740202	((((((Alligator_mississippiensis,Trachemys_scripta),(Heterodon_platyrhinos,Sceloporus_undulatus)),((Gallus_gallus,Turdus_migratorius),((Homo_sapiens,(Mus_musculus,Rattus_norvegicus)),Oryctolagus_cuniculus))),Latimeria_chalumnae),((Amphiuma_tridactylum,((Grandisonia_alternans,Hypogeophis_rostratus),Ichthyophis_bannanicus)),((((((Bufo_valliceps,Hyla_cinerea),Xenopus_laevis),Discoglossus_pictus),Nes…
16500	-21853.12639445592	-21898.086914731943	44.9605202760221	0.6361157951508034	2.6859438947122602	0.034566457448905026	0.7032819921577551	((((((Alligator_mississippiensis,Trachemys_scripta),(Heterodon_platyrhinos,Sceloporus_undulatus)),((Gallus_gallus,Turdus_migratorius),((Homo_sapiens,(Mus_musculus,Rattus_norvegicus)),Oryctolagus_cuniculus))),Latimeria_chalumnae),((Amphiuma_tridactylum,((Grandisonia_alternans,Hypogeophis_rostratus),Ichthyophis_bannanicus)),((((((Bufo_valliceps,Hyla_cinerea),Xenopus_laevis),Discoglossus_pictus),Nes…
16600	-21856.3273205824	-21902.196947207485	45.86962662508541	0.8455864605222972	2.4671383334976253	0.03266705269285772	0.6701284622192922	((((((Alligator_mississippiensis,Trachemys_scripta),(Heterodon_platyrhinos,Sceloporus_undulatus)),((Gallus_gallus,Turdus_migratorius),((Homo_sapiens,(Mus_musculus,Rattus_norvegicus)),Oryctolagus_cuniculus))),Latimeria_chalumnae),((Amphiuma_tridactylum,((Grandisonia_alternans,Hypogeophis_rostratus),Ichthyophis_bannanicus)),((((((Bufo_valliceps,Hyla_cinerea),Xenopus_laevis),Discoglossus_pictus),Nes…
16700	-21857.18890631066	-21903.973574594656	46.78466828399627	0.7137742531539846	2.2262814041421284	0.034455730088304874	0.740667874567506	((((((Alligator_mississippiensis,Trachemys_scripta),(Heterodon_platyrhinos,Sceloporus_undulatus)),((Gallus_gallus,Turdus_migratorius),((Homo_sapiens,(Mus_musculus,Rattus_norvegicus)),Oryctolagus_cuniculus))),Latimeria_chalumnae),((Amphiuma_tridactylum,((Grandisonia_alternans,Hypogeophis_rostratus),Ichthyophis_bannanicus)),((((((Bufo_valliceps,Hyla_cinerea),Xenopus_laevis),Discoglossus_pictus),Nes…
16800	-21858.69745064453	-21901.519557613294	42.822106968765304	1.0902198552881186	2.2262814041421284	0.03974760774432179	0.7770456178004954	((((((Alligator_mississippiensis,Trachemys_scripta),(Heterodon_platyrhinos,Sceloporus_undulatus)),((Gallus_gallus,Turdus_migratorius),((Homo_sapiens,(Mus_musculus,Rattus_norvegicus)),Oryctolagus_cuniculus))),Latimeria_chalumnae),((Amphiuma_tridactylum,((Grandisonia_alternans,Hypogeophis_rostratus),Ichthyophis_bannanicus)),((((((Bufo_valliceps,Hyla_cinerea),Xenopus_laevis),Discoglossus_pictus),Nes…
16900	-21858.56143110832	-21903.323001779474	44.76157067115435	0.4969724390728347	2.2603294966063814	0.03350700712111378	0.7808143569834425	((((((Alligator_mississippiensis,Trachemys_scripta),(Heterodon_platyrhinos,Sceloporus_undulatus)),((Gallus_gallus,Turdus_migratorius),((Homo_sapiens,(Mus_musculus,Rattus_norvegicus)),Oryctolagus_cuniculus))),Latimeria_chalumnae),((Amphiuma_tridactylum,((Grandisonia_alternans,Hypogeophis_rostratus),Ichthyophis_bannanicus)),((((((Bufo_valliceps,Hyla_cinerea),Xenopus_laevis),Discoglossus_pictus),Nes…
17000	-21860.866375842692	-21907.75641666383	46.89004082113725	0.8488092690670195	2.0322270553802277	0.03445895569578951	0.7763855704490066	((((((Alligator_mississippiensis,Trachemys_scripta),(Heterodon_platyrhinos,Sceloporus_undulatus)),((Gallus_gallus,Turdus_migratorius),((Homo_sapiens,(Mus_musculus,Rattus_norvegicus)),Oryctolagus_cuniculus))),Latimeria_chalumnae),((Amphiuma_tridactylum,((Grandisonia_alternans,Hypogeophis_rostratus),Ichthyophis_bannanicus)),((((((Bufo_valliceps,Hyla_cinerea),Xenopus_laevis),Discoglossus_pictus),Nes…
17100	-21867.00364004858	-21912.542014602248	45.53837455366777	0.45132384689093386	2.0322270553802277	0.031175018354536663	0.7818339885458201	((((((Alligator_mississippiensis,Trachemys_scripta),(Heterodon_platyrhinos,Sceloporus_undulatus)),((Gallus_gallus,Turdus_migratorius),((Homo_sapiens,(Mus_musculus,Rattus_norvegicus)),Oryctolagus_cuniculus))),Latimeria_chalumnae),((Amphiuma_tridactylum,((Grandisonia_alternans,Hypogeophis_rostratus),Ichthyophis_bannanicus)),((((((Bufo_valliceps,Hyla_cinerea),Xenopus_laevis),Discoglossus_pictus),Nes…
17200	-21866.01796285842	-21911.095472639463	45.077509781042004	0.6641602973897589	2.6798809306348508	0.03457590134221753	0.7071330019858152	((((((Alligator_mississippiensis,Trachemys_scripta),(Heterodon_platyrhinos,Sceloporus_undulatus)),((Gallus_gallus,Turdus_migratorius),((Homo_sapiens,(Mus_musculus,Rattus_norvegicus)),Oryctolagus_cuniculus))),Latimeria_chalumnae),((Amphiuma_tridactylum,((Grandisonia_alternans,Hypogeophis_rostratus),Ichthyophis_bannanicus)),((((((Bufo_valliceps,Hyla_cinerea),Xenopus_laevis),Discoglossus_pictus),Nes…
17300	-21860.70745546396	-21905.103779046254	44.396323582294215	0.4366734034567209	1.63244082542742	0.035700956069628864	0.7870692072374811	((((((Alligator_mississippiensis,Trachemys_scripta),(Heterodon_platyrhinos,Sceloporus_undulatus)),((Gallus_gallus,Turdus_migratorius),((Homo_sapiens,(Mus_musculus,Rattus_norvegicus)),Oryctolagus_cuniculus))),Latimeria_chalumnae),((Amphiuma_tridactylum,((Grandisonia_alternans,Hypogeophis_rostratus),Ichthyophis_bannanicus)),((((((Bufo_valliceps,Hyla_cinerea),Xenopus_laevis),Discoglossus_pictus),Nes…
17400	-21857.179249631063	-21901.449716148963	44.270466517901255	0.6174207203634069	2.2781869929968863	0.035700956069628864	0.8786504053562781	((((((Alligator_mississippiensis,Trachemys_scripta),(Heterodon_platyrhinos,Sceloporus_undulatus)),((Gallus_gallus,Turdus_migratorius),((Homo_sapiens,(Mus_musculus,Rattus_norvegicus)),Oryctolagus_cuniculus))),Latimeria_chalumnae),((Amphiuma_tridactylum,((Grandisonia_alternans,Hypogeophis_rostratus),Ichthyophis_bannanicus)),((((((Bufo_valliceps,Hyla_cinerea),Xenopus_laevis),Discoglossus_pictus),((E…
17500	-21855.519482090895	-21897.937556972698	42.41807488180262	0.30663583448013393	1.7090816671304707	0.03766018403149439	0.8157726525311914	((((((Alligator_mississippiensis,Trachemys_scripta),(Heterodon_platyrhinos,Sceloporus_undulatus)),((Gallus_gallus,Turdus_migratorius),((Homo_sapiens,(Mus_musculus,Rattus_norvegicus)),Oryctolagus_cuniculus))),Latimeria_chalumnae),((Amphiuma_tridactylum,((Grandisonia_alternans,Hypogeophis_rostratus),Ichthyophis_bannanicus)),((((((Bufo_valliceps,Hyla_cinerea),Xenopus_laevis),Discoglossus_pictus),((E…
17600	-21854.690703395132	-21896.922650114913	42.23194671977975	0.2682594651104169	1.9454058212580647	0.029373745376779545	0.6567075318817902	((((((Alligator_mississippiensis,Trachemys_scripta),(Heterodon_platyrhinos,Sceloporus_undulatus)),((Gallus_gallus,Turdus_migratorius),((Homo_sapiens,(Mus_musculus,Rattus_norvegicus)),Oryctolagus_cuniculus))),Latimeria_chalumnae),((Amphiuma_tridactylum,((Grandisonia_alternans,Hypogeophis_rostratus),Ichthyophis_bannanicus)),((((((Bufo_valliceps,Hyla_cinerea),Xenopus_laevis),Discoglossus_pictus),((E…
17700	-21843.80190529315	-21893.606443626428	49.80453833328081	0.3847758260416214	2.0699263074168375	0.03306490998104494	0.7828714753678399	((((((Alligator_mississippiensis,Trachemys_scripta),(Heterodon_platyrhinos,Sceloporus_undulatus)),((Gallus_gallus,Turdus_migratorius),((Homo_sapiens,(Mus_musculus,Rattus_norvegicus)),Oryctolagus_cuniculus))),Latimeria_chalumnae),((Amphiuma_tridactylum,((Grandisonia_alternans,Hypogeophis_rostratus),Ichthyophis_bannanicus)),((((((Bufo_valliceps,Hyla_cinerea),Xenopus_laevis),Discoglossus_pictus),((E…
17800	-21847.11595940125	-21894.039135836487	46.92317643523693	0.5659130700857524	1.7607648901463526	0.03872971434725652	0.7454025244667404	((((((Alligator_mississippiensis,Trachemys_scripta),(Heterodon_platyrhinos,Sceloporus_undulatus)),((Gallus_gallus,Turdus_migratorius),((Homo_sapiens,(Mus_musculus,Rattus_norvegicus)),Oryctolagus_cuniculus))),Latimeria_chalumnae),((Amphiuma_tridactylum,((Grandisonia_alternans,Hypogeophis_rostratus),Ichthyophis_bannanicus)),((((((Bufo_valliceps,Hyla_cinerea),Xenopus_laevis),Discoglossus_pictus),((E…
17900	-21848.504099392492	-21893.836481110986	45.332381718493494	0.8000871601540761	1.7102748567088928	0.033526015220244766	0.7630831957619633	((((((Alligator_mississippiensis,Trachemys_scripta),(Heterodon_platyrhinos,Sceloporus_undulatus)),((Gallus_gallus,Turdus_migratorius),((Homo_sapiens,(Mus_musculus,Rattus_norvegicus)),Oryctolagus_cuniculus))),Latimeria_chalumnae),((Amphiuma_tridactylum,((Grandisonia_alternans,Hypogeophis_rostratus),Ichthyophis_bannanicus)),((((((Bufo_valliceps,Hyla_cinerea),Xenopus_laevis),Discoglossus_pictus),((E…
18000	-21851.479888687165	-21897.618860461604	46.13897177443831	1.0053014973062746	2.3857987366624336	0.032661483425231536	0.8379065484300644	((((((Alligator_mississippiensis,Trachemys_scripta),(Heterodon_platyrhinos,Sceloporus_undulatus)),((Gallus_gallus,Turdus_migratorius),((Homo_sapiens,(Mus_musculus,Rattus_norvegicus)),Oryctolagus_cuniculus))),Latimeria_chalumnae),((Amphiuma_tridactylum,((Grandisonia_alternans,Hypogeophis_rostratus),Ichthyophis_bannanicus)),((((((Bufo_valliceps,Hyla_cinerea),Xenopus_laevis),Discoglossus_pictus),((E…
18100	-21856.17520499541	-21898.25701982591	42.08181483049974	1.4822124473170033	3.1149387972393767	0.02729918548003533	0.9276446438662063	((((((Alligator_mississippiensis,Trachemys_scripta),(Heterodon_platyrhinos,Sceloporus_undulatus)),((Gallus_gallus,Turdus_migratorius),((Homo_sapiens,(Mus_musculus,Rattus_norvegicus)),Oryctolagus_cuniculus))),Latimeria_chalumnae),((Amphiuma_tridactylum,((Grandisonia_alternans,Hypogeophis_rostratus),Ichthyophis_bannanicus)),((((((Bufo_valliceps,Hyla_cinerea),Xenopus_laevis),Discoglossus_pictus),((E…
18200	-21849.68247189975	-21896.942175109543	47.25970320979595	0.41480673908474003	2.2986531448488208	0.033175052879227306	0.8530503345858633	((((((Alligator_mississippiensis,Trachemys_scripta),(Heterodon_platyrhinos,Sceloporus_undulatus)),((Gallus_gallus,Turdus_migratorius),((Homo_sapiens,(Mus_musculus,Rattus_norvegicus)),Oryctolagus_cuniculus))),Latimeria_chalumnae),((Amphiuma_tridactylum,((Grandisonia_alternans,Hypogeophis_rostratus),Ichthyophis_bannanicus)),((((((Bufo_valliceps,Hyla_cinerea),Xenopus_laevis),Discoglossus_pictus),((E…
18300	-21852.139572942662	-21896.85415378471	44.71458084204574	1.0932552656222283	2.6053959547142176	0.028659612812059827	0.8203818941640553	((((((Alligator_mississippiensis,Trachemys_scripta),(Heterodon_platyrhinos,Sceloporus_undulatus)),((Gallus_gallus,Turdus_migratorius),((Homo_sapiens,(Mus_musculus,Rattus_norvegicus)),Oryctolagus_cuniculus))),Latimeria_chalumnae),((Amphiuma_tridactylum,((Grandisonia_alternans,Hypogeophis_rostratus),Ichthyophis_bannanicus)),((((((Bufo_valliceps,Hyla_cinerea),Xenopus_laevis),Discoglossus_pictus),((E…
18400	-21848.14507371314	-21892.599406706526	44.454332993385556	0.9138028262659825	2.1339600420298597	0.028659612812059827	0.8180637709925048	((((((Alligator_mississippiensis,Trachemys_scripta),(Heterodon_platyrhinos,Sceloporus_undulatus)),((Gallus_gallus,Turdus_migratorius),((Homo_sapiens,(Mus_musculus,Rattus_norvegicus)),Oryctolagus_cuniculus))),Latimeria_chalumnae),((Amphiuma_tridactylum,((Grandisonia_alternans,Hypogeophis_rostratus),Ichthyophis_bannanicus)),(((((Bufo_valliceps,Hyla_cinerea),Xenopus_laevis),Discoglossus_pictus),(((E…
18500	-21851.373959081902	-21894.614602815847	43.24064373394581	0.8232962501747495	2.143465892134354	0.02887524268496836	0.7480980283379258	((((((Alligator_mississippiensis,Trachemys_scripta),(Heterodon_platyrhinos,Sceloporus_undulatus)),((Gallus_gallus,Turdus_migratorius),((Homo_sapiens,(Mus_musculus,Rattus_norvegicus)),Oryctolagus_cuniculus))),Latimeria_chalumnae),((Amphiuma_tridactylum,((Grandisonia_alternans,Hypogeophis_rostratus),Ichthyophis_bannanicus)),(((((Bufo_valliceps,Hyla_cinerea),Xenopus_laevis),Discoglossus_pictus),(((E…
18600	-21846.244758929242	-21886.20069430021	39.95593537096511	1.045769684898971	2.143465892134354	0.028163899483929434	0.8913803729254189	((((((Alligator_mississippiensis,Trachemys_scripta),(Heterodon_platyrhinos,Sceloporus_undulatus)),((Gallus_gallus,Turdus_migratorius),((Homo_sapiens,(Mus_musculus,Rattus_norvegicus)),Oryctolagus_cuniculus))),Latimeria_chalumnae),((Ambystoma_mexicanum,Siren_intermedia),Typhlonectes_natans)),((Amphiuma_tridactylum,((Grandisonia_alternans,Hypogeophis_rostratus),Ichthyophis_bannanicus)),((((((Bufo_va…
18700	-21849.162991836973	-21889.415364181175	40.25237234420199	0.8104596810722335	1.994234530325194	0.03249554761177266	1.0682813433614258	((((((Alligator_mississippiensis,Trachemys_scripta),(Heterodon_platyrhinos,Sceloporus_undulatus)),((Gallus_gallus,Turdus_migratorius),((Homo_sapiens,(Mus_musculus,Rattus_norvegicus)),Oryctolagus_cuniculus))),Latimeria_chalumnae),((Ambystoma_mexicanum,Siren_intermedia),Typhlonectes_natans)),((Amphiuma_tridactylum,((Grandisonia_alternans,Hypogeophis_rostratus),Ichthyophis_bannanicus)),((((((Bufo_va…
18800	-21843.083937537627	-21883.22904862698	40.145111089354735	0.6289189466730444	2.0848933785340362	0.03554721536228441	0.7774260874321665	((((((Alligator_mississippiensis,Trachemys_scripta),(Heterodon_platyrhinos,Sceloporus_undulatus)),((Gallus_gallus,Turdus_migratorius),((Homo_sapiens,(Mus_musculus,Rattus_norvegicus)),Oryctolagus_cuniculus))),Latimeria_chalumnae),((Ambystoma_mexicanum,Siren_intermedia),Typhlonectes_natans)),((Amphiuma_tridactylum,((Grandisonia_alternans,Hypogeophis_rostratus),Ichthyophis_bannanicus)),((((((Bufo_va…
18900	-21848.13579457925	-21892.11436720273	43.9785726234768	0.5474997509009636	2.585525890234371	0.03493517557275429	0.8243392791550936	((((((Alligator_mississippiensis,Trachemys_scripta),(Heterodon_platyrhinos,Sceloporus_undulatus)),((Gallus_gallus,Turdus_migratorius),((Homo_sapiens,(Mus_musculus,Rattus_norvegicus)),Oryctolagus_cuniculus))),Latimeria_chalumnae),((Ambystoma_mexicanum,Siren_intermedia),Typhlonectes_natans)),((Amphiuma_tridactylum,((Grandisonia_alternans,Hypogeophis_rostratus),Ichthyophis_bannanicus)),((((((Bufo_va…
19000	-21837.475335859428	-21883.650604482074	46.17526862264718	1.1265487768163647	2.3677529432997937	0.0348123935494358	0.7940396449942112	((((((Alligator_mississippiensis,Trachemys_scripta),(Heterodon_platyrhinos,Sceloporus_undulatus)),((Gallus_gallus,Turdus_migratorius),((Homo_sapiens,(Mus_musculus,Rattus_norvegicus)),Oryctolagus_cuniculus))),Latimeria_chalumnae),((Ambystoma_mexicanum,Siren_intermedia),Typhlonectes_natans)),((Amphiuma_tridactylum,((Grandisonia_alternans,Hypogeophis_rostratus),Ichthyophis_bannanicus)),(((((Bufo_val…
19100	-21842.98539983889	-21884.007834597196	41.02243475830515	0.594648236635064	2.4511684000860887	0.0336532360533207	0.8738337955733738	((((((Alligator_mississippiensis,Trachemys_scripta),(Heterodon_platyrhinos,Sceloporus_undulatus)),((Gallus_gallus,Turdus_migratorius),((Homo_sapiens,(Mus_musculus,Rattus_norvegicus)),Oryctolagus_cuniculus))),Latimeria_chalumnae),((Ambystoma_mexicanum,Siren_intermedia),Typhlonectes_natans)),((Amphiuma_tridactylum,((Grandisonia_alternans,Hypogeophis_rostratus),Ichthyophis_bannanicus)),(((((Bufo_val…
19200	-21844.453258015692	-21884.449992744077	39.99673472838429	0.4589533991051684	2.4511684000860887	0.03500334147855565	0.7189449992799105	((((((Alligator_mississippiensis,Trachemys_scripta),(Heterodon_platyrhinos,Sceloporus_undulatus)),((Gallus_gallus,Turdus_migratorius),((Homo_sapiens,(Mus_musculus,Rattus_norvegicus)),Oryctolagus_cuniculus))),Latimeria_chalumnae),((Ambystoma_mexicanum,Siren_intermedia),Typhlonectes_natans)),((Amphiuma_tridactylum,((Grandisonia_alternans,Hypogeophis_rostratus),Ichthyophis_bannanicus)),(((((Bufo_val…
19300	-21846.003400915415	-21884.8160148345	38.812613919088015	0.6998210569778337	2.989287434563144	0.02777229195548237	0.9859239051739964	((((((Alligator_mississippiensis,Trachemys_scripta),(Heterodon_platyrhinos,Sceloporus_undulatus)),((Gallus_gallus,Turdus_migratorius),((Homo_sapiens,(Mus_musculus,Rattus_norvegicus)),Oryctolagus_cuniculus))),Latimeria_chalumnae),((Ambystoma_mexicanum,Siren_intermedia),Typhlonectes_natans)),((Amphiuma_tridactylum,((Grandisonia_alternans,Hypogeophis_rostratus),Ichthyophis_bannanicus)),(((((Bufo_val…
19400	-21839.933390758924	-21883.2404841227	43.3070933637744	0.5932142791275297	2.334919752593082	0.03147483376777589	0.9231573160722296	((((((Alligator_mississippiensis,Trachemys_scripta),(Heterodon_platyrhinos,Sceloporus_undulatus)),((Gallus_gallus,Turdus_migratorius),((Homo_sapiens,(Mus_musculus,Rattus_norvegicus)),Oryctolagus_cuniculus))),Latimeria_chalumnae),((Ambystoma_mexicanum,Siren_intermedia),Typhlonectes_natans)),((Amphiuma_tridactylum,((Grandisonia_alternans,Hypogeophis_rostratus),Ichthyophis_bannanicus)),(((((Bufo_val…
19500	-21838.417043347283	-21886.403784705668	47.986741358385174	0.8487739172219615	2.478702894247107	0.026626622310496846	0.8382032803171761	((((((Alligator_mississippiensis,Trachemys_scripta),(Heterodon_platyrhinos,Sceloporus_undulatus)),((Gallus_gallus,Turdus_migratorius),((Homo_sapiens,(Mus_musculus,Rattus_norvegicus)),Oryctolagus_cuniculus))),Latimeria_chalumnae),((Ambystoma_mexicanum,Siren_intermedia),Typhlonectes_natans)),((Amphiuma_tridactylum,((Grandisonia_alternans,Hypogeophis_rostratus),Ichthyophis_bannanicus)),(((((Bufo_val…
19600	-21838.978630295216	-21885.052669396202	46.074039100985964	1.0325285540295575	2.5777340517258294	0.03192603044474938	0.8382032803171761	((((((Alligator_mississippiensis,Trachemys_scripta),(Heterodon_platyrhinos,Sceloporus_undulatus)),((Gallus_gallus,Turdus_migratorius),((Homo_sapiens,(Mus_musculus,Rattus_norvegicus)),Oryctolagus_cuniculus))),Latimeria_chalumnae),((Ambystoma_mexicanum,Siren_intermedia),Typhlonectes_natans)),((Amphiuma_tridactylum,((Grandisonia_alternans,Hypogeophis_rostratus),Ichthyophis_bannanicus)),(((((Bufo_val…
19700	-21847.418417499146	-21891.229162048512	43.81074454936635	0.6000091522534341	2.424783538695181	0.03468131433548231	0.8065663977076827	((((((Alligator_mississippiensis,Trachemys_scripta),(Heterodon_platyrhinos,Sceloporus_undulatus)),((Gallus_gallus,Turdus_migratorius),((Homo_sapiens,(Mus_musculus,Rattus_norvegicus)),Oryctolagus_cuniculus))),Latimeria_chalumnae),((Ambystoma_mexicanum,Siren_intermedia),Typhlonectes_natans)),((Amphiuma_tridactylum,((Grandisonia_alternans,Hypogeophis_rostratus),Ichthyophis_bannanicus)),(((((Bufo_val…
19800	-21844.779971682907	-21891.392023393037	46.61205171012946	0.7314540820728717	2.188649187174537	0.03267089851513311	0.8434074476775109	((((((Alligator_mississippiensis,Trachemys_scripta),(Heterodon_platyrhinos,Sceloporus_undulatus)),((Gallus_gallus,Turdus_migratorius),((Homo_sapiens,(Mus_musculus,Rattus_norvegicus)),Oryctolagus_cuniculus))),Latimeria_chalumnae),((Ambystoma_mexicanum,Siren_intermedia),Typhlonectes_natans)),((Amphiuma_tridactylum,((Grandisonia_alternans,Hypogeophis_rostratus),Ichthyophis_bannanicus)),(((((Bufo_val…
19900	-21844.826673887237	-21888.253018916537	43.426345029301565	0.7895808339556216	3.44175824256734	0.03070357754050235	0.8038918620160188	((((((Alligator_mississippiensis,Trachemys_scripta),(Heterodon_platyrhinos,Sceloporus_undulatus)),((Gallus_gallus,Turdus_migratorius),((Homo_sapiens,(Mus_musculus,Rattus_norvegicus)),Oryctolagus_cuniculus))),Latimeria_chalumnae),((Ambystoma_mexicanum,Siren_intermedia),Typhlonectes_natans)),((Amphiuma_tridactylum,((Grandisonia_alternans,Hypogeophis_rostratus),Ichthyophis_bannanicus)),(((((Bufo_val…
20000	-21839.717743466626	-21887.642220729078	47.92447726245179	1.0982047581001213	2.3089433328349953	0.023806866413524853	0.7766491435779148	((((((Alligator_mississippiensis,Trachemys_scripta),(Heterodon_platyrhinos,Sceloporus_undulatus)),((Gallus_gallus,Turdus_migratorius),((Homo_sapiens,(Mus_musculus,Rattus_norvegicus)),Oryctolagus_cuniculus))),Latimeria_chalumnae),((Ambystoma_mexicanum,Siren_intermedia),Typhlonectes_natans)),((Amphiuma_tridactylum,((Grandisonia_alternans,Hypogeophis_rostratus),Ichthyophis_bannanicus)),(((((Bufo_val…
20100	-21839.290322038116	-21879.48682112107	40.1964990829559	0.8864522523769827	2.3089433328349953	0.030193153365045414	0.7594863683405922	(((((((Alligator_mississippiensis,Trachemys_scripta),(Heterodon_platyrhinos,Sceloporus_undulatus)),((Gallus_gallus,Turdus_migratorius),((Homo_sapiens,(Mus_musculus,Rattus_norvegicus)),Oryctolagus_cuniculus))),Latimeria_chalumnae),Typhlonectes_natans),(Ambystoma_mexicanum,Siren_intermedia)),((Amphiuma_tridactylum,((Grandisonia_alternans,Hypogeophis_rostratus),Ichthyophis_bannanicus)),(((((Bufo_val…
20200	-21845.34482496204	-21885.89596398371	40.55113902166847	0.27699815193582245	2.567467798080402	0.030193153365045414	0.7594863683405922	((((((Alligator_mississippiensis,Trachemys_scripta),(Heterodon_platyrhinos,Sceloporus_undulatus)),((Gallus_gallus,Turdus_migratorius),((Homo_sapiens,(Mus_musculus,Rattus_norvegicus)),Oryctolagus_cuniculus))),Latimeria_chalumnae),((Ambystoma_mexicanum,Siren_intermedia),Typhlonectes_natans)),((Amphiuma_tridactylum,((Grandisonia_alternans,Hypogeophis_rostratus),Ichthyophis_bannanicus)),(((((Bufo_val…
20300	-21838.936475780305	-21880.95746238769	42.02098660738443	0.8274722268625744	2.717324018420636	0.031751264735638066	0.8039022009751361	((((((Alligator_mississippiensis,Trachemys_scripta),(Heterodon_platyrhinos,Sceloporus_undulatus)),((Gallus_gallus,Turdus_migratorius),((Homo_sapiens,(Mus_musculus,Rattus_norvegicus)),Oryctolagus_cuniculus))),Latimeria_chalumnae),((Ambystoma_mexicanum,Siren_intermedia),Typhlonectes_natans)),((Amphiuma_tridactylum,((Grandisonia_alternans,Hypogeophis_rostratus),Ichthyophis_bannanicus)),(((((Bufo_val…
20400	-21840.603214216866	-21883.03823528968	42.43502107281442	0.8629985316962113	2.8101155514556555	0.02531639360572206	0.814724527911122	((((((Alligator_mississippiensis,Trachemys_scripta),(Heterodon_platyrhinos,Sceloporus_undulatus)),((Gallus_gallus,Turdus_migratorius),((Homo_sapiens,(Mus_musculus,Rattus_norvegicus)),Oryctolagus_cuniculus))),Latimeria_chalumnae),((Ambystoma_mexicanum,Siren_intermedia),Typhlonectes_natans)),(((Amphiuma_tridactylum,(Grandisonia_alternans,Hypogeophis_rostratus)),Ichthyophis_bannanicus),(((((Bufo_val…
20500	-21838.708756336353	-21880.886243586498	42.17748725014332	0.9010826050324274	2.818876435577273	0.030594682170357983	0.7745574627874461	((((((Alligator_mississippiensis,Trachemys_scripta),(Heterodon_platyrhinos,Sceloporus_undulatus)),((Gallus_gallus,Turdus_migratorius),((Homo_sapiens,(Mus_musculus,Rattus_norvegicus)),Oryctolagus_cuniculus))),Latimeria_chalumnae),(((Amphiuma_tridactylum,(Grandisonia_alternans,Hypogeophis_rostratus)),Ichthyophis_bannanicus),(((((Bufo_valliceps,Hyla_cinerea),Xenopus_laevis),Discoglossus_pictus),((El…
20600	-21839.429938379108	-21879.908354767016	40.478416387908	1.181510729186626	3.007803034474607	0.02593904886084833	0.7969928891911822	((((((Alligator_mississippiensis,Trachemys_scripta),(Heterodon_platyrhinos,Sceloporus_undulatus)),((Gallus_gallus,Turdus_migratorius),((Homo_sapiens,(Mus_musculus,Rattus_norvegicus)),Oryctolagus_cuniculus))),Latimeria_chalumnae),((Ambystoma_mexicanum,Siren_intermedia),Typhlonectes_natans)),(((Amphiuma_tridactylum,(Grandisonia_alternans,Hypogeophis_rostratus)),Ichthyophis_bannanicus),(((((Bufo_val…
20700	-21844.9147004564	-21886.526774774957	41.61207431855658	0.6636557948278842	2.3779900229345996	0.03384665399682409	0.7373231435039449	((((((Alligator_mississippiensis,Trachemys_scripta),(Heterodon_platyrhinos,Sceloporus_undulatus)),((Gallus_gallus,Turdus_migratorius),((Homo_sapiens,(Mus_musculus,Rattus_norvegicus)),Oryctolagus_cuniculus))),Latimeria_chalumnae),((Ambystoma_mexicanum,Siren_intermedia),Typhlonectes_natans)),(((Amphiuma_tridactylum,(Grandisonia_alternans,Hypogeophis_rostratus)),Ichthyophis_bannanicus),(((((Bufo_val…
20800	-21841.568727661583	-21867.606107630992	26.037379969409105	0.7890227229283219	2.3779900229345996	0.025652768675129015	0.7373231435039449	((((((Alligator_mississippiensis,Trachemys_scripta),(Heterodon_platyrhinos,Sceloporus_undulatus)),((Gallus_gallus,Turdus_migratorius),((Homo_sapiens,(Mus_musculus,Rattus_norvegicus)),Oryctolagus_cuniculus))),(Latimeria_chalumnae,Xenopus_laevis)),((Ambystoma_mexicanum,Siren_intermedia),Typhlonectes_natans)),(((Amphiuma_tridactylum,(Grandisonia_alternans,Hypogeophis_rostratus)),Ichthyophis_bannanic…
20900	-21842.83192503511	-21870.08059200923	27.248666974122003	0.8905389178340442	2.086267648767302	0.03272809416410398	0.7171142302720219	((((((Alligator_mississippiensis,Trachemys_scripta),(Heterodon_platyrhinos,Sceloporus_undulatus)),((Gallus_gallus,Turdus_migratorius),((Homo_sapiens,(Mus_musculus,Rattus_norvegicus)),Oryctolagus_cuniculus))),(Latimeria_chalumnae,Xenopus_laevis)),((Ambystoma_mexicanum,Siren_intermedia),Typhlonectes_natans)),(((Amphiuma_tridactylum,(Grandisonia_alternans,Hypogeophis_rostratus)),Ichthyophis_bannanic…
21000	-21845.244346764604	-21870.91614357726	25.671796812655778	0.6114540186363044	2.6770712133425283	0.03131657775036449	0.5462126013468013	((((((Alligator_mississippiensis,Trachemys_scripta),(Heterodon_platyrhinos,Sceloporus_undulatus)),((Gallus_gallus,Turdus_migratorius),((Homo_sapiens,(Mus_musculus,Rattus_norvegicus)),Oryctolagus_cuniculus))),(Latimeria_chalumnae,Xenopus_laevis)),((Ambystoma_mexicanum,Siren_intermedia),Typhlonectes_natans)),(((Amphiuma_tridactylum,(Grandisonia_alternans,Hypogeophis_rostratus)),Ichthyophis_bannanic…
21100	-21843.112637174974	-21869.04945523071	25.93681805573555	1.057099757063272	2.6770712133425283	0.02695473148380226	0.6286535567657373	((((((Alligator_mississippiensis,Trachemys_scripta),(Heterodon_platyrhinos,Sceloporus_undulatus)),((Gallus_gallus,Turdus_migratorius),((Homo_sapiens,(Mus_musculus,Rattus_norvegicus)),Oryctolagus_cuniculus))),(Latimeria_chalumnae,Xenopus_laevis)),((Ambystoma_mexicanum,Siren_intermedia),Typhlonectes_natans)),(((Amphiuma_tridactylum,(Grandisonia_alternans,Hypogeophis_rostratus)),Ichthyophis_bannanic…
21200	-21839.20711322445	-21860.262471016165	21.05535779171742	0.5287777477400131	2.034750837611621	0.03278474820367944	0.9255013323505279	((((((Alligator_mississippiensis,Trachemys_scripta),(Heterodon_platyrhinos,Sceloporus_undulatus)),((Gallus_gallus,Turdus_migratorius),((Homo_sapiens,(Mus_musculus,Rattus_norvegicus)),Oryctolagus_cuniculus))),(Latimeria_chalumnae,Xenopus_laevis)),((Ambystoma_mexicanum,Siren_intermedia),Typhlonectes_natans)),(((Amphiuma_tridactylum,(Grandisonia_alternans,Hypogeophis_rostratus)),Ichthyophis_bannanic…
21300	-21834.228414847803	-21855.6598890377	21.431474189897127	1.0638934855705775	3.1953295264343575	0.042607018286376405	0.7655170909007379	((((((Alligator_mississippiensis,Trachemys_scripta),(Heterodon_platyrhinos,Sceloporus_undulatus)),((Gallus_gallus,Turdus_migratorius),((Homo_sapiens,(Mus_musculus,Rattus_norvegicus)),Oryctolagus_cuniculus))),(Latimeria_chalumnae,Xenopus_laevis)),((Ambystoma_mexicanum,Siren_intermedia),Typhlonectes_natans)),(((Amphiuma_tridactylum,(Grandisonia_alternans,Hypogeophis_rostratus)),Ichthyophis_bannanic…
21400	-21830.381972182677	-21854.735772428805	24.35380024612788	0.8588322382671729	2.6757096559628373	0.044099634814743494	0.7908736907168664	((((((Alligator_mississippiensis,Trachemys_scripta),(Heterodon_platyrhinos,Sceloporus_undulatus)),((Gallus_gallus,Turdus_migratorius),((Homo_sapiens,(Mus_musculus,Rattus_norvegicus)),Oryctolagus_cuniculus))),(Latimeria_chalumnae,Xenopus_laevis)),((Ambystoma_mexicanum,Siren_intermedia),Typhlonectes_natans)),(((Amphiuma_tridactylum,(Grandisonia_alternans,Hypogeophis_rostratus)),Ichthyophis_bannanic…
21500	-21830.920860676844	-21856.24525214437	25.32439146752603	0.5587838532034793	2.900020416628907	0.03828435785586211	0.7908736907168664	((((((Alligator_mississippiensis,Trachemys_scripta),(Heterodon_platyrhinos,Sceloporus_undulatus)),((Gallus_gallus,Turdus_migratorius),((Homo_sapiens,(Mus_musculus,Rattus_norvegicus)),Oryctolagus_cuniculus))),(Latimeria_chalumnae,Xenopus_laevis)),((Ambystoma_mexicanum,Siren_intermedia),Typhlonectes_natans)),(((Amphiuma_tridactylum,(Grandisonia_alternans,Hypogeophis_rostratus)),Ichthyophis_bannanic…
21600	-21832.576840959166	-21857.829475400627	25.252634441460817	1.3172437377840085	3.3217936318824632	0.036277746062410535	0.9401756384247653	((((((Alligator_mississippiensis,Trachemys_scripta),(Heterodon_platyrhinos,Sceloporus_undulatus)),((Gallus_gallus,Turdus_migratorius),((Homo_sapiens,(Mus_musculus,Rattus_norvegicus)),Oryctolagus_cuniculus))),(Latimeria_chalumnae,Xenopus_laevis)),((Ambystoma_mexicanum,Siren_intermedia),Typhlonectes_natans)),(((Amphiuma_tridactylum,(Grandisonia_alternans,Hypogeophis_rostratus)),Ichthyophis_bannanic…
21700	-21835.71983900654	-21861.807602328685	26.087763322146326	1.0699763056216591	3.3217936318824632	0.031969034970110485	0.9114028073638331	((((((Alligator_mississippiensis,Trachemys_scripta),(Heterodon_platyrhinos,Sceloporus_undulatus)),((Gallus_gallus,Turdus_migratorius),((Homo_sapiens,(Mus_musculus,Rattus_norvegicus)),Oryctolagus_cuniculus))),(Latimeria_chalumnae,Xenopus_laevis)),((Ambystoma_mexicanum,Siren_intermedia),Typhlonectes_natans)),(((Amphiuma_tridactylum,(Grandisonia_alternans,Hypogeophis_rostratus)),Ichthyophis_bannanic…
21800	-21832.441596602846	-21860.10185594335	27.66025934050589	0.9176819449789324	2.713811561796713	0.03232344508841125	0.7254961367568632	((((((Alligator_mississippiensis,Trachemys_scripta),(Heterodon_platyrhinos,Sceloporus_undulatus)),((Gallus_gallus,Turdus_migratorius),((Homo_sapiens,(Mus_musculus,Rattus_norvegicus)),Oryctolagus_cuniculus))),(Latimeria_chalumnae,Xenopus_laevis)),((Ambystoma_mexicanum,Siren_intermedia),Typhlonectes_natans)),(((Amphiuma_tridactylum,(Grandisonia_alternans,Hypogeophis_rostratus)),Ichthyophis_bannanic…
21900	-21833.781621572245	-21865.451380676543	31.669759104298738	0.6533821597571348	2.713811561796713	0.03733439802468111	0.7686752342417607	((((((Alligator_mississippiensis,Trachemys_scripta),(Heterodon_platyrhinos,Sceloporus_undulatus)),((Gallus_gallus,Turdus_migratorius),((Homo_sapiens,(Mus_musculus,Rattus_norvegicus)),Oryctolagus_cuniculus))),(Latimeria_chalumnae,Xenopus_laevis)),((Ambystoma_mexicanum,Siren_intermedia),Typhlonectes_natans)),((Amphiuma_tridactylum,((Grandisonia_alternans,Hypogeophis_rostratus),Ichthyophis_bannanicu…
22000	-21837.69269028215	-21872.493575917888	34.800885635738496	1.1263348237898245	2.7591761942312507	0.03419639773736744	0.7366463400279951	((((((Alligator_mississippiensis,Trachemys_scripta),(Heterodon_platyrhinos,Sceloporus_undulatus)),((Gallus_gallus,Turdus_migratorius),((Homo_sapiens,(Mus_musculus,Rattus_norvegicus)),Oryctolagus_cuniculus))),(Latimeria_chalumnae,Xenopus_laevis)),((Ambystoma_mexicanum,Siren_intermedia),Typhlonectes_natans)),((Amphiuma_tridactylum,((Grandisonia_alternans,Hypogeophis_rostratus),Ichthyophis_bannanicu…
22100	-21829.77980129665	-21862.89194201553	33.11214071887896	1.4636890869335772	2.7591761942312507	0.03410937213511023	0.8356354525292065	((((((Alligator_mississippiensis,Trachemys_scripta),(Heterodon_platyrhinos,Sceloporus_undulatus)),((Gallus_gallus,Turdus_migratorius),((Homo_sapiens,(Mus_musculus,Rattus_norvegicus)),Oryctolagus_cuniculus))),(Latimeria_chalumnae,Xenopus_laevis)),((Ambystoma_mexicanum,Siren_intermedia),Typhlonectes_natans)),((Amphiuma_tridactylum,((Grandisonia_alternans,Hypogeophis_rostratus),Ichthyophis_bannanicu…
22200	-21831.109566993404	-21859.247663243452	28.138096250046697	1.6677117347443	3.1603750413961786	0.03863379660134437	0.8909903346845466	((((((Alligator_mississippiensis,Trachemys_scripta),(Heterodon_platyrhinos,Sceloporus_undulatus)),((Gallus_gallus,Turdus_migratorius),((Homo_sapiens,(Mus_musculus,Rattus_norvegicus)),Oryctolagus_cuniculus))),(Latimeria_chalumnae,Xenopus_laevis)),((Ambystoma_mexicanum,Siren_intermedia),Typhlonectes_natans)),((Amphiuma_tridactylum,((Grandisonia_alternans,Hypogeophis_rostratus),Ichthyophis_bannanicu…
22300	-21817.59028498485	-21846.494738377954	28.904453393104678	0.8178554509863043	2.5425458439354967	0.033466269636477475	0.7916154408679467	((((((Alligator_mississippiensis,Trachemys_scripta),(Heterodon_platyrhinos,Sceloporus_undulatus)),((Gallus_gallus,Turdus_migratorius),((Homo_sapiens,(Mus_musculus,Rattus_norvegicus)),Oryctolagus_cuniculus))),(Latimeria_chalumnae,Xenopus_laevis)),((Ambystoma_mexicanum,Siren_intermedia),Typhlonectes_natans)),((Amphiuma_tridactylum,((Grandisonia_alternans,Hypogeophis_rostratus),Ichthyophis_bannanicu…
22400	-21819.684871040987	-21847.378709044697	27.69383800371097	0.770548217193092	2.5140829382796857	0.03726456044148689	0.8247136605025215	((((((Alligator_mississippiensis,Trachemys_scripta),(Heterodon_platyrhinos,Sceloporus_undulatus)),((Gallus_gallus,Turdus_migratorius),((Homo_sapiens,(Mus_musculus,Rattus_norvegicus)),Oryctolagus_cuniculus))),(Latimeria_chalumnae,Xenopus_laevis)),((Ambystoma_mexicanum,Siren_intermedia),Typhlonectes_natans)),((Amphiuma_tridactylum,((Grandisonia_alternans,Hypogeophis_rostratus),Ichthyophis_bannanicu…
22500	-21821.23362389582	-21847.4529161154	26.21929221957814	0.9854730926253857	2.395458345630436	0.03435338021717029	0.9243344035621491	((((((Alligator_mississippiensis,Trachemys_scripta),(Heterodon_platyrhinos,Sceloporus_undulatus)),((Gallus_gallus,Turdus_migratorius),((Homo_sapiens,(Mus_musculus,Rattus_norvegicus)),Oryctolagus_cuniculus))),(Latimeria_chalumnae,Xenopus_laevis)),((Ambystoma_mexicanum,Siren_intermedia),Typhlonectes_natans)),((Amphiuma_tridactylum,((Grandisonia_alternans,Hypogeophis_rostratus),Ichthyophis_bannanicu…
22600	-21817.161630241553	-21836.009576350883	18.847946109331367	0.9366538842149315	2.860563345766926	0.03097989552147457	0.7481788808979674	((((((Alligator_mississippiensis,Trachemys_scripta),(Heterodon_platyrhinos,Sceloporus_undulatus)),((Gallus_gallus,Turdus_migratorius),((Homo_sapiens,(Mus_musculus,Rattus_norvegicus)),Oryctolagus_cuniculus))),(Latimeria_chalumnae,Xenopus_laevis)),((Ambystoma_mexicanum,Siren_intermedia),Typhlonectes_natans)),((((Amphiuma_tridactylum,(Grandisonia_alternans,Hypogeophis_rostratus)),Ichthyophis_bannani…
22700	-21819.29325025418	-21833.577552186754	14.284301932574213	0.5884655629564225	2.1028190783665446	0.03962401743993458	0.9117824045675936	((((((Alligator_mississippiensis,Trachemys_scripta),(Heterodon_platyrhinos,Sceloporus_undulatus)),((Gallus_gallus,Turdus_migratorius),((Homo_sapiens,(Mus_musculus,Rattus_norvegicus)),Oryctolagus_cuniculus))),(Latimeria_chalumnae,Xenopus_laevis)),((Ambystoma_mexicanum,Siren_intermedia),Typhlonectes_natans)),((((Amphiuma_tridactylum,(Grandisonia_alternans,Hypogeophis_rostratus)),Ichthyophis_bannani…
22800	-21818.360799934308	-21831.409399405067	13.048599470759843	0.6201422730169814	3.0951464651908784	0.0395554540830612	0.9485702686333538	((((((Alligator_mississippiensis,Trachemys_scripta),(Heterodon_platyrhinos,Sceloporus_undulatus)),((Gallus_gallus,Turdus_migratorius),((Homo_sapiens,(Mus_musculus,Rattus_norvegicus)),Oryctolagus_cuniculus))),(Latimeria_chalumnae,Xenopus_laevis)),((Ambystoma_mexicanum,Siren_intermedia),Typhlonectes_natans)),((((Amphiuma_tridactylum,(Grandisonia_alternans,Hypogeophis_rostratus)),Ichthyophis_bannani…
22900	-21816.696627759044	-21833.72567472249	17.029046963443967	0.7559049917011419	2.5481856753627565	0.03287777048661792	0.8136899397817164	((((((Alligator_mississippiensis,Trachemys_scripta),(Heterodon_platyrhinos,Sceloporus_undulatus)),((Gallus_gallus,Turdus_migratorius),((Homo_sapiens,(Mus_musculus,Rattus_norvegicus)),Oryctolagus_cuniculus))),(Latimeria_chalumnae,Xenopus_laevis)),((Ambystoma_mexicanum,Siren_intermedia),Typhlonectes_natans)),((((Amphiuma_tridactylum,(Grandisonia_alternans,Hypogeophis_rostratus)),Ichthyophis_bannani…
23000	-21809.913512923828	-21829.66555096133	19.752038037502167	0.9461280324589598	3.002848503285144	0.03147735015703177	0.8772354951528573	((((((Alligator_mississippiensis,Trachemys_scripta),(Heterodon_platyrhinos,Sceloporus_undulatus)),((Gallus_gallus,Turdus_migratorius),((Homo_sapiens,(Mus_musculus,Rattus_norvegicus)),Oryctolagus_cuniculus))),(Latimeria_chalumnae,Xenopus_laevis)),((Ambystoma_mexicanum,Siren_intermedia),Typhlonectes_natans)),((((Amphiuma_tridactylum,(Grandisonia_alternans,Hypogeophis_rostratus)),Ichthyophis_bannani…
23100	-21815.999485340468	-21832.124830777066	16.125345436598103	0.5572040560778823	2.681212320151946	0.03793597691192325	0.7643307320873138	((((((Alligator_mississippiensis,Trachemys_scripta),(Heterodon_platyrhinos,Sceloporus_undulatus)),((Gallus_gallus,Turdus_migratorius),((Homo_sapiens,(Mus_musculus,Rattus_norvegicus)),Oryctolagus_cuniculus))),(Latimeria_chalumnae,Xenopus_laevis)),((Ambystoma_mexicanum,Siren_intermedia),Typhlonectes_natans)),((((Amphiuma_tridactylum,(Grandisonia_alternans,Hypogeophis_rostratus)),Ichthyophis_bannani…
23200	-21823.604075908646	-21838.385020770667	14.780944862022622	0.6278906144130472	2.284564573048301	0.03447587747915033	0.9467946842204221	((((((Alligator_mississippiensis,Trachemys_scripta),(Heterodon_platyrhinos,Sceloporus_undulatus)),((Gallus_gallus,Turdus_migratorius),((Homo_sapiens,(Mus_musculus,Rattus_norvegicus)),Oryctolagus_cuniculus))),(Latimeria_chalumnae,Xenopus_laevis)),((Ambystoma_mexicanum,Siren_intermedia),Typhlonectes_natans)),((((Amphiuma_tridactylum,(Grandisonia_alternans,Hypogeophis_rostratus)),Ichthyophis_bannani…
23300	-21818.91318572467	-21836.027552542364	17.114366817696077	1.0735858641916538	2.801614530258995	0.03803806500516755	0.8533317437000862	((((((Alligator_mississippiensis,Trachemys_scripta),(Heterodon_platyrhinos,Sceloporus_undulatus)),((Gallus_gallus,Turdus_migratorius),((Homo_sapiens,(Mus_musculus,Rattus_norvegicus)),Oryctolagus_cuniculus))),(Latimeria_chalumnae,Xenopus_laevis)),((Ambystoma_mexicanum,Siren_intermedia),Typhlonectes_natans)),((((Amphiuma_tridactylum,(Grandisonia_alternans,Hypogeophis_rostratus)),Ichthyophis_bannani…
23400	-21823.650660226816	-21839.528521125307	15.87786089848939	1.0735858641916538	2.870255030289421	0.0465964185833597	0.8028014078797885	((((((Alligator_mississippiensis,Trachemys_scripta),(Heterodon_platyrhinos,Sceloporus_undulatus)),((Gallus_gallus,Turdus_migratorius),((Homo_sapiens,(Mus_musculus,Rattus_norvegicus)),Oryctolagus_cuniculus))),(Latimeria_chalumnae,Xenopus_laevis)),((Ambystoma_mexicanum,Siren_intermedia),Typhlonectes_natans)),((((Amphiuma_tridactylum,(Grandisonia_alternans,Hypogeophis_rostratus)),Ichthyophis_bannani…
23500	-21822.243388017323	-21839.489081052012	17.245693034687545	0.7703725419218133	2.903192473660101	0.03602725252128372	0.8755811527269853	((((((Alligator_mississippiensis,Trachemys_scripta),(Heterodon_platyrhinos,Sceloporus_undulatus)),((Gallus_gallus,Turdus_migratorius),((Homo_sapiens,(Mus_musculus,Rattus_norvegicus)),Oryctolagus_cuniculus))),(Latimeria_chalumnae,Xenopus_laevis)),((Ambystoma_mexicanum,Siren_intermedia),Typhlonectes_natans)),((((Amphiuma_tridactylum,(Grandisonia_alternans,Hypogeophis_rostratus)),Ichthyophis_bannani…
23600	-21822.665775424273	-21844.610673163595	21.94489773932148	0.5329785005010674	2.7219620225746404	0.039853854961079474	0.8755811527269853	((((((Alligator_mississippiensis,Trachemys_scripta),(Heterodon_platyrhinos,Sceloporus_undulatus)),((Gallus_gallus,Turdus_migratorius),((Homo_sapiens,(Mus_musculus,Rattus_norvegicus)),Oryctolagus_cuniculus))),(Latimeria_chalumnae,Xenopus_laevis)),((Ambystoma_mexicanum,Siren_intermedia),Typhlonectes_natans)),((((Amphiuma_tridactylum,(Grandisonia_alternans,Hypogeophis_rostratus)),Ichthyophis_bannani…
23700	-21825.942907984638	-21847.53257797685	21.589669992213395	1.0021678461091543	2.6809819483186947	0.04014062766173048	0.7622610239757721	((((((Alligator_mississippiensis,Trachemys_scripta),(Heterodon_platyrhinos,Sceloporus_undulatus)),((Gallus_gallus,Turdus_migratorius),((Homo_sapiens,(Mus_musculus,Rattus_norvegicus)),Oryctolagus_cuniculus))),(Latimeria_chalumnae,Xenopus_laevis)),((Ambystoma_mexicanum,Siren_intermedia),Typhlonectes_natans)),((((Amphiuma_tridactylum,(Grandisonia_alternans,Hypogeophis_rostratus)),Ichthyophis_bannani…
23800	-21827.722284914555	-21846.779925349507	19.05764043495224	1.058164703819051	2.6809819483186947	0.0333708020407385	0.7973685643802009	((((((Alligator_mississippiensis,Trachemys_scripta),(Heterodon_platyrhinos,Sceloporus_undulatus)),((Gallus_gallus,Turdus_migratorius),((Homo_sapiens,(Mus_musculus,Rattus_norvegicus)),Oryctolagus_cuniculus))),(Latimeria_chalumnae,Xenopus_laevis)),((Ambystoma_mexicanum,Siren_intermedia),Typhlonectes_natans)),((((Amphiuma_tridactylum,(Grandisonia_alternans,Hypogeophis_rostratus)),Ichthyophis_bannani…
23900	-21829.005651981817	-21848.27135388114	19.265701899321552	1.2390398408333647	3.3591743493036885	0.0333708020407385	0.7337723077472595	((((((Alligator_mississippiensis,Trachemys_scripta),(Heterodon_platyrhinos,Sceloporus_undulatus)),((Gallus_gallus,Turdus_migratorius),((Homo_sapiens,(Mus_musculus,Rattus_norvegicus)),Oryctolagus_cuniculus))),(Latimeria_chalumnae,Xenopus_laevis)),((Ambystoma_mexicanum,Siren_intermedia),Typhlonectes_natans)),((((Amphiuma_tridactylum,(Grandisonia_alternans,Hypogeophis_rostratus)),Ichthyophis_bannani…
24000	-21825.877901516047	-21846.93301954232	21.05511802627214	1.2663903562840542	3.3039161130121997	0.029622047381301662	0.9048089078106053	((((((Alligator_mississippiensis,Trachemys_scripta),(Heterodon_platyrhinos,Sceloporus_undulatus)),((Gallus_gallus,Turdus_migratorius),((Homo_sapiens,(Mus_musculus,Rattus_norvegicus)),Oryctolagus_cuniculus))),(Latimeria_chalumnae,Xenopus_laevis)),((Ambystoma_mexicanum,Siren_intermedia),Typhlonectes_natans)),(((Amphiuma_tridactylum,((Grandisonia_alternans,Hypogeophis_rostratus),Ichthyophis_bannanic…
24100	-21830.482468386035	-21850.545407831552	20.062939445516715	0.7539105436785376	2.9838880110897796	0.042710106090767176	0.9394367053609142	((((((Alligator_mississippiensis,Trachemys_scripta),(Heterodon_platyrhinos,Sceloporus_undulatus)),((Gallus_gallus,Turdus_migratorius),((Homo_sapiens,(Mus_musculus,Rattus_norvegicus)),Oryctolagus_cuniculus))),(Latimeria_chalumnae,Xenopus_laevis)),((Ambystoma_mexicanum,Siren_intermedia),Typhlonectes_natans)),(((Amphiuma_tridactylum,((Grandisonia_alternans,Hypogeophis_rostratus),Ichthyophis_bannanic…
24200	-21822.938394778324	-21845.50247682042	22.56408204209728	0.6247394035669334	2.652089674187565	0.033781135767940326	0.9007452736893202	((((((Alligator_mississippiensis,Trachemys_scripta),(Heterodon_platyrhinos,Sceloporus_undulatus)),((Gallus_gallus,Turdus_migratorius),((Homo_sapiens,(Mus_musculus,Rattus_norvegicus)),Oryctolagus_cuniculus))),(Latimeria_chalumnae,Xenopus_laevis)),((Ambystoma_mexicanum,Siren_intermedia),Typhlonectes_natans)),(((Amphiuma_tridactylum,((Grandisonia_alternans,Hypogeophis_rostratus),Ichthyophis_bannanic…
24300	-21818.03193852698	-21841.60182919312	23.569890666143177	0.6769704596938286	2.753621313329108	0.045597575966478676	0.8069380220176303	((((((Alligator_mississippiensis,Trachemys_scripta),(Heterodon_platyrhinos,Sceloporus_undulatus)),((Gallus_gallus,Turdus_migratorius),((Homo_sapiens,(Mus_musculus,Rattus_norvegicus)),Oryctolagus_cuniculus))),(Latimeria_chalumnae,Xenopus_laevis)),((Ambystoma_mexicanum,Siren_intermedia),Typhlonectes_natans)),(((Amphiuma_tridactylum,((Grandisonia_alternans,Hypogeophis_rostratus),Ichthyophis_bannanic…
24400	-21814.51561842491	-21844.55500150685	30.039383081942304	0.7557279704100257	2.3959819848022383	0.03109000117503965	0.7551047860647526	((((((Alligator_mississippiensis,Trachemys_scripta),(Heterodon_platyrhinos,Sceloporus_undulatus)),((Gallus_gallus,Turdus_migratorius),((Homo_sapiens,(Mus_musculus,Rattus_norvegicus)),Oryctolagus_cuniculus))),(Latimeria_chalumnae,Xenopus_laevis)),((Ambystoma_mexicanum,Siren_intermedia),Typhlonectes_natans)),(((Amphiuma_tridactylum,((Grandisonia_alternans,Hypogeophis_rostratus),Ichthyophis_bannanic…
24500	-21809.468927401365	-21841.87125682583	32.40232942446467	0.6085804637826427	2.3959819848022383	0.03359173639480881	0.8742353955045274	((((((Alligator_mississippiensis,Trachemys_scripta),(Heterodon_platyrhinos,Sceloporus_undulatus)),((Gallus_gallus,Turdus_migratorius),((Homo_sapiens,(Mus_musculus,Rattus_norvegicus)),Oryctolagus_cuniculus))),(Latimeria_chalumnae,Xenopus_laevis)),((Ambystoma_mexicanum,Siren_intermedia),Typhlonectes_natans)),(((Amphiuma_tridactylum,Discoglossus_pictus),((Grandisonia_alternans,Hypogeophis_rostratus)…
24600	-21809.55901613726	-21835.63206010733	26.073043970070227	0.9854502351427726	2.3761560315648977	0.031979988076982956	0.9019406261306472	(((((((Alligator_mississippiensis,Trachemys_scripta),(Heterodon_platyrhinos,Sceloporus_undulatus)),((Gallus_gallus,Turdus_migratorius),((Homo_sapiens,(Mus_musculus,Rattus_norvegicus)),Oryctolagus_cuniculus))),(Latimeria_chalumnae,Xenopus_laevis)),(Ambystoma_mexicanum,Siren_intermedia)),Typhlonectes_natans),(((Amphiuma_tridactylum,Discoglossus_pictus),((Grandisonia_alternans,Hypogeophis_rostratus)…
24700	-21808.45933729765	-21834.52745934464	26.068122046991924	1.361489092441218	2.9524663059870955	0.03142122608680894	0.8870099039910881	(((((((Alligator_mississippiensis,Trachemys_scripta),(Heterodon_platyrhinos,Sceloporus_undulatus)),((Gallus_gallus,Turdus_migratorius),((Homo_sapiens,(Mus_musculus,Rattus_norvegicus)),Oryctolagus_cuniculus))),(Latimeria_chalumnae,Xenopus_laevis)),(Ambystoma_mexicanum,Siren_intermedia)),Typhlonectes_natans),(((Amphiuma_tridactylum,Discoglossus_pictus),((Grandisonia_alternans,Hypogeophis_rostratus)…
24800	-21806.7527725687	-21838.304060394315	31.55128782561755	0.6469183457030724	2.7316274674652044	0.03351272402376378	0.8870099039910881	(((((((Alligator_mississippiensis,Trachemys_scripta),(Heterodon_platyrhinos,Sceloporus_undulatus)),((Gallus_gallus,Turdus_migratorius),((Homo_sapiens,(Mus_musculus,Rattus_norvegicus)),Oryctolagus_cuniculus))),(Latimeria_chalumnae,Xenopus_laevis)),(Ambystoma_mexicanum,Siren_intermedia)),Typhlonectes_natans),(((Amphiuma_tridactylum,Discoglossus_pictus),((Grandisonia_alternans,Hypogeophis_rostratus)…
24900	-21811.642681671536	-21842.634767959797	30.992086288261284	0.9435843873867399	2.329528942674765	0.030564965660101306	0.9078723590121452	(((((((Alligator_mississippiensis,Trachemys_scripta),(Heterodon_platyrhinos,Sceloporus_undulatus)),((Gallus_gallus,Turdus_migratorius),((Homo_sapiens,(Mus_musculus,Rattus_norvegicus)),Oryctolagus_cuniculus))),(Latimeria_chalumnae,Xenopus_laevis)),(Ambystoma_mexicanum,Siren_intermedia)),Typhlonectes_natans),(((Amphiuma_tridactylum,Discoglossus_pictus),((Grandisonia_alternans,Hypogeophis_rostratus)…
25000	-21808.473107321708	-21840.986586855746	32.51347953403778	0.7054228214419951	2.329528942674765	0.03451514855924344	0.7934856922300149	(((((((Alligator_mississippiensis,Trachemys_scripta),(Heterodon_platyrhinos,Sceloporus_undulatus)),((Gallus_gallus,Turdus_migratorius),((Homo_sapiens,(Mus_musculus,Rattus_norvegicus)),Oryctolagus_cuniculus))),(Latimeria_chalumnae,Xenopus_laevis)),(Ambystoma_mexicanum,Siren_intermedia)),Typhlonectes_natans),(((Amphiuma_tridactylum,Discoglossus_pictus),((Grandisonia_alternans,Hypogeophis_rostratus)…
25100	-21806.457891796697	-21840.551252501387	34.093360704688855	0.6195502353922531	2.595695788633519	0.031173093193018704	0.7630816305111574	(((((((Alligator_mississippiensis,Trachemys_scripta),(Heterodon_platyrhinos,Sceloporus_undulatus)),((Gallus_gallus,Turdus_migratorius),((Homo_sapiens,(Mus_musculus,Rattus_norvegicus)),Oryctolagus_cuniculus))),(Latimeria_chalumnae,Xenopus_laevis)),(Ambystoma_mexicanum,Siren_intermedia)),Typhlonectes_natans),(((Amphiuma_tridactylum,Discoglossus_pictus),((Grandisonia_alternans,Hypogeophis_rostratus)…
25200	-21803.78676934093	-21838.819098671866	35.03232933093489	0.7556535190555593	2.595695788633519	0.031173093193018704	0.8352742048410657	(((((((Alligator_mississippiensis,Trachemys_scripta),(Heterodon_platyrhinos,Sceloporus_undulatus)),((Gallus_gallus,Turdus_migratorius),((Homo_sapiens,(Mus_musculus,Rattus_norvegicus)),Oryctolagus_cuniculus))),(Latimeria_chalumnae,Xenopus_laevis)),(Ambystoma_mexicanum,Siren_intermedia)),Typhlonectes_natans),(((Amphiuma_tridactylum,Discoglossus_pictus),((Grandisonia_alternans,Hypogeophis_rostratus)…
25300	-21805.582661004362	-21841.746095173854	36.16343416949147	1.09063404896877	2.85370469313044	0.03250680949637829	0.7216531216468893	(((((((Alligator_mississippiensis,Trachemys_scripta),(Heterodon_platyrhinos,Sceloporus_undulatus)),((Gallus_gallus,Turdus_migratorius),((Homo_sapiens,(Mus_musculus,Rattus_norvegicus)),Oryctolagus_cuniculus))),(Latimeria_chalumnae,Xenopus_laevis)),(Ambystoma_mexicanum,Siren_intermedia)),Typhlonectes_natans),(((Amphiuma_tridactylum,Discoglossus_pictus),((Grandisonia_alternans,Hypogeophis_rostratus)…
25400	-21809.536855358696	-21839.09945406869	29.562598709993964	0.8133981105142345	3.573925911660791	0.029088433236476023	0.645507444114193	(((((((Alligator_mississippiensis,Trachemys_scripta),(Heterodon_platyrhinos,Sceloporus_undulatus)),((Gallus_gallus,Turdus_migratorius),((Homo_sapiens,(Mus_musculus,Rattus_norvegicus)),Oryctolagus_cuniculus))),(Latimeria_chalumnae,Xenopus_laevis)),(Ambystoma_mexicanum,Siren_intermedia)),Typhlonectes_natans),(((Amphiuma_tridactylum,Discoglossus_pictus),((Grandisonia_alternans,Hypogeophis_rostratus)…
25500	-21810.503472559463	-21841.338994316713	30.83552175725086	1.089512478366777	3.3655813215667587	0.031070490380443506	0.6689905090575734	(((((((Alligator_mississippiensis,Trachemys_scripta),(Heterodon_platyrhinos,Sceloporus_undulatus)),((Gallus_gallus,Turdus_migratorius),((Homo_sapiens,(Mus_musculus,Rattus_norvegicus)),Oryctolagus_cuniculus))),(Latimeria_chalumnae,Xenopus_laevis)),(Ambystoma_mexicanum,Siren_intermedia)),Typhlonectes_natans),(((Amphiuma_tridactylum,Discoglossus_pictus),((Grandisonia_alternans,Hypogeophis_rostratus)…
25600	-21812.886683678724	-21838.801398250187	25.914714571462074	0.6935126402883294	2.354000214895587	0.035643360158312716	0.645364027964108	(((((((Alligator_mississippiensis,Trachemys_scripta),(Heterodon_platyrhinos,Sceloporus_undulatus)),((Gallus_gallus,Turdus_migratorius),((Homo_sapiens,(Mus_musculus,Rattus_norvegicus)),Oryctolagus_cuniculus))),(Latimeria_chalumnae,Xenopus_laevis)),(Ambystoma_mexicanum,Siren_intermedia)),Typhlonectes_natans),(((Amphiuma_tridactylum,Discoglossus_pictus),((Grandisonia_alternans,Hypogeophis_rostratus)…
25700	-21813.796137909674	-21837.313109450894	23.5169715412209	1.0151801562394769	2.566874915278089	0.035643360158312716	0.6724049943788791	(((((((Alligator_mississippiensis,Trachemys_scripta),(Heterodon_platyrhinos,Sceloporus_undulatus)),((Gallus_gallus,Turdus_migratorius),((Homo_sapiens,(Mus_musculus,Rattus_norvegicus)),Oryctolagus_cuniculus))),(Latimeria_chalumnae,Xenopus_laevis)),(Ambystoma_mexicanum,Siren_intermedia)),Typhlonectes_natans),(((Amphiuma_tridactylum,Discoglossus_pictus),((Grandisonia_alternans,Hypogeophis_rostratus)…
25800	-21817.251723575835	-21843.147217042184	25.895493466347606	0.9364095006605413	2.4801468606080572	0.035643360158312716	0.7879099509393048	(((((((Alligator_mississippiensis,Trachemys_scripta),(Heterodon_platyrhinos,Sceloporus_undulatus)),((Gallus_gallus,Turdus_migratorius),((Homo_sapiens,(Mus_musculus,Rattus_norvegicus)),Oryctolagus_cuniculus))),(Latimeria_chalumnae,Xenopus_laevis)),(Ambystoma_mexicanum,Siren_intermedia)),Typhlonectes_natans),(((Amphiuma_tridactylum,Discoglossus_pictus),((Grandisonia_alternans,Hypogeophis_rostratus)…
25900	-21818.985191662232	-21841.517144354926	22.53195269269411	0.7247689075899484	2.502955010260266	0.03836775314964016	0.8122149471711553	(((((((Alligator_mississippiensis,Trachemys_scripta),(Heterodon_platyrhinos,Sceloporus_undulatus)),((Gallus_gallus,Turdus_migratorius),((Homo_sapiens,(Mus_musculus,Rattus_norvegicus)),Oryctolagus_cuniculus))),(Latimeria_chalumnae,Xenopus_laevis)),(Ambystoma_mexicanum,Siren_intermedia)),Typhlonectes_natans),(((Amphiuma_tridactylum,Discoglossus_pictus),((Grandisonia_alternans,Hypogeophis_rostratus)…
26000	-21811.495333869814	-21833.92483124782	22.429497378005834	1.3101867071396445	3.1457322437099142	0.038420187465103846	0.9225474357751193	(((((((Alligator_mississippiensis,Trachemys_scripta),(Heterodon_platyrhinos,Sceloporus_undulatus)),((Gallus_gallus,Turdus_migratorius),((Homo_sapiens,(Mus_musculus,Rattus_norvegicus)),Oryctolagus_cuniculus))),(Latimeria_chalumnae,Xenopus_laevis)),(Ambystoma_mexicanum,Siren_intermedia)),Typhlonectes_natans),(((Amphiuma_tridactylum,Discoglossus_pictus),((Grandisonia_alternans,Hypogeophis_rostratus)…
26100	-21811.939870392544	-21833.81758200803	21.877711615484504	0.7329544457030187	2.303423489760433	0.032772705699280896	0.902558463359142	(((((((Alligator_mississippiensis,Trachemys_scripta),(Heterodon_platyrhinos,Sceloporus_undulatus)),((Gallus_gallus,Turdus_migratorius),((Homo_sapiens,(Mus_musculus,Rattus_norvegicus)),Oryctolagus_cuniculus))),(Latimeria_chalumnae,Xenopus_laevis)),(Ambystoma_mexicanum,Siren_intermedia)),Typhlonectes_natans),(((Amphiuma_tridactylum,Discoglossus_pictus),((Grandisonia_alternans,Hypogeophis_rostratus)…
26200	-21809.319983989466	-21835.382395839213	26.062411849745693	0.8153633203379612	2.9112191338230904	0.03359182507033111	0.8571095621834356	(((((((Alligator_mississippiensis,Trachemys_scripta),(Heterodon_platyrhinos,Sceloporus_undulatus)),((Gallus_gallus,Turdus_migratorius),((Homo_sapiens,(Mus_musculus,Rattus_norvegicus)),Oryctolagus_cuniculus))),(Latimeria_chalumnae,Xenopus_laevis)),(Ambystoma_mexicanum,Siren_intermedia)),Typhlonectes_natans),(((Amphiuma_tridactylum,Discoglossus_pictus),((Grandisonia_alternans,Hypogeophis_rostratus)…
26300	-21807.110492929354	-21839.39459542028	32.2841024909257	1.0500735569227029	2.4096683769108616	0.045498459798396215	0.907437574946088	((((((Alligator_mississippiensis,Trachemys_scripta),(Heterodon_platyrhinos,Sceloporus_undulatus)),((Gallus_gallus,Turdus_migratorius),((Homo_sapiens,(Mus_musculus,Rattus_norvegicus)),Oryctolagus_cuniculus))),(Latimeria_chalumnae,Xenopus_laevis)),((Ambystoma_mexicanum,Siren_intermedia),Typhlonectes_natans)),(((Amphiuma_tridactylum,Discoglossus_pictus),((Grandisonia_alternans,Hypogeophis_rostratus)…
26400	-21813.136488769604	-21846.793300946785	33.65681217718058	0.7149537654570314	2.7704066150139948	0.028766831462769184	0.8327430491498476	((((((Alligator_mississippiensis,Trachemys_scripta),(Heterodon_platyrhinos,Sceloporus_undulatus)),((Gallus_gallus,Turdus_migratorius),((Homo_sapiens,(Mus_musculus,Rattus_norvegicus)),Oryctolagus_cuniculus))),(Latimeria_chalumnae,Xenopus_laevis)),((Ambystoma_mexicanum,Siren_intermedia),Typhlonectes_natans)),(((Amphiuma_tridactylum,Discoglossus_pictus),((Grandisonia_alternans,Hypogeophis_rostratus)…
26500	-21815.76839009109	-21847.188822901095	31.420432810007554	0.5409889355097157	2.2646314236564455	0.03656065855139433	0.693547359911052	((((((Alligator_mississippiensis,Trachemys_scripta),(Heterodon_platyrhinos,Sceloporus_undulatus)),((Gallus_gallus,Turdus_migratorius),((Homo_sapiens,(Mus_musculus,Rattus_norvegicus)),Oryctolagus_cuniculus))),(Latimeria_chalumnae,Xenopus_laevis)),((Ambystoma_mexicanum,Siren_intermedia),Typhlonectes_natans)),(((Amphiuma_tridactylum,Discoglossus_pictus),((Grandisonia_alternans,Hypogeophis_rostratus)…
26600	-21813.098904229326	-21847.775641809356	34.676737580029304	1.0849171401349316	2.6234161298296064	0.03500496521987591	0.9059196414396793	((((((Alligator_mississippiensis,Trachemys_scripta),(Heterodon_platyrhinos,Sceloporus_undulatus)),((Gallus_gallus,Turdus_migratorius),((Homo_sapiens,(Mus_musculus,Rattus_norvegicus)),Oryctolagus_cuniculus))),(Latimeria_chalumnae,Xenopus_laevis)),((Ambystoma_mexicanum,Siren_intermedia),Typhlonectes_natans)),(((Amphiuma_tridactylum,Discoglossus_pictus),((Grandisonia_alternans,Hypogeophis_rostratus)…
26700	-21811.384154548352	-21843.398510157767	32.01435560941448	0.9484769607085113	2.6234161298296064	0.03865771648336339	0.8677542633660912	((((((Alligator_mississippiensis,Trachemys_scripta),(Heterodon_platyrhinos,Sceloporus_undulatus)),((Gallus_gallus,Turdus_migratorius),((Homo_sapiens,(Mus_musculus,Rattus_norvegicus)),Oryctolagus_cuniculus))),(Latimeria_chalumnae,Xenopus_laevis)),((Ambystoma_mexicanum,Siren_intermedia),Typhlonectes_natans)),(((Amphiuma_tridactylum,Discoglossus_pictus),((Grandisonia_alternans,Hypogeophis_rostratus)…
26800	-21818.577465566894	-21851.978879671373	33.4014141044797	0.6062567521224678	2.745987048618397	0.03879329990665462	0.740096086096145	((((((Alligator_mississippiensis,Trachemys_scripta),(Heterodon_platyrhinos,Sceloporus_undulatus)),((Gallus_gallus,Turdus_migratorius),((Homo_sapiens,(Mus_musculus,Rattus_norvegicus)),Oryctolagus_cuniculus))),(Latimeria_chalumnae,Xenopus_laevis)),((Ambystoma_mexicanum,Siren_intermedia),Typhlonectes_natans)),(((Amphiuma_tridactylum,Discoglossus_pictus),((Grandisonia_alternans,Hypogeophis_rostratus)…
26900	-21817.073578062882	-21854.064610065518	36.99103200263684	0.5984865160734274	2.2746929910364013	0.03848979792151316	0.8370240402843855	((((((Alligator_mississippiensis,Trachemys_scripta),(Heterodon_platyrhinos,Sceloporus_undulatus)),((Gallus_gallus,Turdus_migratorius),((Homo_sapiens,(Mus_musculus,Rattus_norvegicus)),Oryctolagus_cuniculus))),(Latimeria_chalumnae,Xenopus_laevis)),((Ambystoma_mexicanum,Siren_intermedia),Typhlonectes_natans)),(((Amphiuma_tridactylum,Discoglossus_pictus),((Grandisonia_alternans,Hypogeophis_rostratus)…
27000	-21807.474478716133	-21841.629097781362	34.15461906523036	0.5984865160734274	2.042771763485312	0.03695362625354962	0.9421205013026801	((((((Alligator_mississippiensis,Trachemys_scripta),(Heterodon_platyrhinos,Sceloporus_undulatus)),((Gallus_gallus,Turdus_migratorius),((Homo_sapiens,(Mus_musculus,Rattus_norvegicus)),Oryctolagus_cuniculus))),(Latimeria_chalumnae,Xenopus_laevis)),((Ambystoma_mexicanum,Siren_intermedia),Typhlonectes_natans)),(((Amphiuma_tridactylum,Discoglossus_pictus),((Grandisonia_alternans,Hypogeophis_rostratus)…
27100	-21804.94661692335	-21841.229017185728	36.282400262377365	0.36162604893283024	2.2871348641506364	0.03537002486454269	0.7313042894638566	((((((Alligator_mississippiensis,Trachemys_scripta),(Heterodon_platyrhinos,Sceloporus_undulatus)),((Gallus_gallus,Turdus_migratorius),((Homo_sapiens,(Mus_musculus,Rattus_norvegicus)),Oryctolagus_cuniculus))),(Latimeria_chalumnae,Xenopus_laevis)),((Ambystoma_mexicanum,Siren_intermedia),Typhlonectes_natans)),(((Amphiuma_tridactylum,Discoglossus_pictus),((Grandisonia_alternans,Hypogeophis_rostratus)…
27200	-21808.153792329882	-21845.14136710467	36.98757477478811	0.7743462748294583	3.2596598953342752	0.03172103839664554	0.722442674732595	((((((Alligator_mississippiensis,Trachemys_scripta),(Heterodon_platyrhinos,Sceloporus_undulatus)),((Gallus_gallus,Turdus_migratorius),((Homo_sapiens,(Mus_musculus,Rattus_norvegicus)),Oryctolagus_cuniculus))),(Latimeria_chalumnae,Xenopus_laevis)),((Ambystoma_mexicanum,Siren_intermedia),Typhlonectes_natans)),(((Amphiuma_tridactylum,Discoglossus_pictus),((Grandisonia_alternans,Hypogeophis_rostratus)…
27300	-21810.739427920344	-21842.6445755162	31.905147595853425	1.513808561456095	2.8152647739821153	0.03672624933104163	0.5922881853707112	((((((Alligator_mississippiensis,Trachemys_scripta),(Heterodon_platyrhinos,Sceloporus_undulatus)),((Gallus_gallus,Turdus_migratorius),((Homo_sapiens,(Mus_musculus,Rattus_norvegicus)),Oryctolagus_cuniculus))),(Latimeria_chalumnae,Xenopus_laevis)),((Ambystoma_mexicanum,Siren_intermedia),Typhlonectes_natans)),(((Amphiuma_tridactylum,Discoglossus_pictus),((Grandisonia_alternans,Hypogeophis_rostratus)…
27400	-21798.940438799873	-21837.425026810735	38.48458801086131	1.118846697235637	2.8482658533085576	0.03088801424856424	0.6926300146775208	((((((Alligator_mississippiensis,Trachemys_scripta),(Heterodon_platyrhinos,Sceloporus_undulatus)),((Gallus_gallus,Turdus_migratorius),((Homo_sapiens,(Mus_musculus,Rattus_norvegicus)),Oryctolagus_cuniculus))),(Latimeria_chalumnae,Xenopus_laevis)),((Ambystoma_mexicanum,Siren_intermedia),Typhlonectes_natans)),(((Amphiuma_tridactylum,Discoglossus_pictus),((Grandisonia_alternans,Hypogeophis_rostratus)…
27500	-21801.943026686924	-21841.80200668169	39.85897999476707	0.5751750279331878	2.2805562173445537	0.039510725723933916	0.6886200234211379	((((((Alligator_mississippiensis,Trachemys_scripta),(Heterodon_platyrhinos,Sceloporus_undulatus)),((Gallus_gallus,Turdus_migratorius),((Homo_sapiens,(Mus_musculus,Rattus_norvegicus)),Oryctolagus_cuniculus))),(Latimeria_chalumnae,Xenopus_laevis)),((Ambystoma_mexicanum,Siren_intermedia),Typhlonectes_natans)),(((Amphiuma_tridactylum,Discoglossus_pictus),((Grandisonia_alternans,Hypogeophis_rostratus)…
27600	-21800.344989423083	-21837.633975403925	37.288985980841	0.7987009695305753	2.419048472578113	0.03954490073715636	0.7873271848619183	((((((Alligator_mississippiensis,Trachemys_scripta),(Heterodon_platyrhinos,Sceloporus_undulatus)),((Gallus_gallus,Turdus_migratorius),((Homo_sapiens,(Mus_musculus,Rattus_norvegicus)),Oryctolagus_cuniculus))),(Latimeria_chalumnae,Xenopus_laevis)),((Ambystoma_mexicanum,Siren_intermedia),Typhlonectes_natans)),(((Amphiuma_tridactylum,Discoglossus_pictus),((Grandisonia_alternans,Hypogeophis_rostratus)…
27700	-21803.490458441203	-21837.909982211604	34.419523770399046	1.0194803086776336	2.4083150278850796	0.039493592897821034	0.8574775773876465	((((((Alligator_mississippiensis,Trachemys_scripta),(Heterodon_platyrhinos,Sceloporus_undulatus)),((Gallus_gallus,Turdus_migratorius),((Homo_sapiens,(Mus_musculus,Rattus_norvegicus)),Oryctolagus_cuniculus))),(Latimeria_chalumnae,Xenopus_laevis)),((Ambystoma_mexicanum,Siren_intermedia),Typhlonectes_natans)),(((Amphiuma_tridactylum,Discoglossus_pictus),((Grandisonia_alternans,Hypogeophis_rostratus)…
27800	-21810.409191793937	-21849.353095885694	38.94390409175848	0.7524571772463255	2.4083150278850796	0.03784517357649437	0.7199422856827301	((((((Alligator_mississippiensis,Trachemys_scripta),(Heterodon_platyrhinos,Sceloporus_undulatus)),((Gallus_gallus,Turdus_migratorius),((Homo_sapiens,(Mus_musculus,Rattus_norvegicus)),Oryctolagus_cuniculus))),(Latimeria_chalumnae,Xenopus_laevis)),((Ambystoma_mexicanum,Siren_intermedia),Typhlonectes_natans)),(((Amphiuma_tridactylum,Discoglossus_pictus),((Grandisonia_alternans,Hypogeophis_rostratus)…
27900	-21807.2352836008	-21845.825977685658	38.59069408485739	0.6521280401751606	2.3315108287458757	0.030465790277144234	0.7343521734114604	((((((Alligator_mississippiensis,Trachemys_scripta),(Heterodon_platyrhinos,Sceloporus_undulatus)),((Gallus_gallus,Turdus_migratorius),((Homo_sapiens,(Mus_musculus,Rattus_norvegicus)),Oryctolagus_cuniculus))),(Latimeria_chalumnae,Xenopus_laevis)),((Ambystoma_mexicanum,Siren_intermedia),Typhlonectes_natans)),(((Amphiuma_tridactylum,Discoglossus_pictus),((Grandisonia_alternans,Hypogeophis_rostratus)…
28000	-21804.69370053181	-21842.474391480937	37.78069094912781	0.5714487176370296	2.3315108287458757	0.031229932401745236	0.7780967649470161	((((((Alligator_mississippiensis,Trachemys_scripta),(Heterodon_platyrhinos,Sceloporus_undulatus)),((Gallus_gallus,Turdus_migratorius),((Homo_sapiens,(Mus_musculus,Rattus_norvegicus)),Oryctolagus_cuniculus))),(Latimeria_chalumnae,Xenopus_laevis)),((Ambystoma_mexicanum,Siren_intermedia),Typhlonectes_natans)),(((Amphiuma_tridactylum,Discoglossus_pictus),((Grandisonia_alternans,Hypogeophis_rostratus)…
28100	-21809.972941085973	-21847.394253101826	37.421312015852415	0.44455196222278703	2.308473549141321	0.03314432364870389	0.6996272504624557	((((((Alligator_mississippiensis,Trachemys_scripta),(Heterodon_platyrhinos,Sceloporus_undulatus)),((Gallus_gallus,Turdus_migratorius),((Homo_sapiens,(Mus_musculus,Rattus_norvegicus)),Oryctolagus_cuniculus))),(Latimeria_chalumnae,Xenopus_laevis)),((Ambystoma_mexicanum,Siren_intermedia),Typhlonectes_natans)),(((Amphiuma_tridactylum,Discoglossus_pictus),((Grandisonia_alternans,Hypogeophis_rostratus)…
28200	-21810.740869593294	-21847.453274583157	36.712404989864034	1.25872075704043	2.5056081649181574	0.03063309614440201	0.7950226370439969	((((((Alligator_mississippiensis,Trachemys_scripta),(Heterodon_platyrhinos,Sceloporus_undulatus)),((Gallus_gallus,Turdus_migratorius),((Homo_sapiens,(Mus_musculus,Rattus_norvegicus)),Oryctolagus_cuniculus))),(Latimeria_chalumnae,Xenopus_laevis)),((Ambystoma_mexicanum,Siren_intermedia),Typhlonectes_natans)),(((Amphiuma_tridactylum,Discoglossus_pictus),((Grandisonia_alternans,Hypogeophis_rostratus)…
28300	-21804.174551208216	-21841.88366389051	37.70911268229146	0.7461055614965065	2.280576435022536	0.03007964210465151	0.8966468915569743	((((((Alligator_mississippiensis,Trachemys_scripta),(Heterodon_platyrhinos,Sceloporus_undulatus)),((Gallus_gallus,Turdus_migratorius),((Homo_sapiens,(Mus_musculus,Rattus_norvegicus)),Oryctolagus_cuniculus))),(Latimeria_chalumnae,Xenopus_laevis)),((Ambystoma_mexicanum,Siren_intermedia),Typhlonectes_natans)),(((Amphiuma_tridactylum,Discoglossus_pictus),((Grandisonia_alternans,Hypogeophis_rostratus)…
28400	-21806.203931205986	-21842.61026029265	36.40632908666699	0.8202136969290561	2.4689331285780893	0.03668038841640607	0.864824053974093	((((((Alligator_mississippiensis,Trachemys_scripta),(Heterodon_platyrhinos,Sceloporus_undulatus)),((Gallus_gallus,Turdus_migratorius),((Homo_sapiens,(Mus_musculus,Rattus_norvegicus)),Oryctolagus_cuniculus))),(Latimeria_chalumnae,Xenopus_laevis)),((Ambystoma_mexicanum,Siren_intermedia),Typhlonectes_natans)),(((Amphiuma_tridactylum,Discoglossus_pictus),((Grandisonia_alternans,Hypogeophis_rostratus)…
28500	-21811.030148685764	-21848.47126482485	37.44111613908614	1.4390219026026048	3.146426851006429	0.034159243625642065	0.7326644238608	((((((Alligator_mississippiensis,Trachemys_scripta),(Heterodon_platyrhinos,Sceloporus_undulatus)),((Gallus_gallus,Turdus_migratorius),((Homo_sapiens,(Mus_musculus,Rattus_norvegicus)),Oryctolagus_cuniculus))),(Latimeria_chalumnae,Xenopus_laevis)),((Ambystoma_mexicanum,Siren_intermedia),Typhlonectes_natans)),(((Amphiuma_tridactylum,Discoglossus_pictus),((Grandisonia_alternans,Hypogeophis_rostratus)…
28600	-21808.336615072618	-21847.372158779763	39.03554370714424	1.96588835030605	3.3936879386027186	0.033107752045231365	0.7326644238608	((((((Alligator_mississippiensis,Trachemys_scripta),(Heterodon_platyrhinos,Sceloporus_undulatus)),((Gallus_gallus,Turdus_migratorius),((Homo_sapiens,(Mus_musculus,Rattus_norvegicus)),Oryctolagus_cuniculus))),(Latimeria_chalumnae,Xenopus_laevis)),((Ambystoma_mexicanum,Siren_intermedia),Typhlonectes_natans)),(((Amphiuma_tridactylum,Discoglossus_pictus),((Grandisonia_alternans,Hypogeophis_rostratus)…
28700	-21804.56582386291	-21844.346386341185	39.78056247827495	1.6404320265446626	3.3936879386027186	0.030420429933509744	0.7113861684479227	((((((Alligator_mississippiensis,Trachemys_scripta),(Heterodon_platyrhinos,Sceloporus_undulatus)),((Gallus_gallus,Turdus_migratorius),((Homo_sapiens,(Mus_musculus,Rattus_norvegicus)),Oryctolagus_cuniculus))),(Latimeria_chalumnae,Xenopus_laevis)),((Ambystoma_mexicanum,Siren_intermedia),Typhlonectes_natans)),(((Amphiuma_tridactylum,Discoglossus_pictus),((Grandisonia_alternans,Hypogeophis_rostratus)…
28800	-21812.093686394073	-21852.097858017984	40.004171623909855	1.1983527422746556	2.649255779009403	0.03906146017610729	0.7661472798921488	((((((Alligator_mississippiensis,Trachemys_scripta),(Heterodon_platyrhinos,Sceloporus_undulatus)),((Gallus_gallus,Turdus_migratorius),((Homo_sapiens,(Mus_musculus,Rattus_norvegicus)),Oryctolagus_cuniculus))),(Latimeria_chalumnae,Xenopus_laevis)),((Ambystoma_mexicanum,Siren_intermedia),Typhlonectes_natans)),(((Amphiuma_tridactylum,Discoglossus_pictus),((Grandisonia_alternans,Hypogeophis_rostratus)…
28900	-21812.030435658577	-21851.2715403004	39.241104641822396	1.2481918198301916	3.0328531336085764	0.03162651540500737	0.914299554490017	((((((Alligator_mississippiensis,Trachemys_scripta),(Heterodon_platyrhinos,Sceloporus_undulatus)),((Gallus_gallus,Turdus_migratorius),((Homo_sapiens,(Mus_musculus,Rattus_norvegicus)),Oryctolagus_cuniculus))),(Latimeria_chalumnae,Xenopus_laevis)),((Ambystoma_mexicanum,Siren_intermedia),Typhlonectes_natans)),(((Amphiuma_tridactylum,Discoglossus_pictus),((Grandisonia_alternans,Hypogeophis_rostratus)…
29000	-21813.989624654027	-21853.103312044623	39.11368739059707	0.8842708863543302	2.624535232932468	0.036696631409290116	0.8474513639429537	((((((Alligator_mississippiensis,Trachemys_scripta),(Heterodon_platyrhinos,Sceloporus_undulatus)),((Gallus_gallus,Turdus_migratorius),((Homo_sapiens,(Mus_musculus,Rattus_norvegicus)),Oryctolagus_cuniculus))),(Latimeria_chalumnae,Xenopus_laevis)),((Ambystoma_mexicanum,Siren_intermedia),Typhlonectes_natans)),(((Amphiuma_tridactylum,Discoglossus_pictus),((Grandisonia_alternans,Hypogeophis_rostratus)…
29100	-21817.829425820702	-21855.11137413457	37.28194831386694	0.7918540800856622	2.624535232932468	0.034916510585736873	0.7666468387236157	((((((Alligator_mississippiensis,Trachemys_scripta),(Heterodon_platyrhinos,Sceloporus_undulatus)),((Gallus_gallus,Turdus_migratorius),((Homo_sapiens,(Mus_musculus,Rattus_norvegicus)),Oryctolagus_cuniculus))),(Latimeria_chalumnae,Xenopus_laevis)),((Ambystoma_mexicanum,Siren_intermedia),Typhlonectes_natans)),(((Amphiuma_tridactylum,Discoglossus_pictus),((Grandisonia_alternans,Hypogeophis_rostratus)…
29200	-21820.603181902756	-21856.778715788514	36.175533885759805	1.1706791581008535	2.5305183907982296	0.03524119263871657	0.8771755172348454	((((((Alligator_mississippiensis,Trachemys_scripta),(Heterodon_platyrhinos,Sceloporus_undulatus)),((Gallus_gallus,Turdus_migratorius),((Homo_sapiens,(Mus_musculus,Rattus_norvegicus)),Oryctolagus_cuniculus))),(Latimeria_chalumnae,Xenopus_laevis)),((Ambystoma_mexicanum,Siren_intermedia),Typhlonectes_natans)),(((Amphiuma_tridactylum,Discoglossus_pictus),((Grandisonia_alternans,Hypogeophis_rostratus)…
29300	-21809.513965263184	-21843.888783465944	34.37481820276105	0.4572434868213429	2.4016143146591045	0.03479630225442471	0.7312474704923404	((((((Alligator_mississippiensis,Trachemys_scripta),(Heterodon_platyrhinos,Sceloporus_undulatus)),((Gallus_gallus,Turdus_migratorius),((Homo_sapiens,(Mus_musculus,Rattus_norvegicus)),Oryctolagus_cuniculus))),(Latimeria_chalumnae,Xenopus_laevis)),((Ambystoma_mexicanum,Siren_intermedia),Typhlonectes_natans)),(((Amphiuma_tridactylum,Discoglossus_pictus),((Grandisonia_alternans,Hypogeophis_rostratus)…
29400	-21808.34234183221	-21840.90079345696	32.55845162475128	1.066876839758336	2.4016143146591045	0.03535618575473945	0.7478985462130564	((((((Alligator_mississippiensis,Trachemys_scripta),(Heterodon_platyrhinos,Sceloporus_undulatus)),((Gallus_gallus,Turdus_migratorius),((Homo_sapiens,(Mus_musculus,Rattus_norvegicus)),Oryctolagus_cuniculus))),(Latimeria_chalumnae,Xenopus_laevis)),((Ambystoma_mexicanum,Siren_intermedia),Typhlonectes_natans)),(((Amphiuma_tridactylum,Discoglossus_pictus),((Grandisonia_alternans,Hypogeophis_rostratus)…
29500	-21811.271848181015	-21844.49859795392	33.2267497729052	0.8512213639622288	3.56982750058799	0.03045011358040737	0.786400067911947	((((((Alligator_mississippiensis,Trachemys_scripta),(Heterodon_platyrhinos,Sceloporus_undulatus)),((Gallus_gallus,Turdus_migratorius),((Homo_sapiens,(Mus_musculus,Rattus_norvegicus)),Oryctolagus_cuniculus))),(Latimeria_chalumnae,Xenopus_laevis)),((Ambystoma_mexicanum,Siren_intermedia),Typhlonectes_natans)),(((Amphiuma_tridactylum,Discoglossus_pictus),((Grandisonia_alternans,Hypogeophis_rostratus)…
29600	-21808.740800883967	-21839.83565375533	31.094852871363752	1.0570457455232642	3.56982750058799	0.03283658436516411	0.8129881390153371	((((((Alligator_mississippiensis,Trachemys_scripta),(Heterodon_platyrhinos,Sceloporus_undulatus)),((Gallus_gallus,Turdus_migratorius),((Homo_sapiens,(Mus_musculus,Rattus_norvegicus)),Oryctolagus_cuniculus))),(Latimeria_chalumnae,Xenopus_laevis)),((Ambystoma_mexicanum,Siren_intermedia),Typhlonectes_natans)),(((Amphiuma_tridactylum,Discoglossus_pictus),((Grandisonia_alternans,Hypogeophis_rostratus)…
29700	-21812.91548686295	-21845.071281942226	32.155795079277375	1.3503755549404646	3.56982750058799	0.03283658436516411	0.7104926029645742	((((((Alligator_mississippiensis,Trachemys_scripta),(Heterodon_platyrhinos,Sceloporus_undulatus)),((Gallus_gallus,Turdus_migratorius),((Homo_sapiens,(Mus_musculus,Rattus_norvegicus)),Oryctolagus_cuniculus))),(Latimeria_chalumnae,Xenopus_laevis)),((Ambystoma_mexicanum,Siren_intermedia),Typhlonectes_natans)),(((Amphiuma_tridactylum,Discoglossus_pictus),((Grandisonia_alternans,Hypogeophis_rostratus)…
29800	-21809.368337327167	-21839.896777592137	30.528440264970545	1.6984985033902882	3.56982750058799	0.030349166941154918	0.8473326246463425	((((((Alligator_mississippiensis,Trachemys_scripta),(Heterodon_platyrhinos,Sceloporus_undulatus)),((Gallus_gallus,Turdus_migratorius),((Homo_sapiens,(Mus_musculus,Rattus_norvegicus)),Oryctolagus_cuniculus))),(Latimeria_chalumnae,Xenopus_laevis)),((Ambystoma_mexicanum,Siren_intermedia),Typhlonectes_natans)),(((Amphiuma_tridactylum,Discoglossus_pictus),((Grandisonia_alternans,Hypogeophis_rostratus)…
29900	-21806.755531065057	-21838.810498295556	32.05496723049802	0.9299560668914896	2.5923047118234526	0.03493750237979696	0.7644387129199055	((((((Alligator_mississippiensis,Trachemys_scripta),(Heterodon_platyrhinos,Sceloporus_undulatus)),((Gallus_gallus,Turdus_migratorius),((Homo_sapiens,(Mus_musculus,Rattus_norvegicus)),Oryctolagus_cuniculus))),(Latimeria_chalumnae,Xenopus_laevis)),((Ambystoma_mexicanum,Siren_intermedia),Typhlonectes_natans)),(((Amphiuma_tridactylum,Discoglossus_pictus),((Grandisonia_alternans,Hypogeophis_rostratus)…
30000	-21808.8461964941	-21837.179427003546	28.33323050944508	0.4964852860031551	3.133847272573898	0.03579977892256987	0.7215055705705178	((((((Alligator_mississippiensis,Trachemys_scripta),(Heterodon_platyrhinos,Sceloporus_undulatus)),((Gallus_gallus,Turdus_migratorius),((Homo_sapiens,(Mus_musculus,Rattus_norvegicus)),Oryctolagus_cuniculus))),(Latimeria_chalumnae,Xenopus_laevis)),((Ambystoma_mexicanum,Siren_intermedia),Typhlonectes_natans)),(((Amphiuma_tridactylum,Discoglossus_pictus),((Grandisonia_alternans,Hypogeophis_rostratus)…
30100	-21805.896231440165	-21837.803055140088	31.906823699922896	0.9344610668857526	2.659594292516417	0.03605599184465342	0.8052151459995631	((((((Alligator_mississippiensis,Trachemys_scripta),(Heterodon_platyrhinos,Sceloporus_undulatus)),((Gallus_gallus,Turdus_migratorius),((Homo_sapiens,(Mus_musculus,Rattus_norvegicus)),Oryctolagus_cuniculus))),(Latimeria_chalumnae,Xenopus_laevis)),((Ambystoma_mexicanum,Siren_intermedia),Typhlonectes_natans)),(((Amphiuma_tridactylum,Discoglossus_pictus),((Grandisonia_alternans,Hypogeophis_rostratus)…
30200	-21811.895024170117	-21843.303640823273	31.40861665315784	0.9386752619714155	2.690288829766297	0.03487134775250609	0.7106182074044795	((((((Alligator_mississippiensis,Trachemys_scripta),(Heterodon_platyrhinos,Sceloporus_undulatus)),((Gallus_gallus,Turdus_migratorius),((Homo_sapiens,(Mus_musculus,Rattus_norvegicus)),Oryctolagus_cuniculus))),(Latimeria_chalumnae,Xenopus_laevis)),((Ambystoma_mexicanum,Siren_intermedia),Typhlonectes_natans)),(((Amphiuma_tridactylum,Discoglossus_pictus),((Grandisonia_alternans,Hypogeophis_rostratus)…
30300	-21805.38518231191	-21840.182155441482	34.796973129571356	0.7859360465801359	2.2140773996425884	0.03329208000797664	0.8641756920847429	((((((Alligator_mississippiensis,Trachemys_scripta),(Heterodon_platyrhinos,Sceloporus_undulatus)),((Gallus_gallus,Turdus_migratorius),((Homo_sapiens,(Mus_musculus,Rattus_norvegicus)),Oryctolagus_cuniculus))),(Latimeria_chalumnae,Xenopus_laevis)),((Ambystoma_mexicanum,Siren_intermedia),Typhlonectes_natans)),(((Amphiuma_tridactylum,Discoglossus_pictus),((Grandisonia_alternans,Hypogeophis_rostratus)…
30400	-21798.671647530122	-21837.369318814974	38.69767128485364	0.7198085754752906	2.2389876590713773	0.0350925636828066	0.8471568011779497	((((((Alligator_mississippiensis,Trachemys_scripta),(Heterodon_platyrhinos,Sceloporus_undulatus)),((Gallus_gallus,Turdus_migratorius),((Homo_sapiens,(Mus_musculus,Rattus_norvegicus)),Oryctolagus_cuniculus))),(Latimeria_chalumnae,Xenopus_laevis)),((Ambystoma_mexicanum,Siren_intermedia),Typhlonectes_natans)),(((Amphiuma_tridactylum,Discoglossus_pictus),((Grandisonia_alternans,Hypogeophis_rostratus)…
30500	-21800.52420520874	-21836.482785746146	35.95858053740626	0.4715333026701586	2.3390423602466894	0.03254307448514481	0.8738437579407323	((((((Alligator_mississippiensis,Trachemys_scripta),(Heterodon_platyrhinos,Sceloporus_undulatus)),((Gallus_gallus,Turdus_migratorius),((Homo_sapiens,(Mus_musculus,Rattus_norvegicus)),Oryctolagus_cuniculus))),(Latimeria_chalumnae,Xenopus_laevis)),((Ambystoma_mexicanum,Siren_intermedia),Typhlonectes_natans)),(((Amphiuma_tridactylum,Discoglossus_pictus),((Grandisonia_alternans,Hypogeophis_rostratus)…
30600	-21804.94341618535	-21838.307183320874	33.36376713552434	0.6149869631683293	2.423328337315133	0.03700069127489931	0.8170323661920231	((((((Alligator_mississippiensis,Trachemys_scripta),(Heterodon_platyrhinos,Sceloporus_undulatus)),((Gallus_gallus,Turdus_migratorius),((Homo_sapiens,(Mus_musculus,Rattus_norvegicus)),Oryctolagus_cuniculus))),(Latimeria_chalumnae,Xenopus_laevis)),((Ambystoma_mexicanum,Siren_intermedia),Typhlonectes_natans)),(((Amphiuma_tridactylum,Discoglossus_pictus),((Grandisonia_alternans,Hypogeophis_rostratus)…
30700	-21801.679359521	-21835.689117755184	34.00975823418497	0.7760986276293238	3.3662599213897946	0.028889940320548098	0.9260618667094221	((((((Alligator_mississippiensis,Trachemys_scripta),(Heterodon_platyrhinos,Sceloporus_undulatus)),((Gallus_gallus,Turdus_migratorius),((Homo_sapiens,(Mus_musculus,Rattus_norvegicus)),Oryctolagus_cuniculus))),(Latimeria_chalumnae,Xenopus_laevis)),((Ambystoma_mexicanum,Siren_intermedia),Typhlonectes_natans)),(((Amphiuma_tridactylum,Discoglossus_pictus),((Grandisonia_alternans,Hypogeophis_rostratus)…
30800	-21800.950879631844	-21837.021027397634	36.07014776578993	1.630825247790012	3.3662599213897946	0.03391987554594044	0.7841389103835464	((((((Alligator_mississippiensis,Trachemys_scripta),(Heterodon_platyrhinos,Sceloporus_undulatus)),((Gallus_gallus,Turdus_migratorius),((Homo_sapiens,(Mus_musculus,Rattus_norvegicus)),Oryctolagus_cuniculus))),(Latimeria_chalumnae,Xenopus_laevis)),((Ambystoma_mexicanum,Siren_intermedia),Typhlonectes_natans)),(((Amphiuma_tridactylum,Discoglossus_pictus),((Grandisonia_alternans,Hypogeophis_rostratus)…
30900	-21802.958603833657	-21841.51650925947	38.557905425811775	1.2880321301609519	2.96791924527344	0.02829673187376601	0.7347946864326492	((((((Alligator_mississippiensis,Trachemys_scripta),(Heterodon_platyrhinos,Sceloporus_undulatus)),((Gallus_gallus,Turdus_migratorius),((Homo_sapiens,(Mus_musculus,Rattus_norvegicus)),Oryctolagus_cuniculus))),(Latimeria_chalumnae,Xenopus_laevis)),((Ambystoma_mexicanum,Siren_intermedia),Typhlonectes_natans)),(((Amphiuma_tridactylum,Discoglossus_pictus),((Grandisonia_alternans,Hypogeophis_rostratus)…
31000	-21798.26259755045	-21840.31654459024	42.05394703979318	1.2738355730729503	2.96791924527344	0.02990423090452085	0.6941937311291019	((((((Alligator_mississippiensis,Trachemys_scripta),(Heterodon_platyrhinos,Sceloporus_undulatus)),((Gallus_gallus,Turdus_migratorius),((Homo_sapiens,(Mus_musculus,Rattus_norvegicus)),Oryctolagus_cuniculus))),(Latimeria_chalumnae,Xenopus_laevis)),((Ambystoma_mexicanum,Siren_intermedia),Typhlonectes_natans)),(((Amphiuma_tridactylum,Discoglossus_pictus),((Grandisonia_alternans,Hypogeophis_rostratus)…
31100	-21799.19544860576	-21840.315340256417	41.11989165065866	0.8492878203441426	2.12800723208418	0.03326154388345429	0.7661885192612915	((((((Alligator_mississippiensis,Trachemys_scripta),(Heterodon_platyrhinos,Sceloporus_undulatus)),((Gallus_gallus,Turdus_migratorius),((Homo_sapiens,(Mus_musculus,Rattus_norvegicus)),Oryctolagus_cuniculus))),(Latimeria_chalumnae,Xenopus_laevis)),((Ambystoma_mexicanum,Siren_intermedia),Typhlonectes_natans)),(((Amphiuma_tridactylum,Discoglossus_pictus),((Grandisonia_alternans,Hypogeophis_rostratus)…
31200	-21799.645141053235	-21841.830887343935	42.18574629070047	0.7500250180550054	2.12800723208418	0.03360927026942037	0.8803825307573855	((((((Alligator_mississippiensis,Trachemys_scripta),(Heterodon_platyrhinos,Sceloporus_undulatus)),((Gallus_gallus,Turdus_migratorius),((Homo_sapiens,(Mus_musculus,Rattus_norvegicus)),Oryctolagus_cuniculus))),(Latimeria_chalumnae,Xenopus_laevis)),((Ambystoma_mexicanum,Siren_intermedia),Typhlonectes_natans)),(((Amphiuma_tridactylum,Discoglossus_pictus),((Grandisonia_alternans,Hypogeophis_rostratus)…
31300	-21801.713189688777	-21843.17580927153	41.46261958275537	0.8147186563131315	2.8575419362754224	0.024985405503905087	0.7884119716163194	((((((Alligator_mississippiensis,Trachemys_scripta),(Heterodon_platyrhinos,Sceloporus_undulatus)),((Gallus_gallus,Turdus_migratorius),((Homo_sapiens,(Mus_musculus,Rattus_norvegicus)),Oryctolagus_cuniculus))),(Latimeria_chalumnae,Xenopus_laevis)),((Ambystoma_mexicanum,Siren_intermedia),Typhlonectes_natans)),(((Amphiuma_tridactylum,Discoglossus_pictus),((Grandisonia_alternans,Hypogeophis_rostratus)…
31400	-21801.477781869296	-21842.92120666097	41.443424791673635	1.057408205780403	2.8575419362754224	0.029657146113194647	0.9557368400643234	((((((Alligator_mississippiensis,Trachemys_scripta),(Heterodon_platyrhinos,Sceloporus_undulatus)),((Gallus_gallus,Turdus_migratorius),((Homo_sapiens,(Mus_musculus,Rattus_norvegicus)),Oryctolagus_cuniculus))),(Latimeria_chalumnae,Xenopus_laevis)),((Ambystoma_mexicanum,Siren_intermedia),Typhlonectes_natans)),(((Amphiuma_tridactylum,Discoglossus_pictus),((Grandisonia_alternans,Hypogeophis_rostratus)…
31500	-21798.720570410303	-21839.781858841823	41.061288431521405	1.0584898918463552	2.803634921853222	0.029972395899407814	0.7728621146403929	((((((Alligator_mississippiensis,Trachemys_scripta),(Heterodon_platyrhinos,Sceloporus_undulatus)),((Gallus_gallus,Turdus_migratorius),((Homo_sapiens,(Mus_musculus,Rattus_norvegicus)),Oryctolagus_cuniculus))),(Latimeria_chalumnae,Xenopus_laevis)),((Ambystoma_mexicanum,Siren_intermedia),Typhlonectes_natans)),(((Amphiuma_tridactylum,Discoglossus_pictus),((Grandisonia_alternans,Hypogeophis_rostratus)…
31600	-21805.579452956306	-21847.481367080367	41.901914124061435	0.7676670328172925	2.4673812796526007	0.0303090130382062	0.7391713273042714	((((((Alligator_mississippiensis,Trachemys_scripta),(Heterodon_platyrhinos,Sceloporus_undulatus)),((Gallus_gallus,Turdus_migratorius),((Homo_sapiens,(Mus_musculus,Rattus_norvegicus)),Oryctolagus_cuniculus))),(Latimeria_chalumnae,Xenopus_laevis)),((Ambystoma_mexicanum,Siren_intermedia),Typhlonectes_natans)),(((Amphiuma_tridactylum,Discoglossus_pictus),((Grandisonia_alternans,Hypogeophis_rostratus)…
31700	-21807.853943312275	-21846.859631795523	39.00568848324815	1.1203369882672007	2.4673812796526007	0.03164022716434116	0.809870878696539	((((((Alligator_mississippiensis,Trachemys_scripta),(Heterodon_platyrhinos,Sceloporus_undulatus)),((Gallus_gallus,Turdus_migratorius),((Homo_sapiens,(Mus_musculus,Rattus_norvegicus)),Oryctolagus_cuniculus))),(Latimeria_chalumnae,Xenopus_laevis)),((Ambystoma_mexicanum,Siren_intermedia),Typhlonectes_natans)),(((Amphiuma_tridactylum,Discoglossus_pictus),((Grandisonia_alternans,Hypogeophis_rostratus)…
31800	-21809.880933444867	-21848.572809349727	38.69187590486062	0.9534492447799436	2.3452099652851	0.03631025997320783	0.7910518595690004	((((((Alligator_mississippiensis,Trachemys_scripta),(Heterodon_platyrhinos,Sceloporus_undulatus)),((Gallus_gallus,Turdus_migratorius),((Homo_sapiens,(Mus_musculus,Rattus_norvegicus)),Oryctolagus_cuniculus))),(Latimeria_chalumnae,Xenopus_laevis)),((Ambystoma_mexicanum,Siren_intermedia),Typhlonectes_natans)),(((Amphiuma_tridactylum,Discoglossus_pictus),((Grandisonia_alternans,Hypogeophis_rostratus)…
31900	-21810.587398071813	-21849.76181117434	39.174413102526394	0.8368071453018815	2.2055118800595612	0.029186545673040284	0.8792180227907411	((((((Alligator_mississippiensis,Trachemys_scripta),(Heterodon_platyrhinos,Sceloporus_undulatus)),((Gallus_gallus,Turdus_migratorius),((Homo_sapiens,(Mus_musculus,Rattus_norvegicus)),Oryctolagus_cuniculus))),(Latimeria_chalumnae,Xenopus_laevis)),((Ambystoma_mexicanum,Siren_intermedia),Typhlonectes_natans)),(((Amphiuma_tridactylum,Discoglossus_pictus),((Grandisonia_alternans,Hypogeophis_rostratus)…
32000	-21805.990427809094	-21846.731550122295	40.74112231319883	0.8368071453018815	2.803747455029197	0.035634889461043595	0.8500150864498428	((((((Alligator_mississippiensis,Trachemys_scripta),(Heterodon_platyrhinos,Sceloporus_undulatus)),((Gallus_gallus,Turdus_migratorius),((Homo_sapiens,(Mus_musculus,Rattus_norvegicus)),Oryctolagus_cuniculus))),(Latimeria_chalumnae,Xenopus_laevis)),((Ambystoma_mexicanum,Siren_intermedia),Typhlonectes_natans)),(((Amphiuma_tridactylum,Discoglossus_pictus),((Grandisonia_alternans,Hypogeophis_rostratus)…
32100	-21806.95994483079	-21848.6354185219	41.67547369110943	0.5866340361473531	2.803747455029197	0.02981325573485995	0.8242403253365099	((((((Alligator_mississippiensis,Trachemys_scripta),(Heterodon_platyrhinos,Sceloporus_undulatus)),((Gallus_gallus,Turdus_migratorius),((Homo_sapiens,(Mus_musculus,Rattus_norvegicus)),Oryctolagus_cuniculus))),(Latimeria_chalumnae,Xenopus_laevis)),((Ambystoma_mexicanum,Siren_intermedia),Typhlonectes_natans)),(((Amphiuma_tridactylum,Discoglossus_pictus),((Grandisonia_alternans,Hypogeophis_rostratus)…
32200	-21810.746829810672	-21848.203731331607	37.456901520935446	0.4091331212690491	2.038924249582199	0.034626702398619834	0.8416844814219309	((((((Alligator_mississippiensis,Trachemys_scripta),(Heterodon_platyrhinos,Sceloporus_undulatus)),((Gallus_gallus,Turdus_migratorius),((Homo_sapiens,(Mus_musculus,Rattus_norvegicus)),Oryctolagus_cuniculus))),(Latimeria_chalumnae,Xenopus_laevis)),((Ambystoma_mexicanum,Siren_intermedia),Typhlonectes_natans)),(((Amphiuma_tridactylum,Discoglossus_pictus),((Grandisonia_alternans,Hypogeophis_rostratus)…
32300	-21812.81614347371	-21852.48241133943	39.66626786572442	0.7844133461810436	2.2667221832942697	0.0264963591459255	0.790477438299046	((((((Alligator_mississippiensis,Trachemys_scripta),(Heterodon_platyrhinos,Sceloporus_undulatus)),((Gallus_gallus,Turdus_migratorius),((Homo_sapiens,(Mus_musculus,Rattus_norvegicus)),Oryctolagus_cuniculus))),(Latimeria_chalumnae,Xenopus_laevis)),((Ambystoma_mexicanum,Siren_intermedia),Typhlonectes_natans)),(((Amphiuma_tridactylum,Discoglossus_pictus),((Grandisonia_alternans,Hypogeophis_rostratus)…
32400	-21805.116109556857	-21847.547597545177	42.43148798832202	0.7038852038618172	2.8685909414815223	0.030020639389818554	0.7386499079474454	((((((Alligator_mississippiensis,Trachemys_scripta),(Heterodon_platyrhinos,Sceloporus_undulatus)),((Gallus_gallus,Turdus_migratorius),((Homo_sapiens,(Mus_musculus,Rattus_norvegicus)),Oryctolagus_cuniculus))),(Latimeria_chalumnae,Xenopus_laevis)),((Ambystoma_mexicanum,Siren_intermedia),Typhlonectes_natans)),(((Amphiuma_tridactylum,Discoglossus_pictus),((Grandisonia_alternans,Hypogeophis_rostratus)…
32500	-21804.116018742818	-21844.110301924506	39.99428318168633	0.9277640297371925	2.4092786392402727	0.027622205789367953	0.7699188374148801	((((((Alligator_mississippiensis,Trachemys_scripta),(Heterodon_platyrhinos,Sceloporus_undulatus)),((Gallus_gallus,Turdus_migratorius),((Homo_sapiens,(Mus_musculus,Rattus_norvegicus)),Oryctolagus_cuniculus))),(Latimeria_chalumnae,Xenopus_laevis)),((Ambystoma_mexicanum,Siren_intermedia),Typhlonectes_natans)),(((Amphiuma_tridactylum,Discoglossus_pictus),((Grandisonia_alternans,Hypogeophis_rostratus)…
32600	-21804.732552890848	-21845.70151896951	40.968966078660706	0.4109362199428631	2.4092786392402727	0.027305256318056716	0.8771796612790228	((((((Alligator_mississippiensis,Trachemys_scripta),(Heterodon_platyrhinos,Sceloporus_undulatus)),((Gallus_gallus,Turdus_migratorius),((Homo_sapiens,(Mus_musculus,Rattus_norvegicus)),Oryctolagus_cuniculus))),(Latimeria_chalumnae,Xenopus_laevis)),((Ambystoma_mexicanum,Siren_intermedia),Typhlonectes_natans)),(((Amphiuma_tridactylum,Discoglossus_pictus),((Grandisonia_alternans,Hypogeophis_rostratus)…
32700	-21805.53234404396	-21841.922286751716	36.389942707755544	0.8320624419727511	2.173145381927786	0.027705242648002885	0.8771796612790228	((((((Alligator_mississippiensis,Trachemys_scripta),(Heterodon_platyrhinos,Sceloporus_undulatus)),((Gallus_gallus,Turdus_migratorius),((Homo_sapiens,(Mus_musculus,Rattus_norvegicus)),Oryctolagus_cuniculus))),(Latimeria_chalumnae,Xenopus_laevis)),((Ambystoma_mexicanum,Siren_intermedia),Typhlonectes_natans)),(((Amphiuma_tridactylum,Discoglossus_pictus),((Grandisonia_alternans,Hypogeophis_rostratus)…
32800	-21811.283258600724	-21845.04673365365	33.763475052924576	0.503090002746565	3.231739179345213	0.0384216230500017	0.8823503443291358	((((((Alligator_mississippiensis,Trachemys_scripta),(Heterodon_platyrhinos,Sceloporus_undulatus)),((Gallus_gallus,Turdus_migratorius),((Homo_sapiens,(Mus_musculus,Rattus_norvegicus)),Oryctolagus_cuniculus))),(Latimeria_chalumnae,Xenopus_laevis)),((Ambystoma_mexicanum,Siren_intermedia),Typhlonectes_natans)),(((Amphiuma_tridactylum,Discoglossus_pictus),((Grandisonia_alternans,Hypogeophis_rostratus)…
32900	-21807.512687786995	-21846.201651283158	38.68896349616259	0.9814176939628076	3.438097955704925	0.038256867781385345	0.77469422697696	((((((Alligator_mississippiensis,Trachemys_scripta),(Heterodon_platyrhinos,Sceloporus_undulatus)),((Gallus_gallus,Turdus_migratorius),((Homo_sapiens,(Mus_musculus,Rattus_norvegicus)),Oryctolagus_cuniculus))),(Latimeria_chalumnae,Xenopus_laevis)),((Ambystoma_mexicanum,Siren_intermedia),Typhlonectes_natans)),(((Amphiuma_tridactylum,Discoglossus_pictus),((Grandisonia_alternans,Hypogeophis_rostratus)…
33000	-21803.94933583146	-21841.935975754735	37.98663992327503	0.8036508213474934	2.854467471745977	0.03370710031098591	0.8673468677800306	((((((Alligator_mississippiensis,Trachemys_scripta),(Heterodon_platyrhinos,Sceloporus_undulatus)),((Gallus_gallus,Turdus_migratorius),((Homo_sapiens,(Mus_musculus,Rattus_norvegicus)),Oryctolagus_cuniculus))),(Latimeria_chalumnae,Xenopus_laevis)),((Ambystoma_mexicanum,Siren_intermedia),Typhlonectes_natans)),(((Amphiuma_tridactylum,Discoglossus_pictus),((Grandisonia_alternans,Hypogeophis_rostratus)…
33100	-21798.154326210388	-21835.537518084646	37.38319187425946	0.8536927350193446	2.5309072208970322	0.031805102547726845	0.9484166389315488	((((((Alligator_mississippiensis,Trachemys_scripta),(Heterodon_platyrhinos,Sceloporus_undulatus)),((Gallus_gallus,Turdus_migratorius),((Homo_sapiens,(Mus_musculus,Rattus_norvegicus)),Oryctolagus_cuniculus))),(Latimeria_chalumnae,Xenopus_laevis)),((Ambystoma_mexicanum,Siren_intermedia),Typhlonectes_natans)),(((Amphiuma_tridactylum,Discoglossus_pictus),((Grandisonia_alternans,Hypogeophis_rostratus)…
33200	-21801.75252777308	-21839.421410105482	37.668882332403186	1.3580583941312334	3.330112341441954	0.02991072934395944	0.7674473476727233	(((((Alligator_mississippiensis,Trachemys_scripta),(Heterodon_platyrhinos,Sceloporus_undulatus)),((Gallus_gallus,Turdus_migratorius),((Homo_sapiens,(Mus_musculus,Rattus_norvegicus)),Oryctolagus_cuniculus))),(Latimeria_chalumnae,Xenopus_laevis)),(((Ambystoma_mexicanum,Siren_intermedia),Typhlonectes_natans),(((Amphiuma_tridactylum,Discoglossus_pictus),((Grandisonia_alternans,Hypogeophis_rostratus),…
33300	-21804.595803622073	-21841.886369994765	37.29056637269163	1.6935960750806456	3.4688573358569452	0.02862809116072391	0.7467821827317351	(((((Alligator_mississippiensis,Trachemys_scripta),(Heterodon_platyrhinos,Sceloporus_undulatus)),((Gallus_gallus,Turdus_migratorius),((Homo_sapiens,(Mus_musculus,Rattus_norvegicus)),Oryctolagus_cuniculus))),(Latimeria_chalumnae,Xenopus_laevis)),(((Ambystoma_mexicanum,Siren_intermedia),Typhlonectes_natans),(((Amphiuma_tridactylum,Discoglossus_pictus),((Grandisonia_alternans,Hypogeophis_rostratus),…
33400	-21800.277813120912	-21841.51794413103	41.24013101011444	1.3314813294797678	2.7002621392562496	0.0349231385438547	0.7867646318536183	(((((Alligator_mississippiensis,Trachemys_scripta),(Heterodon_platyrhinos,Sceloporus_undulatus)),((Gallus_gallus,Turdus_migratorius),((Homo_sapiens,(Mus_musculus,Rattus_norvegicus)),Oryctolagus_cuniculus))),(Latimeria_chalumnae,Xenopus_laevis)),(((Ambystoma_mexicanum,Siren_intermedia),Typhlonectes_natans),(((Amphiuma_tridactylum,Discoglossus_pictus),((Grandisonia_alternans,Hypogeophis_rostratus),…
33500	-21799.518461679854	-21839.05752853933	39.53906685947792	1.105926769026618	2.7002621392562496	0.03369072012390398	0.6742119247343026	(((((Alligator_mississippiensis,Trachemys_scripta),(Heterodon_platyrhinos,Sceloporus_undulatus)),((Gallus_gallus,Turdus_migratorius),((Homo_sapiens,(Mus_musculus,Rattus_norvegicus)),Oryctolagus_cuniculus))),(((Ambystoma_mexicanum,Siren_intermedia),Typhlonectes_natans),(((Amphiuma_tridactylum,Discoglossus_pictus),((Grandisonia_alternans,Hypogeophis_rostratus),Ichthyophis_bannanicus)),(((((Bufo_val…
33600	-21799.48237240298	-21839.68171083954	40.1993384365601	1.050824189811726	2.52712247927338	0.03194119393105154	0.9994056262832112	(((((Alligator_mississippiensis,Trachemys_scripta),(Heterodon_platyrhinos,Sceloporus_undulatus)),((Gallus_gallus,Turdus_migratorius),((Homo_sapiens,(Mus_musculus,Rattus_norvegicus)),Oryctolagus_cuniculus))),(((Ambystoma_mexicanum,Siren_intermedia),Typhlonectes_natans),(((Amphiuma_tridactylum,Discoglossus_pictus),((Grandisonia_alternans,Hypogeophis_rostratus),Ichthyophis_bannanicus)),(((((Bufo_val…
33700	-21801.34095042962	-21839.637770510562	38.296820080941146	1.050824189811726	2.913663589708323	0.03697413772342903	0.9994056262832112	(((((Alligator_mississippiensis,Trachemys_scripta),(Heterodon_platyrhinos,Sceloporus_undulatus)),((Gallus_gallus,Turdus_migratorius),((Homo_sapiens,(Mus_musculus,Rattus_norvegicus)),Oryctolagus_cuniculus))),(((Ambystoma_mexicanum,Siren_intermedia),Typhlonectes_natans),(((Amphiuma_tridactylum,Discoglossus_pictus),((Grandisonia_alternans,Hypogeophis_rostratus),Ichthyophis_bannanicus)),((((Bufo_vall…
33800	-21797.19296522296	-21835.31335602527	38.12039080231239	0.9860243409898801	2.827644980897894	0.03419903509747186	0.9699742033665462	(((((Alligator_mississippiensis,Trachemys_scripta),(Heterodon_platyrhinos,Sceloporus_undulatus)),((Gallus_gallus,Turdus_migratorius),((Homo_sapiens,(Mus_musculus,Rattus_norvegicus)),Oryctolagus_cuniculus))),(((Ambystoma_mexicanum,Siren_intermedia),Typhlonectes_natans),(((Amphiuma_tridactylum,Discoglossus_pictus),((Grandisonia_alternans,Hypogeophis_rostratus),Ichthyophis_bannanicus)),((((Bufo_vall…
33900	-21806.52466949916	-21844.044188214888	37.51951871572949	0.8908725084051299	2.295175014475781	0.03108577509804865	0.9503502455067923	(((((Alligator_mississippiensis,Trachemys_scripta),(Heterodon_platyrhinos,Sceloporus_undulatus)),((Gallus_gallus,Turdus_migratorius),((Homo_sapiens,(Mus_musculus,Rattus_norvegicus)),Oryctolagus_cuniculus))),(((Ambystoma_mexicanum,Siren_intermedia),Typhlonectes_natans),(((Amphiuma_tridactylum,Discoglossus_pictus),((Grandisonia_alternans,Hypogeophis_rostratus),Ichthyophis_bannanicus)),((((Bufo_vall…
34000	-21806.310565327276	-21844.762743124313	38.45217779703749	0.7430876141136258	2.5653760274786737	0.03567030722744396	0.8780151103599088	(((((Alligator_mississippiensis,Trachemys_scripta),(Heterodon_platyrhinos,Sceloporus_undulatus)),((Gallus_gallus,Turdus_migratorius),((Homo_sapiens,(Mus_musculus,Rattus_norvegicus)),Oryctolagus_cuniculus))),(((Ambystoma_mexicanum,Siren_intermedia),Typhlonectes_natans),(((Amphiuma_tridactylum,Discoglossus_pictus),((Grandisonia_alternans,Hypogeophis_rostratus),Ichthyophis_bannanicus)),((((Bufo_vall…
34100	-21800.604422721564	-21836.81524607374	36.210823352173996	0.7637923226277695	2.8308443042933304	0.029189374733136247	1.0966080505349973	(((((Alligator_mississippiensis,Trachemys_scripta),(Heterodon_platyrhinos,Sceloporus_undulatus)),((Gallus_gallus,Turdus_migratorius),((Homo_sapiens,(Mus_musculus,Rattus_norvegicus)),Oryctolagus_cuniculus))),(((Ambystoma_mexicanum,Siren_intermedia),Typhlonectes_natans),(((Amphiuma_tridactylum,Discoglossus_pictus),((Grandisonia_alternans,Hypogeophis_rostratus),Ichthyophis_bannanicus)),((((Bufo_vall…
34200	-21800.93185597048	-21842.1219897638	41.190133793319106	1.0906005650899298	2.8443113694669435	0.033901786387355616	0.8328033459974264	(((((Alligator_mississippiensis,Trachemys_scripta),(Heterodon_platyrhinos,Sceloporus_undulatus)),((Gallus_gallus,Turdus_migratorius),((Homo_sapiens,(Mus_musculus,Rattus_norvegicus)),Oryctolagus_cuniculus))),(((Ambystoma_mexicanum,Siren_intermedia),Typhlonectes_natans),(((Amphiuma_tridactylum,Discoglossus_pictus),((Grandisonia_alternans,Hypogeophis_rostratus),Ichthyophis_bannanicus)),((((Bufo_vall…
34300	-21800.99048233988	-21837.50130978232	36.51082744244245	1.3605947102135467	3.7505804872499287	0.029577571025318352	0.7008945831087727	(((((Alligator_mississippiensis,Trachemys_scripta),(Heterodon_platyrhinos,Sceloporus_undulatus)),((Gallus_gallus,Turdus_migratorius),((Homo_sapiens,(Mus_musculus,Rattus_norvegicus)),Oryctolagus_cuniculus))),(((Ambystoma_mexicanum,Siren_intermedia),Typhlonectes_natans),(((Amphiuma_tridactylum,Discoglossus_pictus),((Grandisonia_alternans,Hypogeophis_rostratus),Ichthyophis_bannanicus)),((((Bufo_vall…
34400	-21806.09638576256	-21840.785267252122	34.688881489561005	0.6683725149251778	3.0344128544180156	0.027128743792701963	0.9034734468959081	(((((Alligator_mississippiensis,Trachemys_scripta),(Heterodon_platyrhinos,Sceloporus_undulatus)),((Gallus_gallus,Turdus_migratorius),((Homo_sapiens,(Mus_musculus,Rattus_norvegicus)),Oryctolagus_cuniculus))),(((Ambystoma_mexicanum,Siren_intermedia),Typhlonectes_natans),(((Amphiuma_tridactylum,Discoglossus_pictus),((Grandisonia_alternans,Hypogeophis_rostratus),Ichthyophis_bannanicus)),((((Bufo_vall…
34500	-21802.59953599533	-21842.672794059952	40.07325806462303	0.6154181307762694	2.7359294681516615	0.03128773176111566	0.7524190449076806	(((((Alligator_mississippiensis,Trachemys_scripta),(Heterodon_platyrhinos,Sceloporus_undulatus)),((Gallus_gallus,Turdus_migratorius),((Homo_sapiens,(Mus_musculus,Rattus_norvegicus)),Oryctolagus_cuniculus))),(((Ambystoma_mexicanum,Siren_intermedia),Typhlonectes_natans),(((Amphiuma_tridactylum,Discoglossus_pictus),((Grandisonia_alternans,Hypogeophis_rostratus),Ichthyophis_bannanicus)),((((Bufo_vall…
34600	-21803.898573334794	-21844.218574625545	40.3200012907522	0.5893533222277161	2.7359294681516615	0.026633214486353272	0.8682515353191569	(((((Alligator_mississippiensis,Trachemys_scripta),(Heterodon_platyrhinos,Sceloporus_undulatus)),((Gallus_gallus,Turdus_migratorius),((Homo_sapiens,(Mus_musculus,Rattus_norvegicus)),Oryctolagus_cuniculus))),(((Ambystoma_mexicanum,Siren_intermedia),Typhlonectes_natans),(((Amphiuma_tridactylum,Discoglossus_pictus),((Grandisonia_alternans,Hypogeophis_rostratus),Ichthyophis_bannanicus)),((((Bufo_vall…
34700	-21806.41873964607	-21844.320371996815	37.901632350744876	1.073072816481474	2.44813570297144	0.029071441274554046	0.7572217860606002	(((((Alligator_mississippiensis,Trachemys_scripta),(Heterodon_platyrhinos,Sceloporus_undulatus)),((Gallus_gallus,Turdus_migratorius),((Homo_sapiens,(Mus_musculus,Rattus_norvegicus)),Oryctolagus_cuniculus))),(((Ambystoma_mexicanum,Siren_intermedia),Typhlonectes_natans),(((Amphiuma_tridactylum,Discoglossus_pictus),((Grandisonia_alternans,Hypogeophis_rostratus),Ichthyophis_bannanicus)),((((Bufo_vall…
34800	-21806.59154884107	-21843.40210937956	36.810560538490655	0.7254144258338343	2.44813570297144	0.027245966086852334	0.9197712340301983	(((((Alligator_mississippiensis,Trachemys_scripta),(Heterodon_platyrhinos,Sceloporus_undulatus)),((Gallus_gallus,Turdus_migratorius),((Homo_sapiens,(Mus_musculus,Rattus_norvegicus)),Oryctolagus_cuniculus))),(((Ambystoma_mexicanum,Siren_intermedia),Typhlonectes_natans),(((Amphiuma_tridactylum,Discoglossus_pictus),((Grandisonia_alternans,Hypogeophis_rostratus),Ichthyophis_bannanicus)),((((Bufo_vall…
34900	-21810.27517623851	-21847.9885967724	37.71342053389112	1.7854341011256276	3.3350356386041033	0.030625087001090186	0.9327312934754696	((((Alligator_mississippiensis,Trachemys_scripta),(Heterodon_platyrhinos,Sceloporus_undulatus)),((Gallus_gallus,Turdus_migratorius),((Homo_sapiens,(Mus_musculus,Rattus_norvegicus)),Oryctolagus_cuniculus))),((((Ambystoma_mexicanum,Siren_intermedia),Typhlonectes_natans),(((Amphiuma_tridactylum,Discoglossus_pictus),((Grandisonia_alternans,Hypogeophis_rostratus),Ichthyophis_bannanicus)),((((Bufo_vall…
35000	-21800.350301344963	-21840.52441875032	40.17411740535671	1.2169675024938882	3.0385779427807234	0.02799021337688346	0.9194179500826045	((((Alligator_mississippiensis,Trachemys_scripta),(Heterodon_platyrhinos,Sceloporus_undulatus)),((Gallus_gallus,Turdus_migratorius),((Homo_sapiens,(Mus_musculus,Rattus_norvegicus)),Oryctolagus_cuniculus))),((((Ambystoma_mexicanum,Siren_intermedia),Typhlonectes_natans),(((Amphiuma_tridactylum,Discoglossus_pictus),((Grandisonia_alternans,Hypogeophis_rostratus),Ichthyophis_bannanicus)),((((Bufo_vall…
35100	-21800.66732913854	-21842.934451238158	42.26712209961753	0.9715668580693314	3.0385779427807234	0.02948359734486813	0.726887066021518	((((Alligator_mississippiensis,Trachemys_scripta),(Heterodon_platyrhinos,Sceloporus_undulatus)),((Gallus_gallus,Turdus_migratorius),((Homo_sapiens,(Mus_musculus,Rattus_norvegicus)),Oryctolagus_cuniculus))),((((Ambystoma_mexicanum,Siren_intermedia),Typhlonectes_natans),(((Amphiuma_tridactylum,Discoglossus_pictus),((Grandisonia_alternans,Hypogeophis_rostratus),Ichthyophis_bannanicus)),((((Bufo_vall…
35200	-21797.45973577031	-21838.79799185779	41.338256087481064	0.9715668580693314	3.0385779427807234	0.03191493580890559	0.7878603234754892	((((Alligator_mississippiensis,Trachemys_scripta),(Heterodon_platyrhinos,Sceloporus_undulatus)),((Gallus_gallus,Turdus_migratorius),((Homo_sapiens,(Mus_musculus,Rattus_norvegicus)),Oryctolagus_cuniculus))),((((Ambystoma_mexicanum,Siren_intermedia),Typhlonectes_natans),(((Amphiuma_tridactylum,Discoglossus_pictus),((Grandisonia_alternans,Hypogeophis_rostratus),Ichthyophis_bannanicus)),((((Bufo_vall…
35300	-21799.051223294027	-21840.64173758247	41.590514288442876	0.74914811223118	2.4638968163763586	0.03275749249877137	0.7878603234754892	((((Alligator_mississippiensis,Trachemys_scripta),(Heterodon_platyrhinos,Sceloporus_undulatus)),((Gallus_gallus,Turdus_migratorius),((Homo_sapiens,(Mus_musculus,Rattus_norvegicus)),Oryctolagus_cuniculus))),((((Ambystoma_mexicanum,Siren_intermedia),Typhlonectes_natans),(((Amphiuma_tridactylum,Discoglossus_pictus),((Grandisonia_alternans,Hypogeophis_rostratus),Ichthyophis_bannanicus)),((((Bufo_vall…
35400	-21806.090706618914	-21842.805889417676	36.71518279876091	1.1477298187597098	3.128046587247859	0.034230390408438935	0.6312734795059481	((((Alligator_mississippiensis,Trachemys_scripta),(Heterodon_platyrhinos,Sceloporus_undulatus)),((Gallus_gallus,Turdus_migratorius),((Homo_sapiens,(Mus_musculus,Rattus_norvegicus)),Oryctolagus_cuniculus))),((((Ambystoma_mexicanum,Siren_intermedia),Typhlonectes_natans),(((Amphiuma_tridactylum,Discoglossus_pictus),((Grandisonia_alternans,Hypogeophis_rostratus),Ichthyophis_bannanicus)),((((Bufo_vall…
35500	-21800.5353331289	-21838.063858052003	37.528524923102864	1.102349316354886	2.5979614914551044	0.039610973692280206	0.8510519642477337	((((Alligator_mississippiensis,Trachemys_scripta),(Heterodon_platyrhinos,Sceloporus_undulatus)),((Gallus_gallus,Turdus_migratorius),((Homo_sapiens,(Mus_musculus,Rattus_norvegicus)),Oryctolagus_cuniculus))),((((Ambystoma_mexicanum,Siren_intermedia),Typhlonectes_natans),(((Amphiuma_tridactylum,Discoglossus_pictus),((Grandisonia_alternans,Hypogeophis_rostratus),Ichthyophis_bannanicus)),((((Bufo_vall…
35600	-21797.754232897605	-21834.0601386742	36.3059057765949	0.5638478012356016	2.5500604583749666	0.028352259225294	0.8248011891555955	((((Alligator_mississippiensis,Trachemys_scripta),(Heterodon_platyrhinos,Sceloporus_undulatus)),((Gallus_gallus,Turdus_migratorius),((Homo_sapiens,(Mus_musculus,Rattus_norvegicus)),Oryctolagus_cuniculus))),((((Ambystoma_mexicanum,Siren_intermedia),Typhlonectes_natans),(((Amphiuma_tridactylum,Discoglossus_pictus),((Grandisonia_alternans,Hypogeophis_rostratus),Ichthyophis_bannanicus)),((((Bufo_vall…
35700	-21797.812377783604	-21834.458143761392	36.645765977786795	0.7612850053429085	2.4593959726954693	0.03723181753723188	0.8332170480384591	((((Alligator_mississippiensis,Trachemys_scripta),(Heterodon_platyrhinos,Sceloporus_undulatus)),((Gallus_gallus,Turdus_migratorius),((Homo_sapiens,(Mus_musculus,Rattus_norvegicus)),Oryctolagus_cuniculus))),((((Ambystoma_mexicanum,Siren_intermedia),Typhlonectes_natans),(((Amphiuma_tridactylum,Discoglossus_pictus),((Grandisonia_alternans,Hypogeophis_rostratus),Ichthyophis_bannanicus)),((((Bufo_vall…
35800	-21795.511362181904	-21834.10440645645	38.59304427454423	1.2316339220128758	2.8307158140694506	0.03194752823497489	0.7778625545144755	((((Alligator_mississippiensis,Trachemys_scripta),(Heterodon_platyrhinos,Sceloporus_undulatus)),((Gallus_gallus,Turdus_migratorius),((Homo_sapiens,(Mus_musculus,Rattus_norvegicus)),Oryctolagus_cuniculus))),((((Ambystoma_mexicanum,Siren_intermedia),Typhlonectes_natans),(((Amphiuma_tridactylum,Discoglossus_pictus),((Grandisonia_alternans,Hypogeophis_rostratus),Ichthyophis_bannanicus)),((((Bufo_vall…
35900	-21795.126344762513	-21834.342047759055	39.21570299654071	1.1179617547907421	3.1809555294672966	0.03614921517333697	0.7512593883653249	((((Alligator_mississippiensis,Trachemys_scripta),(Heterodon_platyrhinos,Sceloporus_undulatus)),((Gallus_gallus,Turdus_migratorius),((Homo_sapiens,(Mus_musculus,Rattus_norvegicus)),Oryctolagus_cuniculus))),((((Ambystoma_mexicanum,Siren_intermedia),Typhlonectes_natans),(((Amphiuma_tridactylum,Discoglossus_pictus),((Grandisonia_alternans,Hypogeophis_rostratus),Ichthyophis_bannanicus)),((((Bufo_vall…
36000	-21801.58846851199	-21840.40951593745	38.82104742545792	0.8891233110534631	3.1809555294672966	0.03104569723540217	0.7860033788457147	((((Alligator_mississippiensis,Trachemys_scripta),(Heterodon_platyrhinos,Sceloporus_undulatus)),((Gallus_gallus,Turdus_migratorius),((Homo_sapiens,(Mus_musculus,Rattus_norvegicus)),Oryctolagus_cuniculus))),((((Ambystoma_mexicanum,Siren_intermedia),Typhlonectes_natans),(((Amphiuma_tridactylum,Discoglossus_pictus),((Grandisonia_alternans,Hypogeophis_rostratus),Ichthyophis_bannanicus)),((((Bufo_vall…
36100	-21798.969651843832	-21840.21012990851	41.24047806467902	0.9372053035580741	2.998763517288203	0.037262915380708195	0.7535758158967627	((((Alligator_mississippiensis,Trachemys_scripta),(Heterodon_platyrhinos,Sceloporus_undulatus)),((Gallus_gallus,Turdus_migratorius),((Homo_sapiens,(Mus_musculus,Rattus_norvegicus)),Oryctolagus_cuniculus))),((((Ambystoma_mexicanum,Siren_intermedia),Typhlonectes_natans),(((Amphiuma_tridactylum,Discoglossus_pictus),((Grandisonia_alternans,Hypogeophis_rostratus),Ichthyophis_bannanicus)),((((Bufo_vall…
36200	-21811.11657287906	-21847.774173221605	36.65760034254807	0.914310514682505	2.998763517288203	0.0336230251604317	0.9275424044684337	(((((Alligator_mississippiensis,Trachemys_scripta),(Heterodon_platyrhinos,Sceloporus_undulatus)),((Gallus_gallus,Turdus_migratorius),((Homo_sapiens,(Mus_musculus,Rattus_norvegicus)),Oryctolagus_cuniculus))),(((Ambystoma_mexicanum,Siren_intermedia),Typhlonectes_natans),(((Amphiuma_tridactylum,Discoglossus_pictus),((Grandisonia_alternans,Hypogeophis_rostratus),Ichthyophis_bannanicus)),((((Bufo_vall…
36300	-21806.665559855966	-21845.799170859646	39.133611003679064	0.9062016075261171	2.6748076833384227	0.03120673047750001	0.9139854400663897	(((((Alligator_mississippiensis,Trachemys_scripta),(Heterodon_platyrhinos,Sceloporus_undulatus)),((Gallus_gallus,Turdus_migratorius),((Homo_sapiens,(Mus_musculus,Rattus_norvegicus)),Oryctolagus_cuniculus))),(((Ambystoma_mexicanum,Siren_intermedia),Typhlonectes_natans),(((Amphiuma_tridactylum,Discoglossus_pictus),((Grandisonia_alternans,Hypogeophis_rostratus),Ichthyophis_bannanicus)),((((Bufo_vall…
36400	-21806.6276310493	-21844.428649034773	37.80101798547182	0.9041460305937541	2.8153989668068764	0.037279119195433155	0.7417402916398707	(((((Alligator_mississippiensis,Trachemys_scripta),(Heterodon_platyrhinos,Sceloporus_undulatus)),((Gallus_gallus,Turdus_migratorius),((Homo_sapiens,(Mus_musculus,Rattus_norvegicus)),Oryctolagus_cuniculus))),(((Ambystoma_mexicanum,Siren_intermedia),Typhlonectes_natans),(((Amphiuma_tridactylum,Discoglossus_pictus),((Grandisonia_alternans,Hypogeophis_rostratus),Ichthyophis_bannanicus)),((((Bufo_vall…
36500	-21803.647862265654	-21841.41315012472	37.76528785906673	1.6521287531183249	2.8417128800842506	0.028776873644208723	0.8218761179401858	(((((Alligator_mississippiensis,Trachemys_scripta),(Heterodon_platyrhinos,Sceloporus_undulatus)),((Gallus_gallus,Turdus_migratorius),((Homo_sapiens,(Mus_musculus,Rattus_norvegicus)),Oryctolagus_cuniculus))),(((Ambystoma_mexicanum,Siren_intermedia),Typhlonectes_natans),(((Amphiuma_tridactylum,Discoglossus_pictus),((Grandisonia_alternans,Hypogeophis_rostratus),Ichthyophis_bannanicus)),((((Bufo_vall…
36600	-21807.05012114241	-21844.921615094572	37.87149395216389	1.6521287531183249	3.316067278709152	0.03732925256743928	0.9832645189992381	(((((Alligator_mississippiensis,Trachemys_scripta),(Heterodon_platyrhinos,Sceloporus_undulatus)),((Gallus_gallus,Turdus_migratorius),((Homo_sapiens,(Mus_musculus,Rattus_norvegicus)),Oryctolagus_cuniculus))),(((Ambystoma_mexicanum,Siren_intermedia),Typhlonectes_natans),(((Amphiuma_tridactylum,Discoglossus_pictus),((Grandisonia_alternans,Hypogeophis_rostratus),Ichthyophis_bannanicus)),((((Bufo_vall…
36700	-21802.351391343942	-21839.739943015902	37.388551671961196	1.2129336407648637	3.316067278709152	0.03651215010040667	1.0514402782525165	(((((Alligator_mississippiensis,Trachemys_scripta),(Heterodon_platyrhinos,Sceloporus_undulatus)),((Gallus_gallus,Turdus_migratorius),((Homo_sapiens,(Mus_musculus,Rattus_norvegicus)),Oryctolagus_cuniculus))),(((Ambystoma_mexicanum,Siren_intermedia),Typhlonectes_natans),(((Amphiuma_tridactylum,Discoglossus_pictus),((Grandisonia_alternans,Hypogeophis_rostratus),Ichthyophis_bannanicus)),((((Bufo_vall…
36800	-21798.697602582095	-21840.135999614893	41.43839703279649	0.7719531804138665	3.108642009110708	0.03289503713998558	0.789166867272481	(((((Alligator_mississippiensis,Trachemys_scripta),(Heterodon_platyrhinos,Sceloporus_undulatus)),((Gallus_gallus,Turdus_migratorius),((Homo_sapiens,(Mus_musculus,Rattus_norvegicus)),Oryctolagus_cuniculus))),(((Ambystoma_mexicanum,Siren_intermedia),Typhlonectes_natans),(((Amphiuma_tridactylum,Discoglossus_pictus),((Grandisonia_alternans,Hypogeophis_rostratus),Ichthyophis_bannanicus)),((((Bufo_vall…
36900	-21803.40418775761	-21842.145604868532	38.74141711092334	1.3612333719792142	2.7411037127059807	0.035239996051800074	0.9866781586902702	((((Alligator_mississippiensis,Trachemys_scripta),(Heterodon_platyrhinos,Sceloporus_undulatus)),((Gallus_gallus,Turdus_migratorius),((Homo_sapiens,(Mus_musculus,Rattus_norvegicus)),Oryctolagus_cuniculus))),((((Ambystoma_mexicanum,Siren_intermedia),Typhlonectes_natans),(((Amphiuma_tridactylum,Discoglossus_pictus),((Grandisonia_alternans,Hypogeophis_rostratus),Ichthyophis_bannanicus)),((((Bufo_vall…
37000	-21807.165242367028	-21849.52980468286	42.36456231583189	1.3763178720088245	2.7411037127059807	0.02848476355167849	0.7638094725641124	((((Alligator_mississippiensis,Trachemys_scripta),(Heterodon_platyrhinos,Sceloporus_undulatus)),((Gallus_gallus,Turdus_migratorius),((Homo_sapiens,(Mus_musculus,Rattus_norvegicus)),Oryctolagus_cuniculus))),((((Ambystoma_mexicanum,Siren_intermedia),Typhlonectes_natans),(((Amphiuma_tridactylum,Discoglossus_pictus),((Grandisonia_alternans,Hypogeophis_rostratus),Ichthyophis_bannanicus)),((((Bufo_vall…
37100	-21806.307946653094	-21846.0933899204	39.785443267303904	0.9819163834564699	3.49681804997481	0.03418208402441443	0.7882018954414215	((((Alligator_mississippiensis,Trachemys_scripta),(Heterodon_platyrhinos,Sceloporus_undulatus)),((Gallus_gallus,Turdus_migratorius),((Homo_sapiens,(Mus_musculus,Rattus_norvegicus)),Oryctolagus_cuniculus))),((((Ambystoma_mexicanum,Siren_intermedia),Typhlonectes_natans),(((Amphiuma_tridactylum,Discoglossus_pictus),((Grandisonia_alternans,Hypogeophis_rostratus),Ichthyophis_bannanicus)),((((Bufo_vall…
37200	-21795.37720711988	-21837.006523344084	41.62931622420231	0.5524997998867308	2.4434564405219668	0.0316230566487195	0.7763280036539183	((((Alligator_mississippiensis,Trachemys_scripta),(Heterodon_platyrhinos,Sceloporus_undulatus)),((Gallus_gallus,Turdus_migratorius),((Homo_sapiens,(Mus_musculus,Rattus_norvegicus)),Oryctolagus_cuniculus))),((((Ambystoma_mexicanum,Siren_intermedia),Typhlonectes_natans),(((Amphiuma_tridactylum,Discoglossus_pictus),((Grandisonia_alternans,Hypogeophis_rostratus),Ichthyophis_bannanicus)),((((Bufo_vall…
37300	-21794.20166605546	-21835.191026448134	40.98936039267667	0.9411127548177942	2.566829848240315	0.036319857806737424	0.774787921544683	((((Alligator_mississippiensis,Trachemys_scripta),(Heterodon_platyrhinos,Sceloporus_undulatus)),((Gallus_gallus,Turdus_migratorius),((Homo_sapiens,(Mus_musculus,Rattus_norvegicus)),Oryctolagus_cuniculus))),((((Ambystoma_mexicanum,Siren_intermedia),Typhlonectes_natans),(((Amphiuma_tridactylum,Discoglossus_pictus),((Grandisonia_alternans,Hypogeophis_rostratus),Ichthyophis_bannanicus)),((((Bufo_vall…
37400	-21796.2686476987	-21838.287438843457	42.01879114475612	0.6287280233329389	2.566829848240315	0.03465323285645238	0.7022704454898068	((((Alligator_mississippiensis,Trachemys_scripta),(Heterodon_platyrhinos,Sceloporus_undulatus)),((Gallus_gallus,Turdus_migratorius),((Homo_sapiens,(Mus_musculus,Rattus_norvegicus)),Oryctolagus_cuniculus))),((((Ambystoma_mexicanum,Siren_intermedia),Typhlonectes_natans),(((Amphiuma_tridactylum,Discoglossus_pictus),((Grandisonia_alternans,Hypogeophis_rostratus),Ichthyophis_bannanicus)),((((Bufo_vall…
37500	-21799.30631004415	-21835.95897266018	36.65266261602878	0.8527380552456117	2.384347161867613	0.023256201603780356	0.8553728073788883	((((Alligator_mississippiensis,Trachemys_scripta),(Heterodon_platyrhinos,Sceloporus_undulatus)),((Gallus_gallus,Turdus_migratorius),((Homo_sapiens,(Mus_musculus,Rattus_norvegicus)),Oryctolagus_cuniculus))),((((Ambystoma_mexicanum,Siren_intermedia),Typhlonectes_natans),(((Amphiuma_tridactylum,Discoglossus_pictus),((Grandisonia_alternans,Hypogeophis_rostratus),Ichthyophis_bannanicus)),((((Bufo_vall…
37600	-21791.569166093668	-21837.041999688703	45.472833595033265	0.7990903392595858	2.384347161867613	0.028654114453419307	0.7952012744161556	((((Alligator_mississippiensis,Trachemys_scripta),(Heterodon_platyrhinos,Sceloporus_undulatus)),((Gallus_gallus,Turdus_migratorius),((Homo_sapiens,(Mus_musculus,Rattus_norvegicus)),Oryctolagus_cuniculus))),((((Ambystoma_mexicanum,Siren_intermedia),Typhlonectes_natans),(((Amphiuma_tridactylum,Discoglossus_pictus),((Grandisonia_alternans,Hypogeophis_rostratus),Ichthyophis_bannanicus)),((((Bufo_vall…
37700	-21800.528168912413	-21837.47299272421	36.94482381179741	1.2523816651962776	1.9356059054629304	0.028654114453419307	0.7937418557339537	((((Alligator_mississippiensis,Trachemys_scripta),(Heterodon_platyrhinos,Sceloporus_undulatus)),((Gallus_gallus,Turdus_migratorius),((Homo_sapiens,(Mus_musculus,Rattus_norvegicus)),Oryctolagus_cuniculus))),((((Ambystoma_mexicanum,Siren_intermedia),Typhlonectes_natans),(((Amphiuma_tridactylum,Discoglossus_pictus),((Grandisonia_alternans,Hypogeophis_rostratus),Ichthyophis_bannanicus)),((((Bufo_vall…
37800	-21801.175448739134	-21843.031842151708	41.856393412572515	1.2523816651962776	3.131309995174338	0.024542259863251634	0.8095907269011465	((((Alligator_mississippiensis,Trachemys_scripta),(Heterodon_platyrhinos,Sceloporus_undulatus)),((Gallus_gallus,Turdus_migratorius),((Homo_sapiens,(Mus_musculus,Rattus_norvegicus)),Oryctolagus_cuniculus))),((((Ambystoma_mexicanum,Siren_intermedia),Typhlonectes_natans),(((Amphiuma_tridactylum,Discoglossus_pictus),((Grandisonia_alternans,Hypogeophis_rostratus),Ichthyophis_bannanicus)),(((((Bufo_val…
37900	-21803.98402994432	-21844.814555022243	40.830525077924314	1.0807386649065398	2.247422962721359	0.03520699392970596	0.8119342295922792	((((Alligator_mississippiensis,Trachemys_scripta),(Heterodon_platyrhinos,Sceloporus_undulatus)),((Gallus_gallus,Turdus_migratorius),((Homo_sapiens,(Mus_musculus,Rattus_norvegicus)),Oryctolagus_cuniculus))),((((Ambystoma_mexicanum,Siren_intermedia),Typhlonectes_natans),(((Amphiuma_tridactylum,Discoglossus_pictus),((Grandisonia_alternans,Hypogeophis_rostratus),Ichthyophis_bannanicus)),(((((Bufo_val…
38000	-21805.73601213509	-21845.49725070428	39.76123856919144	0.9040059649782816	3.1364348255096743	0.03391648237249291	0.8182200306447219	((((Alligator_mississippiensis,Trachemys_scripta),(Heterodon_platyrhinos,Sceloporus_undulatus)),((Gallus_gallus,Turdus_migratorius),((Homo_sapiens,(Mus_musculus,Rattus_norvegicus)),Oryctolagus_cuniculus))),((((Ambystoma_mexicanum,Siren_intermedia),Typhlonectes_natans),(((Amphiuma_tridactylum,Discoglossus_pictus),((Grandisonia_alternans,Hypogeophis_rostratus),Ichthyophis_bannanicus)),(((((Bufo_val…
38100	-21807.35414561324	-21846.717345063113	39.363199449873356	1.0935637487248921	2.644412896051528	0.024644676558041027	0.8084766421180312	((((Alligator_mississippiensis,Trachemys_scripta),(Heterodon_platyrhinos,Sceloporus_undulatus)),((Gallus_gallus,Turdus_migratorius),((Homo_sapiens,(Mus_musculus,Rattus_norvegicus)),Oryctolagus_cuniculus))),((((Ambystoma_mexicanum,Siren_intermedia),Typhlonectes_natans),(((Amphiuma_tridactylum,Discoglossus_pictus),((Grandisonia_alternans,Hypogeophis_rostratus),Ichthyophis_bannanicus)),(((((Bufo_val…
38200	-21806.85701927347	-21849.29662479187	42.43960551840076	1.1809732522605687	2.644412896051528	0.03399531022381577	0.6992770130937976	((((Alligator_mississippiensis,Trachemys_scripta),(Heterodon_platyrhinos,Sceloporus_undulatus)),((Gallus_gallus,Turdus_migratorius),((Homo_sapiens,(Mus_musculus,Rattus_norvegicus)),Oryctolagus_cuniculus))),((((Ambystoma_mexicanum,Siren_intermedia),Typhlonectes_natans),(((Amphiuma_tridactylum,Discoglossus_pictus),((Grandisonia_alternans,Hypogeophis_rostratus),Ichthyophis_bannanicus)),(((((Bufo_val…
38300	-21805.553988490483	-21847.61389042709	42.05990193660595	0.7233946054221603	2.644412896051528	0.027267869145904212	0.638623477539504	((((Alligator_mississippiensis,Trachemys_scripta),(Heterodon_platyrhinos,Sceloporus_undulatus)),((Gallus_gallus,Turdus_migratorius),((Homo_sapiens,(Mus_musculus,Rattus_norvegicus)),Oryctolagus_cuniculus))),((((Ambystoma_mexicanum,Siren_intermedia),Typhlonectes_natans),(((Amphiuma_tridactylum,Discoglossus_pictus),((Grandisonia_alternans,Hypogeophis_rostratus),Ichthyophis_bannanicus)),(((((Bufo_val…
38400	-21805.138878023794	-21845.664133313225	40.5252552894301	0.6833209616330836	2.644412896051528	0.03304544210855601	0.6692055829258128	((((Alligator_mississippiensis,Trachemys_scripta),(Heterodon_platyrhinos,Sceloporus_undulatus)),((Gallus_gallus,Turdus_migratorius),((Homo_sapiens,(Mus_musculus,Rattus_norvegicus)),Oryctolagus_cuniculus))),((((Ambystoma_mexicanum,Siren_intermedia),Typhlonectes_natans),(((Amphiuma_tridactylum,Discoglossus_pictus),((Grandisonia_alternans,Hypogeophis_rostratus),Ichthyophis_bannanicus)),((((Bufo_vall…
38500	-21805.165383714833	-21843.356022507964	38.19063879313147	1.093922369159287	2.644412896051528	0.034567814276653196	0.652164400182068	((((Alligator_mississippiensis,Trachemys_scripta),(Heterodon_platyrhinos,Sceloporus_undulatus)),((Gallus_gallus,Turdus_migratorius),((Homo_sapiens,(Mus_musculus,Rattus_norvegicus)),Oryctolagus_cuniculus))),((((Ambystoma_mexicanum,Siren_intermedia),Typhlonectes_natans),(((Amphiuma_tridactylum,Discoglossus_pictus),((Grandisonia_alternans,Hypogeophis_rostratus),Ichthyophis_bannanicus)),((((Bufo_vall…
38600	-21802.288776665966	-21843.46186033864	41.17308367267461	0.789605057151054	2.644412896051528	0.034567814276653196	0.6595860613662842	((((Alligator_mississippiensis,Trachemys_scripta),(Heterodon_platyrhinos,Sceloporus_undulatus)),((Gallus_gallus,Turdus_migratorius),((Homo_sapiens,(Mus_musculus,Rattus_norvegicus)),Oryctolagus_cuniculus))),((((Ambystoma_mexicanum,Siren_intermedia),Typhlonectes_natans),(((Amphiuma_tridactylum,Discoglossus_pictus),((Grandisonia_alternans,Hypogeophis_rostratus),Ichthyophis_bannanicus)),((((Bufo_vall…
38700	-21812.33055086165	-21851.00642350393	38.67587264228214	0.524399557755768	2.644412896051528	0.029772548950550422	0.8694647979535126	((((Alligator_mississippiensis,Trachemys_scripta),(Heterodon_platyrhinos,Sceloporus_undulatus)),((Gallus_gallus,Turdus_migratorius),((Homo_sapiens,(Mus_musculus,Rattus_norvegicus)),Oryctolagus_cuniculus))),((((Ambystoma_mexicanum,Siren_intermedia),Typhlonectes_natans),(((Amphiuma_tridactylum,Discoglossus_pictus),((Grandisonia_alternans,Hypogeophis_rostratus),Ichthyophis_bannanicus)),((((Bufo_vall…
38800	-21808.90244321921	-21850.78777526095	41.88533204173861	0.7966546490498894	2.644412896051528	0.02979796145944834	0.8338421561301234	((((Alligator_mississippiensis,Trachemys_scripta),(Heterodon_platyrhinos,Sceloporus_undulatus)),((Gallus_gallus,Turdus_migratorius),((Homo_sapiens,(Mus_musculus,Rattus_norvegicus)),Oryctolagus_cuniculus))),((((Ambystoma_mexicanum,Siren_intermedia),Typhlonectes_natans),(((Amphiuma_tridactylum,Discoglossus_pictus),((Grandisonia_alternans,Hypogeophis_rostratus),Ichthyophis_bannanicus)),(((((Bufo_val…
38900	-21807.724957989947	-21851.771751701974	44.04679371202737	0.7236402214960402	2.644412896051528	0.03687087202430509	0.8543781106782897	((((Alligator_mississippiensis,Trachemys_scripta),(Heterodon_platyrhinos,Sceloporus_undulatus)),((Gallus_gallus,Turdus_migratorius),((Homo_sapiens,(Mus_musculus,Rattus_norvegicus)),Oryctolagus_cuniculus))),((((Ambystoma_mexicanum,Siren_intermedia),Typhlonectes_natans),(((Amphiuma_tridactylum,Discoglossus_pictus),((Grandisonia_alternans,Hypogeophis_rostratus),Ichthyophis_bannanicus)),(((((Bufo_val…
39000	-21807.92395842963	-21848.91829153686	40.99433310722836	0.9851410075486355	2.273354901654315	0.033350348012641404	0.8574364998403804	((((Alligator_mississippiensis,Trachemys_scripta),(Heterodon_platyrhinos,Sceloporus_undulatus)),((Gallus_gallus,Turdus_migratorius),((Homo_sapiens,(Mus_musculus,Rattus_norvegicus)),Oryctolagus_cuniculus))),((((Ambystoma_mexicanum,Siren_intermedia),Typhlonectes_natans),(((Amphiuma_tridactylum,Discoglossus_pictus),((Grandisonia_alternans,Hypogeophis_rostratus),Ichthyophis_bannanicus)),(((((Bufo_val…
39100	-21811.630286957617	-21851.2782616303	39.647974672682565	1.3434817103090086	3.1146584838940004	0.03802180916253874	0.8586781222383625	((((Alligator_mississippiensis,Trachemys_scripta),(Heterodon_platyrhinos,Sceloporus_undulatus)),((Gallus_gallus,Turdus_migratorius),((Homo_sapiens,(Mus_musculus,Rattus_norvegicus)),Oryctolagus_cuniculus))),((((Ambystoma_mexicanum,Siren_intermedia),Typhlonectes_natans),(((Amphiuma_tridactylum,Discoglossus_pictus),((Grandisonia_alternans,Hypogeophis_rostratus),Ichthyophis_bannanicus)),(((((Bufo_val…
39200	-21809.693807593998	-21853.111899269294	43.41809167529626	0.759663772511732	3.1211617879445015	0.033396481807512854	0.7837768349727433	((((Alligator_mississippiensis,Trachemys_scripta),(Heterodon_platyrhinos,Sceloporus_undulatus)),((Gallus_gallus,Turdus_migratorius),((Homo_sapiens,(Mus_musculus,Rattus_norvegicus)),Oryctolagus_cuniculus))),((((Ambystoma_mexicanum,Siren_intermedia),Typhlonectes_natans),(((Amphiuma_tridactylum,Discoglossus_pictus),((Grandisonia_alternans,Hypogeophis_rostratus),Ichthyophis_bannanicus)),(((((Bufo_val…
39300	-21810.535844162456	-21852.68974733002	42.1539031675638	1.1613976915222115	3.378884916799449	0.03116151116523972	0.7735001837605048	((((Alligator_mississippiensis,Trachemys_scripta),(Heterodon_platyrhinos,Sceloporus_undulatus)),((Gallus_gallus,Turdus_migratorius),((Homo_sapiens,(Mus_musculus,Rattus_norvegicus)),Oryctolagus_cuniculus))),((((Ambystoma_mexicanum,Siren_intermedia),Typhlonectes_natans),(((Amphiuma_tridactylum,Discoglossus_pictus),((Grandisonia_alternans,Hypogeophis_rostratus),Ichthyophis_bannanicus)),((((Bufo_vall…
39400	-21809.888041371705	-21850.64053539806	40.75249402635541	1.259486498938241	3.4983522177582844	0.02987350126213246	0.7838961060650422	((((Alligator_mississippiensis,Trachemys_scripta),(Heterodon_platyrhinos,Sceloporus_undulatus)),((Gallus_gallus,Turdus_migratorius),((Homo_sapiens,(Mus_musculus,Rattus_norvegicus)),Oryctolagus_cuniculus))),((((Ambystoma_mexicanum,Siren_intermedia),Typhlonectes_natans),(((Amphiuma_tridactylum,Discoglossus_pictus),((Grandisonia_alternans,Hypogeophis_rostratus),Ichthyophis_bannanicus)),((((Bufo_vall…
39500	-21818.920252202683	-21850.854013083484	31.933760880800442	1.7848810870606258	3.5785992014583545	0.025075021929785165	0.810877938806965	((((Alligator_mississippiensis,Trachemys_scripta),(Heterodon_platyrhinos,Sceloporus_undulatus)),((Gallus_gallus,Turdus_migratorius),((Homo_sapiens,(Mus_musculus,Rattus_norvegicus)),Oryctolagus_cuniculus))),((((Ambystoma_mexicanum,Siren_intermedia),Typhlonectes_natans),(((Amphiuma_tridactylum,Discoglossus_pictus),((Grandisonia_alternans,Hypogeophis_rostratus),Ichthyophis_bannanicus)),((((Bufo_vall…
39600	-21827.5112246441	-21854.672894725038	27.161670080940027	1.7848810870606258	2.9992566255352693	0.04235128479333589	0.8223513816594734	((((Alligator_mississippiensis,Trachemys_scripta),(Heterodon_platyrhinos,Sceloporus_undulatus)),((Gallus_gallus,Turdus_migratorius),((Homo_sapiens,(Mus_musculus,Rattus_norvegicus)),Oryctolagus_cuniculus))),((((Ambystoma_mexicanum,Siren_intermedia),Typhlonectes_natans),(((Amphiuma_tridactylum,Discoglossus_pictus),((Grandisonia_alternans,Hypogeophis_rostratus),Ichthyophis_bannanicus)),((((Bufo_vall…
39700	-21815.857967707303	-21848.131034575385	32.2730668680816	1.4314711322043199	3.2000927168694897	0.03520041190555392	0.9248215547795261	((((Alligator_mississippiensis,Trachemys_scripta),(Heterodon_platyrhinos,Sceloporus_undulatus)),((Gallus_gallus,Turdus_migratorius),((Homo_sapiens,(Mus_musculus,Rattus_norvegicus)),Oryctolagus_cuniculus))),((((Ambystoma_mexicanum,Siren_intermedia),Typhlonectes_natans),(((Amphiuma_tridactylum,Discoglossus_pictus),((Grandisonia_alternans,Hypogeophis_rostratus),Ichthyophis_bannanicus)),((((Bufo_vall…
39800	-21815.543992308652	-21851.89489479641	36.35090248775846	0.727614124794121	3.099279628064129	0.0334879188748755	0.8762117150584892	((((Alligator_mississippiensis,Trachemys_scripta),(Heterodon_platyrhinos,Sceloporus_undulatus)),((Gallus_gallus,Turdus_migratorius),((Homo_sapiens,(Mus_musculus,Rattus_norvegicus)),Oryctolagus_cuniculus))),((((Ambystoma_mexicanum,Siren_intermedia),Typhlonectes_natans),(((Amphiuma_tridactylum,Discoglossus_pictus),((Grandisonia_alternans,Hypogeophis_rostratus),Ichthyophis_bannanicus)),((((Bufo_vall…
39900	-21815.697013091227	-21856.924095819508	41.227082728279214	1.0459050323777683	2.657273170348295	0.0334879188748755	0.8483912807270956	((((Alligator_mississippiensis,Trachemys_scripta),(Heterodon_platyrhinos,Sceloporus_undulatus)),((Gallus_gallus,Turdus_migratorius),((Homo_sapiens,(Mus_musculus,Rattus_norvegicus)),Oryctolagus_cuniculus))),((((Ambystoma_mexicanum,Siren_intermedia),Typhlonectes_natans),(((Amphiuma_tridactylum,Discoglossus_pictus),((Grandisonia_alternans,Hypogeophis_rostratus),Ichthyophis_bannanicus)),((((Bufo_vall…
40000	-21822.73207278729	-21857.873452602566	35.141379815276466	0.5039447928096928	1.9856321989649506	0.031518474803825254	0.8980397161615737	((((Alligator_mississippiensis,Trachemys_scripta),(Heterodon_platyrhinos,Sceloporus_undulatus)),((Gallus_gallus,Turdus_migratorius),((Homo_sapiens,(Mus_musculus,Rattus_norvegicus)),Oryctolagus_cuniculus))),((((Ambystoma_mexicanum,Siren_intermedia),Typhlonectes_natans),(((Amphiuma_tridactylum,Discoglossus_pictus),((Grandisonia_alternans,Hypogeophis_rostratus),Ichthyophis_bannanicus)),((((Bufo_vall…
40100	-21815.485581819063	-21850.07505693316	34.58947511409857	0.7917758304983867	2.1598532148306475	0.03314602040706607	0.6743521450951464	((((Alligator_mississippiensis,Trachemys_scripta),(Heterodon_platyrhinos,Sceloporus_undulatus)),((Gallus_gallus,Turdus_migratorius),((Homo_sapiens,(Mus_musculus,Rattus_norvegicus)),Oryctolagus_cuniculus))),((((Ambystoma_mexicanum,Siren_intermedia),Typhlonectes_natans),(((Amphiuma_tridactylum,Discoglossus_pictus),((Grandisonia_alternans,Hypogeophis_rostratus),Ichthyophis_bannanicus)),((((Bufo_vall…
40200	-21814.427524086524	-21852.293613874317	37.8660897877926	0.770530150546455	2.3020068075311038	0.028459609243843748	0.7806373788299894	((((Alligator_mississippiensis,Trachemys_scripta),(Heterodon_platyrhinos,Sceloporus_undulatus)),((Gallus_gallus,Turdus_migratorius),((Homo_sapiens,(Mus_musculus,Rattus_norvegicus)),Oryctolagus_cuniculus))),((((Ambystoma_mexicanum,Siren_intermedia),Typhlonectes_natans),(((Amphiuma_tridactylum,Discoglossus_pictus),((Grandisonia_alternans,Hypogeophis_rostratus),Ichthyophis_bannanicus)),((((Bufo_vall…
40300	-21811.200259411984	-21849.69079755265	38.490538140663325	0.9811937538217856	2.348311494803354	0.034118847360850246	0.8482705924379823	((((Alligator_mississippiensis,Trachemys_scripta),(Heterodon_platyrhinos,Sceloporus_undulatus)),((Gallus_gallus,Turdus_migratorius),((Homo_sapiens,(Mus_musculus,Rattus_norvegicus)),Oryctolagus_cuniculus))),((((Ambystoma_mexicanum,Siren_intermedia),Typhlonectes_natans),(((Amphiuma_tridactylum,Discoglossus_pictus),((Grandisonia_alternans,Hypogeophis_rostratus),Ichthyophis_bannanicus)),((((Bufo_vall…
40400	-21809.870889231475	-21848.910899723935	39.04001049245882	0.6192687421204236	2.23178338741525	0.042374391285117205	0.8507770940798597	((((Alligator_mississippiensis,Trachemys_scripta),(Heterodon_platyrhinos,Sceloporus_undulatus)),((Gallus_gallus,Turdus_migratorius),((Homo_sapiens,(Mus_musculus,Rattus_norvegicus)),Oryctolagus_cuniculus))),((((Ambystoma_mexicanum,Siren_intermedia),Typhlonectes_natans),(((Amphiuma_tridactylum,Discoglossus_pictus),((Grandisonia_alternans,Hypogeophis_rostratus),Ichthyophis_bannanicus)),((((Bufo_vall…
40500	-21801.920568312034	-21844.84679723799	42.9262289259574	0.7476992050410339	2.4786039904622355	0.034110419148166676	0.8064751176593729	((((Alligator_mississippiensis,Trachemys_scripta),(Heterodon_platyrhinos,Sceloporus_undulatus)),((Gallus_gallus,Turdus_migratorius),((Homo_sapiens,(Mus_musculus,Rattus_norvegicus)),Oryctolagus_cuniculus))),((((Ambystoma_mexicanum,Siren_intermedia),Typhlonectes_natans),(((Amphiuma_tridactylum,Discoglossus_pictus),((Grandisonia_alternans,Hypogeophis_rostratus),Ichthyophis_bannanicus)),((((Bufo_vall…
40600	-21801.282850281335	-21842.35500167685	41.07215139551567	1.5844554754669942	2.770844597928427	0.03211848167574704	0.7502277635713709	((((Alligator_mississippiensis,Trachemys_scripta),(Heterodon_platyrhinos,Sceloporus_undulatus)),((Gallus_gallus,Turdus_migratorius),((Homo_sapiens,(Mus_musculus,Rattus_norvegicus)),Oryctolagus_cuniculus))),((((Ambystoma_mexicanum,Siren_intermedia),Typhlonectes_natans),(((Amphiuma_tridactylum,Discoglossus_pictus),((Grandisonia_alternans,Hypogeophis_rostratus),Ichthyophis_bannanicus)),((((Bufo_vall…
40700	-21801.811535494915	-21838.781820065262	36.97028457034695	2.0775608084255257	3.4333814606118596	0.03211848167574704	0.7502277635713709	((((Alligator_mississippiensis,Trachemys_scripta),(Heterodon_platyrhinos,Sceloporus_undulatus)),((Gallus_gallus,Turdus_migratorius),((Homo_sapiens,(Mus_musculus,Rattus_norvegicus)),Oryctolagus_cuniculus))),((((Ambystoma_mexicanum,Siren_intermedia),Typhlonectes_natans),(((Amphiuma_tridactylum,Discoglossus_pictus),((Grandisonia_alternans,Hypogeophis_rostratus),Ichthyophis_bannanicus)),((((Bufo_vall…
40800	-21808.33252040025	-21843.11129359442	34.7787731941679	2.0775608084255257	3.5827416169933066	0.0313883113215486	0.8263957441930074	((((Alligator_mississippiensis,Trachemys_scripta),(Heterodon_platyrhinos,Sceloporus_undulatus)),((Gallus_gallus,Turdus_migratorius),((Homo_sapiens,(Mus_musculus,Rattus_norvegicus)),Oryctolagus_cuniculus))),((((Ambystoma_mexicanum,Siren_intermedia),Typhlonectes_natans),(((Amphiuma_tridactylum,Discoglossus_pictus),((Grandisonia_alternans,Hypogeophis_rostratus),Ichthyophis_bannanicus)),((((Bufo_vall…
40900	-21802.076334732774	-21843.92373492841	41.847400195633625	0.5699255329617836	2.6595705682666244	0.034182059065172	0.73635994511137	((((Alligator_mississippiensis,Trachemys_scripta),(Heterodon_platyrhinos,Sceloporus_undulatus)),((Gallus_gallus,Turdus_migratorius),((Homo_sapiens,(Mus_musculus,Rattus_norvegicus)),Oryctolagus_cuniculus))),((((Ambystoma_mexicanum,Siren_intermedia),Typhlonectes_natans),(((Amphiuma_tridactylum,Discoglossus_pictus),((Grandisonia_alternans,Hypogeophis_rostratus),Ichthyophis_bannanicus)),((((Bufo_vall…
41000	-21801.913416247287	-21844.786835833183	42.87341958589725	0.710595606132921	2.6595705682666244	0.029956138426176657	0.6919839061680347	((((Alligator_mississippiensis,Trachemys_scripta),(Heterodon_platyrhinos,Sceloporus_undulatus)),((Gallus_gallus,Turdus_migratorius),((Homo_sapiens,(Mus_musculus,Rattus_norvegicus)),Oryctolagus_cuniculus))),((((Ambystoma_mexicanum,Siren_intermedia),Typhlonectes_natans),(((Amphiuma_tridactylum,Discoglossus_pictus),((Grandisonia_alternans,Hypogeophis_rostratus),Ichthyophis_bannanicus)),((((Bufo_vall…
41100	-21798.890476055345	-21839.902671828033	41.01219577268851	0.7600950176021102	2.9982026654261906	0.035944950262535316	0.701784928861576	((((Alligator_mississippiensis,Trachemys_scripta),(Heterodon_platyrhinos,Sceloporus_undulatus)),((Gallus_gallus,Turdus_migratorius),((Homo_sapiens,(Mus_musculus,Rattus_norvegicus)),Oryctolagus_cuniculus))),((((Ambystoma_mexicanum,Siren_intermedia),Typhlonectes_natans),(((Amphiuma_tridactylum,Discoglossus_pictus),((Grandisonia_alternans,Hypogeophis_rostratus),Ichthyophis_bannanicus)),((((Bufo_vall…
41200	-21798.972117961148	-21836.346498472507	37.374380511360194	0.7690947877738251	2.7477396744521756	0.03273743657303106	0.8449414239176274	((((Alligator_mississippiensis,Trachemys_scripta),(Heterodon_platyrhinos,Sceloporus_undulatus)),((Gallus_gallus,Turdus_migratorius),((Homo_sapiens,(Mus_musculus,Rattus_norvegicus)),Oryctolagus_cuniculus))),((((Ambystoma_mexicanum,Siren_intermedia),Typhlonectes_natans),(((Amphiuma_tridactylum,Discoglossus_pictus),((Grandisonia_alternans,Hypogeophis_rostratus),Ichthyophis_bannanicus)),((((Bufo_vall…
41300	-21799.359184602014	-21837.717062871576	38.35787826956289	0.9299997726405675	2.814162005604659	0.034463934815241286	0.6570396994403253	((((Alligator_mississippiensis,Trachemys_scripta),(Heterodon_platyrhinos,Sceloporus_undulatus)),((Gallus_gallus,Turdus_migratorius),((Homo_sapiens,(Mus_musculus,Rattus_norvegicus)),Oryctolagus_cuniculus))),((((Ambystoma_mexicanum,Siren_intermedia),Typhlonectes_natans),(((Amphiuma_tridactylum,Discoglossus_pictus),((Grandisonia_alternans,Hypogeophis_rostratus),Ichthyophis_bannanicus)),((((Bufo_vall…
41400	-21796.34133168578	-21834.809806772864	38.46847508708441	1.2458520055223046	2.814162005604659	0.028179759895417725	0.7965436263722304	((((Alligator_mississippiensis,Trachemys_scripta),(Heterodon_platyrhinos,Sceloporus_undulatus)),((Gallus_gallus,Turdus_migratorius),((Homo_sapiens,(Mus_musculus,Rattus_norvegicus)),Oryctolagus_cuniculus))),((((Ambystoma_mexicanum,Siren_intermedia),Typhlonectes_natans),(((Amphiuma_tridactylum,Discoglossus_pictus),((Grandisonia_alternans,Hypogeophis_rostratus),Ichthyophis_bannanicus)),((((Bufo_vall…
41500	-21801.682349608716	-21841.073658563597	39.39130895488051	0.7820162795804586	2.852051631201425	0.03090067285760814	0.7336714058685756	((((Alligator_mississippiensis,Trachemys_scripta),(Heterodon_platyrhinos,Sceloporus_undulatus)),((Gallus_gallus,Turdus_migratorius),((Homo_sapiens,(Mus_musculus,Rattus_norvegicus)),Oryctolagus_cuniculus))),((((Ambystoma_mexicanum,Siren_intermedia),Typhlonectes_natans),(((Amphiuma_tridactylum,Discoglossus_pictus),((Grandisonia_alternans,Hypogeophis_rostratus),Ichthyophis_bannanicus)),((((Bufo_vall…
41600	-21797.733727396062	-21837.39055660884	39.6568292127779	1.2207411592786401	2.8966246388809127	0.02782324595593659	0.7336714058685756	((((Alligator_mississippiensis,Trachemys_scripta),(Heterodon_platyrhinos,Sceloporus_undulatus)),((Gallus_gallus,Turdus_migratorius),((Homo_sapiens,(Mus_musculus,Rattus_norvegicus)),Oryctolagus_cuniculus))),((((Ambystoma_mexicanum,Siren_intermedia),Typhlonectes_natans),(((Amphiuma_tridactylum,Discoglossus_pictus),((Grandisonia_alternans,Hypogeophis_rostratus),Ichthyophis_bannanicus)),((((Bufo_vall…
41700	-21796.73285051534	-21835.701842157014	38.968991641674236	1.5595905866204913	3.146509837083937	0.033831188388067285	0.7336714058685756	((((Alligator_mississippiensis,Trachemys_scripta),(Heterodon_platyrhinos,Sceloporus_undulatus)),((Gallus_gallus,Turdus_migratorius),((Homo_sapiens,(Mus_musculus,Rattus_norvegicus)),Oryctolagus_cuniculus))),((((Ambystoma_mexicanum,Siren_intermedia),Typhlonectes_natans),(((Amphiuma_tridactylum,Discoglossus_pictus),((Grandisonia_alternans,Hypogeophis_rostratus),Ichthyophis_bannanicus)),((((Bufo_vall…
41800	-21800.652557262638	-21840.919407127996	40.26684986535913	0.5048916380354472	2.7410849196967217	0.030979866568019092	0.6563478047919716	((((Alligator_mississippiensis,Trachemys_scripta),(Heterodon_platyrhinos,Sceloporus_undulatus)),((Gallus_gallus,Turdus_migratorius),((Homo_sapiens,(Mus_musculus,Rattus_norvegicus)),Oryctolagus_cuniculus))),((((Ambystoma_mexicanum,Siren_intermedia),Typhlonectes_natans),(((Amphiuma_tridactylum,Discoglossus_pictus),((Grandisonia_alternans,Hypogeophis_rostratus),Ichthyophis_bannanicus)),((((Bufo_vall…
41900	-21799.117252153297	-21840.04345555252	40.92620339922352	0.8001576001888216	2.47525885295837	0.03180218980989886	0.6450562423788092	((((Alligator_mississippiensis,Trachemys_scripta),(Heterodon_platyrhinos,Sceloporus_undulatus)),((Gallus_gallus,Turdus_migratorius),((Homo_sapiens,(Mus_musculus,Rattus_norvegicus)),Oryctolagus_cuniculus))),((((Ambystoma_mexicanum,Siren_intermedia),Typhlonectes_natans),(((Amphiuma_tridactylum,Discoglossus_pictus),((Grandisonia_alternans,Hypogeophis_rostratus),Ichthyophis_bannanicus)),((((Bufo_vall…
42000	-21804.03721672218	-21838.606501924172	34.56928520199298	1.0726339426197633	1.982122926054827	0.03419610650069387	0.808606511617552	((((Alligator_mississippiensis,Trachemys_scripta),(Heterodon_platyrhinos,Sceloporus_undulatus)),((Gallus_gallus,Turdus_migratorius),((Homo_sapiens,(Mus_musculus,Rattus_norvegicus)),Oryctolagus_cuniculus))),((((Ambystoma_mexicanum,Siren_intermedia),Typhlonectes_natans),(((Amphiuma_tridactylum,Discoglossus_pictus),((Grandisonia_alternans,Hypogeophis_rostratus),Ichthyophis_bannanicus)),((((Bufo_vall…
42100	-21803.15743725045	-21843.429103168	40.27166591755037	1.7808926897131658	3.389947670677047	0.028522918191410552	0.6409582270788481	((((Alligator_mississippiensis,Trachemys_scripta),(Heterodon_platyrhinos,Sceloporus_undulatus)),((Gallus_gallus,Turdus_migratorius),((Homo_sapiens,(Mus_musculus,Rattus_norvegicus)),Oryctolagus_cuniculus))),((((Ambystoma_mexicanum,Siren_intermedia),Typhlonectes_natans),(((Amphiuma_tridactylum,Discoglossus_pictus),((Grandisonia_alternans,Hypogeophis_rostratus),Ichthyophis_bannanicus)),((((Bufo_vall…
42200	-21802.497725542282	-21841.919873600247	39.422148057964726	1.0075743000552817	3.389947670677047	0.03175402740364991	0.7517201817836446	((((Alligator_mississippiensis,Trachemys_scripta),(Heterodon_platyrhinos,Sceloporus_undulatus)),((Gallus_gallus,Turdus_migratorius),((Homo_sapiens,(Mus_musculus,Rattus_norvegicus)),Oryctolagus_cuniculus))),((((Ambystoma_mexicanum,Siren_intermedia),Typhlonectes_natans),(((Amphiuma_tridactylum,Discoglossus_pictus),((Grandisonia_alternans,Hypogeophis_rostratus),Ichthyophis_bannanicus)),((((Bufo_vall…
42300	-21800.378955748078	-21841.07802247634	40.69906672826184	1.2597024862649995	3.4410060145996395	0.02830233790508395	0.8542027451071982	((((Alligator_mississippiensis,Trachemys_scripta),(Heterodon_platyrhinos,Sceloporus_undulatus)),((Gallus_gallus,Turdus_migratorius),((Homo_sapiens,(Mus_musculus,Rattus_norvegicus)),Oryctolagus_cuniculus))),((((Ambystoma_mexicanum,Siren_intermedia),Typhlonectes_natans),(((Amphiuma_tridactylum,Discoglossus_pictus),((Grandisonia_alternans,Hypogeophis_rostratus),Ichthyophis_bannanicus)),((((Bufo_vall…
42400	-21801.087455696852	-21838.831393919565	37.74393822271412	1.6822749333900806	3.106809922308723	0.03524651884180416	0.7177552352119881	((((Alligator_mississippiensis,Trachemys_scripta),(Heterodon_platyrhinos,Sceloporus_undulatus)),((Gallus_gallus,Turdus_migratorius),((Homo_sapiens,(Mus_musculus,Rattus_norvegicus)),Oryctolagus_cuniculus))),((((Ambystoma_mexicanum,Siren_intermedia),Typhlonectes_natans),(((Amphiuma_tridactylum,Discoglossus_pictus),((Grandisonia_alternans,Hypogeophis_rostratus),Ichthyophis_bannanicus)),((((Bufo_vall…
42500	-21800.367639137665	-21838.10271974726	37.73508060959704	0.7176569085002296	1.7206873116368626	0.032180943642657694	0.8023215183389025	((((Alligator_mississippiensis,Trachemys_scripta),(Heterodon_platyrhinos,Sceloporus_undulatus)),((Gallus_gallus,Turdus_migratorius),((Homo_sapiens,(Mus_musculus,Rattus_norvegicus)),Oryctolagus_cuniculus))),((((Ambystoma_mexicanum,Siren_intermedia),Typhlonectes_natans),(((Amphiuma_tridactylum,Discoglossus_pictus),((Grandisonia_alternans,Hypogeophis_rostratus),Ichthyophis_bannanicus)),((((Bufo_vall…
42600	-21796.974605566338	-21838.028286737634	41.05368117129553	0.5347039290888835	2.8017422659103364	0.03088159235061852	0.8018884225039306	((((Alligator_mississippiensis,Trachemys_scripta),(Heterodon_platyrhinos,Sceloporus_undulatus)),((Gallus_gallus,Turdus_migratorius),((Homo_sapiens,(Mus_musculus,Rattus_norvegicus)),Oryctolagus_cuniculus))),((((Ambystoma_mexicanum,Siren_intermedia),Typhlonectes_natans),(((Amphiuma_tridactylum,Discoglossus_pictus),((Grandisonia_alternans,Hypogeophis_rostratus),Ichthyophis_bannanicus)),((((Bufo_vall…
42700	-21798.75881849313	-21838.65104504273	39.89222654959886	0.85223528101176	2.573839643965182	0.024927527865031777	0.6661366153696139	((((Alligator_mississippiensis,Trachemys_scripta),(Heterodon_platyrhinos,Sceloporus_undulatus)),((Gallus_gallus,Turdus_migratorius),((Homo_sapiens,(Mus_musculus,Rattus_norvegicus)),Oryctolagus_cuniculus))),((((Ambystoma_mexicanum,Siren_intermedia),Typhlonectes_natans),(((Amphiuma_tridactylum,Discoglossus_pictus),((Grandisonia_alternans,Hypogeophis_rostratus),Ichthyophis_bannanicus)),((((Bufo_vall…
42800	-21805.918946626713	-21842.65565423178	36.73670760506958	1.271885017266186	2.573839643965182	0.03243704330432906	0.6973676290092677	((((Alligator_mississippiensis,Trachemys_scripta),(Heterodon_platyrhinos,Sceloporus_undulatus)),((Gallus_gallus,Turdus_migratorius),((Homo_sapiens,(Mus_musculus,Rattus_norvegicus)),Oryctolagus_cuniculus))),((((Ambystoma_mexicanum,Siren_intermedia),Typhlonectes_natans),(((Amphiuma_tridactylum,Discoglossus_pictus),((Grandisonia_alternans,Hypogeophis_rostratus),Ichthyophis_bannanicus)),(((Bufo_valli…
42900	-21805.129331596	-21844.39521639918	39.2658848031807	0.9253724802864818	2.573839643965182	0.02949243663298572	0.7036241467423661	((((Alligator_mississippiensis,Trachemys_scripta),(Heterodon_platyrhinos,Sceloporus_undulatus)),((Gallus_gallus,Turdus_migratorius),((Homo_sapiens,(Mus_musculus,Rattus_norvegicus)),Oryctolagus_cuniculus))),((((Ambystoma_mexicanum,Siren_intermedia),Typhlonectes_natans),(((Amphiuma_tridactylum,Discoglossus_pictus),((Grandisonia_alternans,Hypogeophis_rostratus),Ichthyophis_bannanicus)),((((Bufo_vall…
43000	-21806.48753958418	-21845.021061092437	38.53352150825575	1.034265373078842	3.0609278759118563	0.03056656611392729	0.790537559220018	((((Alligator_mississippiensis,Trachemys_scripta),(Heterodon_platyrhinos,Sceloporus_undulatus)),((Gallus_gallus,Turdus_migratorius),((Homo_sapiens,(Mus_musculus,Rattus_norvegicus)),Oryctolagus_cuniculus))),((((Ambystoma_mexicanum,Siren_intermedia),Typhlonectes_natans),(((Amphiuma_tridactylum,Discoglossus_pictus),((Grandisonia_alternans,Hypogeophis_rostratus),Ichthyophis_bannanicus)),((((Bufo_vall…
43100	-21811.36621625616	-21850.45166283157	39.08544657540925	1.4409102143385568	2.324531102851883	0.03056656611392729	0.7607396836971918	((((Alligator_mississippiensis,Trachemys_scripta),(Heterodon_platyrhinos,Sceloporus_undulatus)),((Gallus_gallus,Turdus_migratorius),((Homo_sapiens,(Mus_musculus,Rattus_norvegicus)),Oryctolagus_cuniculus))),((((Ambystoma_mexicanum,Siren_intermedia),Typhlonectes_natans),(((Amphiuma_tridactylum,Discoglossus_pictus),((Grandisonia_alternans,Hypogeophis_rostratus),Ichthyophis_bannanicus)),((((Bufo_vall…
43200	-21805.614065301404	-21848.923877547284	43.30981224588113	0.7671662797496521	2.580966400041366	0.03056656611392729	0.7384908944966283	(((((Alligator_mississippiensis,Trachemys_scripta),(Heterodon_platyrhinos,Sceloporus_undulatus)),((Gallus_gallus,Turdus_migratorius),((Homo_sapiens,(Mus_musculus,Rattus_norvegicus)),Oryctolagus_cuniculus))),(((Ambystoma_mexicanum,Siren_intermedia),Typhlonectes_natans),(((Amphiuma_tridactylum,Discoglossus_pictus),((Grandisonia_alternans,Hypogeophis_rostratus),Ichthyophis_bannanicus)),((((Bufo_vall…
43300	-21806.956441966755	-21847.583359908844	40.62691794208718	0.7351193559578927	2.4893794769649964	0.03222300339763836	0.7475270945446395	(((((Alligator_mississippiensis,Trachemys_scripta),(Heterodon_platyrhinos,Sceloporus_undulatus)),((Gallus_gallus,Turdus_migratorius),((Homo_sapiens,(Mus_musculus,Rattus_norvegicus)),Oryctolagus_cuniculus))),(((Ambystoma_mexicanum,Siren_intermedia),Typhlonectes_natans),(((Amphiuma_tridactylum,Discoglossus_pictus),((Grandisonia_alternans,Hypogeophis_rostratus),Ichthyophis_bannanicus)),((((Bufo_vall…
43400	-21815.874678826076	-21852.47247014453	36.5977913184555	0.7351193559578927	2.592929397488173	0.0343691163372766	0.7712158412180794	(((((Alligator_mississippiensis,Trachemys_scripta),(Heterodon_platyrhinos,Sceloporus_undulatus)),((Gallus_gallus,Turdus_migratorius),((Homo_sapiens,(Mus_musculus,Rattus_norvegicus)),Oryctolagus_cuniculus))),(((Ambystoma_mexicanum,Siren_intermedia),Typhlonectes_natans),(((Amphiuma_tridactylum,Discoglossus_pictus),((Grandisonia_alternans,Hypogeophis_rostratus),Ichthyophis_bannanicus)),((((Bufo_vall…
43500	-21816.64779454925	-21853.542989602214	36.89519505296251	1.1311005782244945	2.5998298236800568	0.0343691163372766	0.9029627096897425	(((((Alligator_mississippiensis,Trachemys_scripta),(Heterodon_platyrhinos,Sceloporus_undulatus)),((Gallus_gallus,Turdus_migratorius),((Homo_sapiens,(Mus_musculus,Rattus_norvegicus)),Oryctolagus_cuniculus))),(((Ambystoma_mexicanum,Siren_intermedia),Typhlonectes_natans),(((Amphiuma_tridactylum,Discoglossus_pictus),((Grandisonia_alternans,Hypogeophis_rostratus),Ichthyophis_bannanicus)),(((((Bufo_val…
43600	-21824.599363979734	-21860.168648399143	35.56928441940893	0.6564638525862015	2.8676356808877324	0.03232642930738072	0.776659268981145	(((((Alligator_mississippiensis,Trachemys_scripta),(Heterodon_platyrhinos,Sceloporus_undulatus)),((Gallus_gallus,Turdus_migratorius),((Homo_sapiens,(Mus_musculus,Rattus_norvegicus)),Oryctolagus_cuniculus))),(((Ambystoma_mexicanum,Siren_intermedia),Typhlonectes_natans),(((Amphiuma_tridactylum,Discoglossus_pictus),((Grandisonia_alternans,Hypogeophis_rostratus),Ichthyophis_bannanicus)),(((((Bufo_val…
43700	-21823.792077265516	-21856.630654627646	32.83857736212988	1.0629804007098762	2.9449785703798064	0.03868649870507571	0.7041930569476912	(((((Alligator_mississippiensis,Trachemys_scripta),(Heterodon_platyrhinos,Sceloporus_undulatus)),((Gallus_gallus,Turdus_migratorius),((Homo_sapiens,(Mus_musculus,Rattus_norvegicus)),Oryctolagus_cuniculus))),(((Ambystoma_mexicanum,Siren_intermedia),Typhlonectes_natans),(((Amphiuma_tridactylum,Discoglossus_pictus),((Grandisonia_alternans,Hypogeophis_rostratus),Ichthyophis_bannanicus)),(((((Bufo_val…
43800	-21829.155337732704	-21861.367092658576	32.211754925873755	1.2171093283407197	3.198959718336727	0.03081456338688041	0.8579757312562456	(((((Alligator_mississippiensis,Trachemys_scripta),(Heterodon_platyrhinos,Sceloporus_undulatus)),((Gallus_gallus,Turdus_migratorius),((Homo_sapiens,(Mus_musculus,Rattus_norvegicus)),Oryctolagus_cuniculus))),(((Ambystoma_mexicanum,Siren_intermedia),Typhlonectes_natans),(((Amphiuma_tridactylum,Discoglossus_pictus),((Grandisonia_alternans,Hypogeophis_rostratus),Ichthyophis_bannanicus)),(((((Bufo_val…
43900	-21820.700138768203	-21856.658649458517	35.95851069031453	0.985864657193624	3.1830467650470564	0.032263808614511065	0.707893596760981	(((((Alligator_mississippiensis,Trachemys_scripta),(Heterodon_platyrhinos,Sceloporus_undulatus)),((Gallus_gallus,Turdus_migratorius),((Homo_sapiens,(Mus_musculus,Rattus_norvegicus)),Oryctolagus_cuniculus))),(((Ambystoma_mexicanum,Siren_intermedia),Typhlonectes_natans),(((Amphiuma_tridactylum,Discoglossus_pictus),((Grandisonia_alternans,Hypogeophis_rostratus),Ichthyophis_bannanicus)),(((((Bufo_val…
44000	-21817.142509835616	-21852.631196282182	35.48868644656476	0.8893177312709942	2.330015253809326	0.03765184818818005	0.8040150758346349	(((((Alligator_mississippiensis,Trachemys_scripta),(Heterodon_platyrhinos,Sceloporus_undulatus)),((Gallus_gallus,Turdus_migratorius),((Homo_sapiens,(Mus_musculus,Rattus_norvegicus)),Oryctolagus_cuniculus))),(((Ambystoma_mexicanum,Siren_intermedia),Typhlonectes_natans),(((Amphiuma_tridactylum,Discoglossus_pictus),((Grandisonia_alternans,Hypogeophis_rostratus),Ichthyophis_bannanicus)),(((((Bufo_val…
44100	-21815.764155325676	-21851.499893092856	35.73573776717826	1.199918688857387	3.306070483227154	0.03635982127602776	0.8751469332581203	(((((Alligator_mississippiensis,Trachemys_scripta),(Heterodon_platyrhinos,Sceloporus_undulatus)),((Gallus_gallus,Turdus_migratorius),((Homo_sapiens,(Mus_musculus,Rattus_norvegicus)),Oryctolagus_cuniculus))),(((Ambystoma_mexicanum,Siren_intermedia),Typhlonectes_natans),(((Amphiuma_tridactylum,Discoglossus_pictus),((Grandisonia_alternans,Hypogeophis_rostratus),Ichthyophis_bannanicus)),(((((Bufo_val…
44200	-21812.4803737539	-21848.543690185707	36.06331643180732	1.064375994689935	3.2632577427416356	0.03990095321625461	0.7592126523374217	(((((Alligator_mississippiensis,Trachemys_scripta),(Heterodon_platyrhinos,Sceloporus_undulatus)),((Gallus_gallus,Turdus_migratorius),((Homo_sapiens,(Mus_musculus,Rattus_norvegicus)),Oryctolagus_cuniculus))),(((Ambystoma_mexicanum,Siren_intermedia),Typhlonectes_natans),(((Amphiuma_tridactylum,Discoglossus_pictus),((Grandisonia_alternans,Hypogeophis_rostratus),Ichthyophis_bannanicus)),(((((Bufo_val…
44300	-21812.277702973024	-21841.261719598555	28.98401662553123	1.4025251836430421	3.0349220941184516	0.04313926045024404	0.8628232300375576	(((((Alligator_mississippiensis,Trachemys_scripta),(Heterodon_platyrhinos,Sceloporus_undulatus)),((Gallus_gallus,Turdus_migratorius),((Homo_sapiens,(Mus_musculus,Rattus_norvegicus)),Oryctolagus_cuniculus))),(((Ambystoma_mexicanum,Siren_intermedia),Typhlonectes_natans),(((Amphiuma_tridactylum,Discoglossus_pictus),((Grandisonia_alternans,Hypogeophis_rostratus),Ichthyophis_bannanicus)),((((Bufo_vall…
44400	-21812.449394236683	-21843.177523290655	30.728129053973582	1.746797066182481	3.332216453297562	0.029903401485633536	0.8030659266576253	(((((Alligator_mississippiensis,Trachemys_scripta),(Heterodon_platyrhinos,Sceloporus_undulatus)),((Gallus_gallus,Turdus_migratorius),((Homo_sapiens,(Mus_musculus,Rattus_norvegicus)),Oryctolagus_cuniculus))),(((Ambystoma_mexicanum,Siren_intermedia),Typhlonectes_natans),(((Amphiuma_tridactylum,Discoglossus_pictus),((Grandisonia_alternans,Hypogeophis_rostratus),Ichthyophis_bannanicus)),((((Bufo_vall…
44500	-21817.737761456814	-21844.05452792615	26.316766469336624	1.0799389384212694	3.0391395338070364	0.04142132390857051	0.9070978335008926	(((((Alligator_mississippiensis,Trachemys_scripta),(Heterodon_platyrhinos,Sceloporus_undulatus)),((Gallus_gallus,Turdus_migratorius),((Homo_sapiens,(Mus_musculus,Rattus_norvegicus)),Oryctolagus_cuniculus))),(((Ambystoma_mexicanum,Siren_intermedia),Typhlonectes_natans),(((Amphiuma_tridactylum,Discoglossus_pictus),((Grandisonia_alternans,Hypogeophis_rostratus),Ichthyophis_bannanicus)),((((Bufo_vall…
44600	-21813.042590083078	-21841.746276144702	28.703686061623166	1.0799389384212694	3.0391395338070364	0.03376662037246336	0.8770545316041853	(((((Alligator_mississippiensis,Trachemys_scripta),(Heterodon_platyrhinos,Sceloporus_undulatus)),((Gallus_gallus,Turdus_migratorius),((Homo_sapiens,(Mus_musculus,Rattus_norvegicus)),Oryctolagus_cuniculus))),(((Ambystoma_mexicanum,Siren_intermedia),Typhlonectes_natans),(((Amphiuma_tridactylum,Discoglossus_pictus),((Grandisonia_alternans,Hypogeophis_rostratus),Ichthyophis_bannanicus)),((((Bufo_vall…
44700	-21810.967680544723	-21837.49661459185	26.52893404712954	1.0799389384212694	3.163755210609449	0.03841116763787676	0.9427010390235556	(((((Alligator_mississippiensis,Trachemys_scripta),(Heterodon_platyrhinos,Sceloporus_undulatus)),((Gallus_gallus,Turdus_migratorius),((Homo_sapiens,(Mus_musculus,Rattus_norvegicus)),Oryctolagus_cuniculus))),(((Ambystoma_mexicanum,Siren_intermedia),Typhlonectes_natans),(((Amphiuma_tridactylum,Discoglossus_pictus),((Grandisonia_alternans,Hypogeophis_rostratus),Ichthyophis_bannanicus)),((((Bufo_vall…
44800	-21805.87053609311	-21835.449723862166	29.579187769056208	0.7979201156322029	3.163755210609449	0.03673966455528663	0.7216889132454049	(((((Alligator_mississippiensis,Trachemys_scripta),(Heterodon_platyrhinos,Sceloporus_undulatus)),((Gallus_gallus,Turdus_migratorius),((Homo_sapiens,(Mus_musculus,Rattus_norvegicus)),Oryctolagus_cuniculus))),(((Ambystoma_mexicanum,Siren_intermedia),Typhlonectes_natans),(((Amphiuma_tridactylum,Discoglossus_pictus),((Grandisonia_alternans,Hypogeophis_rostratus),Ichthyophis_bannanicus)),((((Bufo_vall…
44900	-21805.770567278538	-21835.842753811565	30.072186533027345	0.58766770462557	2.021729133821239	0.03580362228516484	0.8102190834915576	(((((Alligator_mississippiensis,Trachemys_scripta),(Heterodon_platyrhinos,Sceloporus_undulatus)),((Gallus_gallus,Turdus_migratorius),((Homo_sapiens,(Mus_musculus,Rattus_norvegicus)),Oryctolagus_cuniculus))),(((Ambystoma_mexicanum,Siren_intermedia),Typhlonectes_natans),(((Amphiuma_tridactylum,Discoglossus_pictus),((Grandisonia_alternans,Hypogeophis_rostratus),Ichthyophis_bannanicus)),((((Bufo_vall…
45000	-21807.420964987887	-21838.02186984186	30.600904853974214	0.9476967918095289	2.879147814897968	0.037511688849125396	0.8102190834915576	(((((Alligator_mississippiensis,Trachemys_scripta),(Heterodon_platyrhinos,Sceloporus_undulatus)),((Gallus_gallus,Turdus_migratorius),((Homo_sapiens,(Mus_musculus,Rattus_norvegicus)),Oryctolagus_cuniculus))),(((Ambystoma_mexicanum,Siren_intermedia),Typhlonectes_natans),(((Amphiuma_tridactylum,Discoglossus_pictus),((Grandisonia_alternans,Hypogeophis_rostratus),Ichthyophis_bannanicus)),((((Bufo_vall…
45100	-21808.59614323901	-21838.006495619553	29.410352380543603	1.0900503689759355	2.5763974849759257	0.03807112588556477	0.8775487135267231	(((((Alligator_mississippiensis,Trachemys_scripta),(Heterodon_platyrhinos,Sceloporus_undulatus)),((Gallus_gallus,Turdus_migratorius),((Homo_sapiens,(Mus_musculus,Rattus_norvegicus)),Oryctolagus_cuniculus))),(((Ambystoma_mexicanum,Siren_intermedia),Typhlonectes_natans),(((Amphiuma_tridactylum,Discoglossus_pictus),((Grandisonia_alternans,Hypogeophis_rostratus),Ichthyophis_bannanicus)),((((Bufo_vall…
45200	-21805.41766794643	-21835.729074972827	30.311407026397248	1.107140203714776	2.4836506167041255	0.03597627977268245	0.7132873794961714	(((((Alligator_mississippiensis,Trachemys_scripta),(Heterodon_platyrhinos,Sceloporus_undulatus)),((Gallus_gallus,Turdus_migratorius),((Homo_sapiens,(Mus_musculus,Rattus_norvegicus)),Oryctolagus_cuniculus))),(((Ambystoma_mexicanum,Siren_intermedia),Typhlonectes_natans),(((Amphiuma_tridactylum,Discoglossus_pictus),((Grandisonia_alternans,Hypogeophis_rostratus),Ichthyophis_bannanicus)),((((Bufo_vall…
45300	-21802.740684275013	-21838.540315834576	35.7996315595626	1.4348409752419604	3.1279785245311693	0.026756371785467487	0.7325719111108818	(((((Alligator_mississippiensis,Trachemys_scripta),(Heterodon_platyrhinos,Sceloporus_undulatus)),((Gallus_gallus,Turdus_migratorius),((Homo_sapiens,(Mus_musculus,Rattus_norvegicus)),Oryctolagus_cuniculus))),(((Ambystoma_mexicanum,Siren_intermedia),Typhlonectes_natans),(((Amphiuma_tridactylum,Discoglossus_pictus),((Grandisonia_alternans,Hypogeophis_rostratus),Ichthyophis_bannanicus)),((((Bufo_vall…
45400	-21804.33480473435	-21839.235446632745	34.90064189839666	0.797456080759839	3.120142521703486	0.034401911209356505	0.8498513152548599	(((((Alligator_mississippiensis,Trachemys_scripta),(Heterodon_platyrhinos,Sceloporus_undulatus)),((Gallus_gallus,Turdus_migratorius),((Homo_sapiens,(Mus_musculus,Rattus_norvegicus)),Oryctolagus_cuniculus))),(((Ambystoma_mexicanum,Siren_intermedia),Typhlonectes_natans),(((Amphiuma_tridactylum,Discoglossus_pictus),((Grandisonia_alternans,Hypogeophis_rostratus),Ichthyophis_bannanicus)),((((Bufo_vall…
45500	-21808.541674959575	-21843.354725591656	34.81305063208082	1.6616003597315259	3.120142521703486	0.034401911209356505	0.8498513152548599	(((((Alligator_mississippiensis,Trachemys_scripta),(Heterodon_platyrhinos,Sceloporus_undulatus)),((Gallus_gallus,Turdus_migratorius),((Homo_sapiens,(Mus_musculus,Rattus_norvegicus)),Oryctolagus_cuniculus))),(((Ambystoma_mexicanum,Siren_intermedia),Typhlonectes_natans),(((Amphiuma_tridactylum,Discoglossus_pictus),((Grandisonia_alternans,Hypogeophis_rostratus),Ichthyophis_bannanicus)),((((Bufo_vall…
45600	-21802.15920896704	-21839.222406599714	37.06319763267483	0.7614122109450023	2.7103274755763462	0.031771632897971996	0.7913446517822429	(((((Alligator_mississippiensis,Trachemys_scripta),(Heterodon_platyrhinos,Sceloporus_undulatus)),((Gallus_gallus,Turdus_migratorius),((Homo_sapiens,(Mus_musculus,Rattus_norvegicus)),Oryctolagus_cuniculus))),(((Ambystoma_mexicanum,Siren_intermedia),Typhlonectes_natans),(((Amphiuma_tridactylum,Discoglossus_pictus),((Grandisonia_alternans,Hypogeophis_rostratus),Ichthyophis_bannanicus)),((((Bufo_vall…
45700	-21805.86516173095	-21839.999241377674	34.1340796467219	1.1329542129694454	3.1905962641599905	0.0419142363343161	0.7963737543111042	(((((Alligator_mississippiensis,Trachemys_scripta),(Heterodon_platyrhinos,Sceloporus_undulatus)),((Gallus_gallus,Turdus_migratorius),((Homo_sapiens,(Mus_musculus,Rattus_norvegicus)),Oryctolagus_cuniculus))),(((Ambystoma_mexicanum,Siren_intermedia),Typhlonectes_natans),(((Amphiuma_tridactylum,Discoglossus_pictus),((Grandisonia_alternans,Hypogeophis_rostratus),Ichthyophis_bannanicus)),((((Bufo_vall…
45800	-21803.39130982916	-21838.142357528017	34.75104769885761	1.1402183988094694	3.1905962641599905	0.0419142363343161	0.7524389506263943	(((((Alligator_mississippiensis,Trachemys_scripta),(Heterodon_platyrhinos,Sceloporus_undulatus)),((Gallus_gallus,Turdus_migratorius),((Homo_sapiens,(Mus_musculus,Rattus_norvegicus)),Oryctolagus_cuniculus))),(((Ambystoma_mexicanum,Siren_intermedia),Typhlonectes_natans),(((Amphiuma_tridactylum,Discoglossus_pictus),((Grandisonia_alternans,Hypogeophis_rostratus),Ichthyophis_bannanicus)),((((Bufo_vall…
45900	-21799.948268155105	-21839.513241227454	39.56497307234983	0.8715067073537792	2.6597891016942077	0.038263845239807276	0.7524389506263943	(((((Alligator_mississippiensis,Trachemys_scripta),(Heterodon_platyrhinos,Sceloporus_undulatus)),((Gallus_gallus,Turdus_migratorius),((Homo_sapiens,(Mus_musculus,Rattus_norvegicus)),Oryctolagus_cuniculus))),(((Ambystoma_mexicanum,Siren_intermedia),Typhlonectes_natans),(((Amphiuma_tridactylum,Discoglossus_pictus),((Grandisonia_alternans,Hypogeophis_rostratus),Ichthyophis_bannanicus)),((((Bufo_vall…
46000	-21800.310690633934	-21838.245038060977	37.93434742704305	1.042782987825407	2.946490137698361	0.035668179970408366	0.743339253150477	(((((Alligator_mississippiensis,Trachemys_scripta),(Heterodon_platyrhinos,Sceloporus_undulatus)),((Gallus_gallus,Turdus_migratorius),((Homo_sapiens,(Mus_musculus,Rattus_norvegicus)),Oryctolagus_cuniculus))),(((Ambystoma_mexicanum,Siren_intermedia),Typhlonectes_natans),(((Amphiuma_tridactylum,Discoglossus_pictus),((Grandisonia_alternans,Hypogeophis_rostratus),Ichthyophis_bannanicus)),((((Bufo_vall…
46100	-21801.032535228645	-21836.728809604654	35.69627437600987	1.5658244398668424	3.7391972022686586	0.031184943010121577	0.7033266615214386	(((((Alligator_mississippiensis,Trachemys_scripta),(Heterodon_platyrhinos,Sceloporus_undulatus)),((Gallus_gallus,Turdus_migratorius),((Homo_sapiens,(Mus_musculus,Rattus_norvegicus)),Oryctolagus_cuniculus))),(((Ambystoma_mexicanum,Siren_intermedia),Typhlonectes_natans),(((Amphiuma_tridactylum,Discoglossus_pictus),((Grandisonia_alternans,Hypogeophis_rostratus),Ichthyophis_bannanicus)),((((Bufo_vall…
46200	-21799.43508518784	-21833.40254713456	33.96746194672026	1.3491203927714226	3.0352768246310142	0.041767009958377385	0.7705016753961486	(((((Alligator_mississippiensis,Trachemys_scripta),(Heterodon_platyrhinos,Sceloporus_undulatus)),((Gallus_gallus,Turdus_migratorius),((Homo_sapiens,(Mus_musculus,Rattus_norvegicus)),Oryctolagus_cuniculus))),(((Ambystoma_mexicanum,Siren_intermedia),Typhlonectes_natans),(((Amphiuma_tridactylum,Discoglossus_pictus),((Grandisonia_alternans,Hypogeophis_rostratus),Ichthyophis_bannanicus)),((((Bufo_vall…
46300	-21798.92168196649	-21833.231429419542	34.30974745305185	0.8247074315632044	2.460924030674457	0.035157350777988636	0.892303332377771	(((((Alligator_mississippiensis,Trachemys_scripta),(Heterodon_platyrhinos,Sceloporus_undulatus)),((Gallus_gallus,Turdus_migratorius),((Homo_sapiens,(Mus_musculus,Rattus_norvegicus)),Oryctolagus_cuniculus))),(((Ambystoma_mexicanum,Siren_intermedia),Typhlonectes_natans),(((Amphiuma_tridactylum,Discoglossus_pictus),((Grandisonia_alternans,Hypogeophis_rostratus),Ichthyophis_bannanicus)),((((Bufo_vall…
46400	-21798.406455438708	-21834.383430993574	35.97697555486469	0.816653330973635	2.460924030674457	0.03154900996353905	0.7930814412805917	(((((Alligator_mississippiensis,Trachemys_scripta),(Heterodon_platyrhinos,Sceloporus_undulatus)),((Gallus_gallus,Turdus_migratorius),((Homo_sapiens,(Mus_musculus,Rattus_norvegicus)),Oryctolagus_cuniculus))),(((Ambystoma_mexicanum,Siren_intermedia),Typhlonectes_natans),(((Amphiuma_tridactylum,Discoglossus_pictus),((Grandisonia_alternans,Hypogeophis_rostratus),Ichthyophis_bannanicus)),((((Bufo_vall…
46500	-21800.259193929935	-21837.109151750206	36.84995782027123	0.88737745535849	2.460924030674457	0.0343825142246198	0.7832173427911787	(((((Alligator_mississippiensis,Trachemys_scripta),(Heterodon_platyrhinos,Sceloporus_undulatus)),((Gallus_gallus,Turdus_migratorius),((Homo_sapiens,(Mus_musculus,Rattus_norvegicus)),Oryctolagus_cuniculus))),(((Ambystoma_mexicanum,Siren_intermedia),Typhlonectes_natans),(((Amphiuma_tridactylum,Discoglossus_pictus),((Grandisonia_alternans,Hypogeophis_rostratus),Ichthyophis_bannanicus)),((((Bufo_vall…
46600	-21807.613914430574	-21844.85145830904	37.237543878466326	1.07908647195394	2.347702876225844	0.03295815950054385	0.7908167580791405	(((((Alligator_mississippiensis,Trachemys_scripta),(Heterodon_platyrhinos,Sceloporus_undulatus)),((Gallus_gallus,Turdus_migratorius),((Homo_sapiens,(Mus_musculus,Rattus_norvegicus)),Oryctolagus_cuniculus))),(((Ambystoma_mexicanum,Siren_intermedia),Typhlonectes_natans),(((Amphiuma_tridactylum,Discoglossus_pictus),((Grandisonia_alternans,Hypogeophis_rostratus),Ichthyophis_bannanicus)),((((Bufo_vall…
46700	-21806.17766204915	-21845.130885128674	38.95322307952299	1.0793000877632761	2.8388260543553505	0.03517944658554376	0.7540621628309159	(((((Alligator_mississippiensis,Trachemys_scripta),(Heterodon_platyrhinos,Sceloporus_undulatus)),((Gallus_gallus,Turdus_migratorius),((Homo_sapiens,(Mus_musculus,Rattus_norvegicus)),Oryctolagus_cuniculus))),(((Ambystoma_mexicanum,Siren_intermedia),Typhlonectes_natans),(((Amphiuma_tridactylum,Discoglossus_pictus),((Grandisonia_alternans,Hypogeophis_rostratus),Ichthyophis_bannanicus)),((((Bufo_vall…
46800	-21815.183699247515	-21850.082798509044	34.89909926152738	1.220916882225814	3.519306222340231	0.026768845506393368	0.8366339886259188	(((((Alligator_mississippiensis,Trachemys_scripta),(Heterodon_platyrhinos,Sceloporus_undulatus)),((Gallus_gallus,Turdus_migratorius),((Homo_sapiens,(Mus_musculus,Rattus_norvegicus)),Oryctolagus_cuniculus))),(((Ambystoma_mexicanum,Siren_intermedia),Typhlonectes_natans),(((Amphiuma_tridactylum,Discoglossus_pictus),((Grandisonia_alternans,Hypogeophis_rostratus),Ichthyophis_bannanicus)),((((Bufo_vall…
46900	-21814.923307678488	-21853.537457834398	38.614150155909485	1.4592048306552048	3.126292158852809	0.027814066673317987	0.8433082892585736	(((((Alligator_mississippiensis,Trachemys_scripta),(Heterodon_platyrhinos,Sceloporus_undulatus)),((Gallus_gallus,Turdus_migratorius),((Homo_sapiens,(Mus_musculus,Rattus_norvegicus)),Oryctolagus_cuniculus))),(((Ambystoma_mexicanum,Siren_intermedia),Typhlonectes_natans),(((Amphiuma_tridactylum,Discoglossus_pictus),((Grandisonia_alternans,Hypogeophis_rostratus),Ichthyophis_bannanicus)),((((Bufo_vall…
47000	-21812.77906313777	-21852.948887916835	40.16982477906566	1.1155110036968678	2.806391121392033	0.03277343724406164	0.8732531623541352	(((((Alligator_mississippiensis,Trachemys_scripta),(Heterodon_platyrhinos,Sceloporus_undulatus)),((Gallus_gallus,Turdus_migratorius),((Homo_sapiens,(Mus_musculus,Rattus_norvegicus)),Oryctolagus_cuniculus))),(((Ambystoma_mexicanum,Siren_intermedia),Typhlonectes_natans),(((Amphiuma_tridactylum,Discoglossus_pictus),((Grandisonia_alternans,Hypogeophis_rostratus),Ichthyophis_bannanicus)),((((Bufo_vall…
47100	-21812.992657347135	-21851.106199078018	38.1135417308837	1.4309903052082098	2.8427989788380215	0.03707452333293117	0.917861098203142	(((((Alligator_mississippiensis,Trachemys_scripta),(Heterodon_platyrhinos,Sceloporus_undulatus)),((Gallus_gallus,Turdus_migratorius),((Homo_sapiens,(Mus_musculus,Rattus_norvegicus)),Oryctolagus_cuniculus))),(((Ambystoma_mexicanum,Siren_intermedia),Typhlonectes_natans),(((Amphiuma_tridactylum,Discoglossus_pictus),((Grandisonia_alternans,Hypogeophis_rostratus),Ichthyophis_bannanicus)),((((Bufo_vall…
47200	-21816.84146993511	-21853.956168371675	37.11469843656555	1.7742403977831258	3.1453465744075753	0.0310231224248258	0.8685692327508008	(((((Alligator_mississippiensis,Trachemys_scripta),(Heterodon_platyrhinos,Sceloporus_undulatus)),((Gallus_gallus,Turdus_migratorius),((Homo_sapiens,(Mus_musculus,Rattus_norvegicus)),Oryctolagus_cuniculus))),(((Ambystoma_mexicanum,Siren_intermedia),Typhlonectes_natans),(((Amphiuma_tridactylum,Discoglossus_pictus),((Grandisonia_alternans,Hypogeophis_rostratus),Ichthyophis_bannanicus)),((((Bufo_vall…
47300	-21826.59563509584	-21857.277973626264	30.682338530423262	1.2090091087573949	3.6443339817162856	0.04609142894400922	0.9473865267264906	(((((Alligator_mississippiensis,Trachemys_scripta),(Heterodon_platyrhinos,Sceloporus_undulatus)),((Gallus_gallus,Turdus_migratorius),((Homo_sapiens,(Mus_musculus,Rattus_norvegicus)),Oryctolagus_cuniculus))),(((Ambystoma_mexicanum,Siren_intermedia),Typhlonectes_natans),(((Amphiuma_tridactylum,Discoglossus_pictus),((Grandisonia_alternans,Hypogeophis_rostratus),Ichthyophis_bannanicus)),((((Bufo_vall…
47400	-21817.05485599906	-21851.878093624917	34.82323762585526	0.5269636156839038	2.6416051785795522	0.043540585903146	0.7668197721059176	(((((Alligator_mississippiensis,Trachemys_scripta),(Heterodon_platyrhinos,Sceloporus_undulatus)),((Gallus_gallus,Turdus_migratorius),((Homo_sapiens,(Mus_musculus,Rattus_norvegicus)),Oryctolagus_cuniculus))),(((Ambystoma_mexicanum,Siren_intermedia),Typhlonectes_natans),(((Amphiuma_tridactylum,Discoglossus_pictus),((Grandisonia_alternans,Hypogeophis_rostratus),Ichthyophis_bannanicus)),((((Bufo_vall…
47500	-21813.479596142068	-21852.504629858744	39.025033716675026	1.0714711952972684	2.3810799364774002	0.03422560624543385	0.7508310289726765	(((((Alligator_mississippiensis,Trachemys_scripta),(Heterodon_platyrhinos,Sceloporus_undulatus)),((Gallus_gallus,Turdus_migratorius),((Homo_sapiens,(Mus_musculus,Rattus_norvegicus)),Oryctolagus_cuniculus))),(((Ambystoma_mexicanum,Siren_intermedia),Typhlonectes_natans),(((Amphiuma_tridactylum,Discoglossus_pictus),((Grandisonia_alternans,Hypogeophis_rostratus),Ichthyophis_bannanicus)),((((Bufo_vall…
47600	-21809.1775357433	-21848.597128296246	39.41959255294665	0.9288586332866319	2.195677277057607	0.034592005256131896	0.7508310289726765	(((((Alligator_mississippiensis,Trachemys_scripta),(Heterodon_platyrhinos,Sceloporus_undulatus)),((Gallus_gallus,Turdus_migratorius),((Homo_sapiens,(Mus_musculus,Rattus_norvegicus)),Oryctolagus_cuniculus))),(((Ambystoma_mexicanum,Siren_intermedia),Typhlonectes_natans),(((Amphiuma_tridactylum,Discoglossus_pictus),((Grandisonia_alternans,Hypogeophis_rostratus),Ichthyophis_bannanicus)),((((Bufo_vall…
47700	-21802.51508063498	-21841.26044217488	38.745361539900074	1.0784301340183506	2.674615624395111	0.02655831944023316	1.011727073711819	(((((Alligator_mississippiensis,Trachemys_scripta),(Heterodon_platyrhinos,Sceloporus_undulatus)),((Gallus_gallus,Turdus_migratorius),((Homo_sapiens,(Mus_musculus,Rattus_norvegicus)),Oryctolagus_cuniculus))),(((Ambystoma_mexicanum,Siren_intermedia),Typhlonectes_natans),(((Amphiuma_tridactylum,Discoglossus_pictus),((Grandisonia_alternans,Hypogeophis_rostratus),Ichthyophis_bannanicus)),((((Bufo_vall…
47800	-21798.60256970545	-21836.354832837616	37.75226313216705	0.5253008151999441	2.375411028785893	0.027276629162561683	0.7089205673735172	(((((Alligator_mississippiensis,Trachemys_scripta),(Heterodon_platyrhinos,Sceloporus_undulatus)),((Gallus_gallus,Turdus_migratorius),((Homo_sapiens,(Mus_musculus,Rattus_norvegicus)),Oryctolagus_cuniculus))),(((Ambystoma_mexicanum,Siren_intermedia),Typhlonectes_natans),(((Amphiuma_tridactylum,Discoglossus_pictus),((Grandisonia_alternans,Hypogeophis_rostratus),Ichthyophis_bannanicus)),((((Bufo_vall…
47900	-21792.82835025728	-21832.529287917412	39.700937660131466	1.2544218990278384	3.15914536462604	0.02966138265055077	0.6788928863646978	(((((Alligator_mississippiensis,Trachemys_scripta),(Heterodon_platyrhinos,Sceloporus_undulatus)),((Gallus_gallus,Turdus_migratorius),((Homo_sapiens,(Mus_musculus,Rattus_norvegicus)),Oryctolagus_cuniculus))),(((Ambystoma_mexicanum,Siren_intermedia),Typhlonectes_natans),(((Amphiuma_tridactylum,Discoglossus_pictus),((Grandisonia_alternans,Hypogeophis_rostratus),Ichthyophis_bannanicus)),((((Bufo_vall…
48000	-21797.411660984748	-21834.412197394584	37.00053640983587	0.35892103041168477	2.34554823075888	0.0320927801644961	0.7152420968076426	(((((Alligator_mississippiensis,Trachemys_scripta),(Heterodon_platyrhinos,Sceloporus_undulatus)),((Gallus_gallus,Turdus_migratorius),((Homo_sapiens,(Mus_musculus,Rattus_norvegicus)),Oryctolagus_cuniculus))),(((Ambystoma_mexicanum,Siren_intermedia),Typhlonectes_natans),(((Amphiuma_tridactylum,Discoglossus_pictus),((Grandisonia_alternans,Hypogeophis_rostratus),Ichthyophis_bannanicus)),((((Bufo_vall…
48100	-21800.269561934947	-21840.17492559513	39.90536366018258	1.0231690681820682	2.6328257021740433	0.03276273867005655	0.7088506734851053	(((((Alligator_mississippiensis,Trachemys_scripta),(Heterodon_platyrhinos,Sceloporus_undulatus)),((Gallus_gallus,Turdus_migratorius),((Homo_sapiens,(Mus_musculus,Rattus_norvegicus)),Oryctolagus_cuniculus))),(((Ambystoma_mexicanum,Siren_intermedia),Typhlonectes_natans),(((Amphiuma_tridactylum,Discoglossus_pictus),((Grandisonia_alternans,Hypogeophis_rostratus),Ichthyophis_bannanicus)),((((Bufo_vall…
48200	-21801.320682868314	-21831.083805144375	29.763122276061836	0.8107866395010019	2.537710074540103	0.04773831519544348	0.9675109587725842	(((((Alligator_mississippiensis,Trachemys_scripta),(Heterodon_platyrhinos,Sceloporus_undulatus)),((Gallus_gallus,Turdus_migratorius),((Homo_sapiens,(Mus_musculus,Rattus_norvegicus)),Oryctolagus_cuniculus))),(((Ambystoma_mexicanum,Siren_intermedia),Typhlonectes_natans),(((Amphiuma_tridactylum,Discoglossus_pictus),((Grandisonia_alternans,Hypogeophis_rostratus),Ichthyophis_bannanicus)),((((Bufo_vall…
48300	-21804.593066128287	-21843.86032955725	39.267263428962124	0.9632043235819536	2.537710074540103	0.033293978118986656	0.8723567639732144	(((((Alligator_mississippiensis,Trachemys_scripta),(Heterodon_platyrhinos,Sceloporus_undulatus)),((Gallus_gallus,Turdus_migratorius),((Homo_sapiens,(Mus_musculus,Rattus_norvegicus)),Oryctolagus_cuniculus))),(((Ambystoma_mexicanum,Siren_intermedia),Typhlonectes_natans),(((Amphiuma_tridactylum,Discoglossus_pictus),((Grandisonia_alternans,Hypogeophis_rostratus),Ichthyophis_bannanicus)),((((Bufo_vall…
48400	-21802.4490832071	-21843.53600553226	41.08692232516245	1.2139452959329555	2.5055311990470033	0.03182427166662856	0.6830187014390556	(((((Alligator_mississippiensis,Trachemys_scripta),(Heterodon_platyrhinos,Sceloporus_undulatus)),((Gallus_gallus,Turdus_migratorius),((Homo_sapiens,(Mus_musculus,Rattus_norvegicus)),Oryctolagus_cuniculus))),(((Ambystoma_mexicanum,Siren_intermedia),Typhlonectes_natans),(((Amphiuma_tridactylum,Discoglossus_pictus),((Grandisonia_alternans,Hypogeophis_rostratus),Ichthyophis_bannanicus)),((((Bufo_vall…
48500	-21799.94186923619	-21841.267064337942	41.325195101752826	0.7027512339184402	2.6479289710360776	0.023442326368597464	0.6409987942806801	(((((Alligator_mississippiensis,Trachemys_scripta),(Heterodon_platyrhinos,Sceloporus_undulatus)),((Gallus_gallus,Turdus_migratorius),((Homo_sapiens,(Mus_musculus,Rattus_norvegicus)),Oryctolagus_cuniculus))),(((Ambystoma_mexicanum,Siren_intermedia),Typhlonectes_natans),(((Amphiuma_tridactylum,Discoglossus_pictus),((Grandisonia_alternans,Hypogeophis_rostratus),Ichthyophis_bannanicus)),((((Bufo_vall…
48600	-21799.08508658478	-21842.72324382855	43.63815724377171	0.6698874714845765	2.633159611058827	0.026350417560759197	0.6820837221478417	(((((Alligator_mississippiensis,Trachemys_scripta),(Heterodon_platyrhinos,Sceloporus_undulatus)),((Gallus_gallus,Turdus_migratorius),((Homo_sapiens,(Mus_musculus,Rattus_norvegicus)),Oryctolagus_cuniculus))),(((Ambystoma_mexicanum,Siren_intermedia),Typhlonectes_natans),(((Amphiuma_tridactylum,Discoglossus_pictus),((Grandisonia_alternans,Hypogeophis_rostratus),Ichthyophis_bannanicus)),((((Bufo_vall…
48700	-21795.631108956266	-21840.139906640787	44.50879768452044	1.5084224946394627	2.9086936971536717	0.02785772013250704	0.6807692354562397	(((((Alligator_mississippiensis,Trachemys_scripta),(Heterodon_platyrhinos,Sceloporus_undulatus)),((Gallus_gallus,Turdus_migratorius),((Homo_sapiens,(Mus_musculus,Rattus_norvegicus)),Oryctolagus_cuniculus))),(((Ambystoma_mexicanum,Siren_intermedia),Typhlonectes_natans),(((Amphiuma_tridactylum,Discoglossus_pictus),((Grandisonia_alternans,Hypogeophis_rostratus),Ichthyophis_bannanicus)),((((Bufo_vall…
48800	-21798.247268164658	-21839.65487491601	41.40760675135187	0.6517203517640707	1.9633377943846058	0.030384225905311948	0.6467771524308574	(((((Alligator_mississippiensis,Trachemys_scripta),(Heterodon_platyrhinos,Sceloporus_undulatus)),((Gallus_gallus,Turdus_migratorius),((Homo_sapiens,(Mus_musculus,Rattus_norvegicus)),Oryctolagus_cuniculus))),(((Ambystoma_mexicanum,Siren_intermedia),Typhlonectes_natans),(((Amphiuma_tridactylum,Discoglossus_pictus),((Grandisonia_alternans,Hypogeophis_rostratus),Ichthyophis_bannanicus)),((((Bufo_vall…
48900	-21802.517753904256	-21847.827159338583	45.30940543432776	0.9042934935633498	3.070666173649626	0.026789565707068193	0.6875282667974257	(((((Alligator_mississippiensis,Trachemys_scripta),(Heterodon_platyrhinos,Sceloporus_undulatus)),((Gallus_gallus,Turdus_migratorius),((Homo_sapiens,(Mus_musculus,Rattus_norvegicus)),Oryctolagus_cuniculus))),(Latimeria_chalumnae,Xenopus_laevis)),(((Ambystoma_mexicanum,Siren_intermedia),Typhlonectes_natans),(((Amphiuma_tridactylum,Discoglossus_pictus),((Grandisonia_alternans,Hypogeophis_rostratus),…
49000	-21791.62492358268	-21835.833694169356	44.208770586676806	0.7786248934698333	2.5194018548311115	0.02726161608524572	0.724660109443398	(((((Alligator_mississippiensis,Trachemys_scripta),(Heterodon_platyrhinos,Sceloporus_undulatus)),((Gallus_gallus,Turdus_migratorius),((Homo_sapiens,(Mus_musculus,Rattus_norvegicus)),Oryctolagus_cuniculus))),(Latimeria_chalumnae,Xenopus_laevis)),(((Ambystoma_mexicanum,Siren_intermedia),Typhlonectes_natans),(((Amphiuma_tridactylum,Discoglossus_pictus),((Grandisonia_alternans,Hypogeophis_rostratus),…
49100	-21794.387896694807	-21839.171013376923	44.783116682117104	0.8328195946157206	2.404824476044919	0.029263874594971376	0.6254241138777711	(((((Alligator_mississippiensis,Trachemys_scripta),(Heterodon_platyrhinos,Sceloporus_undulatus)),((Gallus_gallus,Turdus_migratorius),((Homo_sapiens,(Mus_musculus,Rattus_norvegicus)),Oryctolagus_cuniculus))),(Latimeria_chalumnae,Xenopus_laevis)),(((Ambystoma_mexicanum,Siren_intermedia),Typhlonectes_natans),(((Amphiuma_tridactylum,Discoglossus_pictus),((Grandisonia_alternans,Hypogeophis_rostratus),…
49200	-21794.282605079865	-21833.812690283015	39.53008520315007	1.009050930924795	2.65659051935077	0.030707131844280373	0.803777619928919	(((((Alligator_mississippiensis,Trachemys_scripta),(Heterodon_platyrhinos,Sceloporus_undulatus)),((Gallus_gallus,Turdus_migratorius),((Homo_sapiens,(Mus_musculus,Rattus_norvegicus)),Oryctolagus_cuniculus))),(Latimeria_chalumnae,Xenopus_laevis)),(((Ambystoma_mexicanum,Siren_intermedia),Typhlonectes_natans),(((Amphiuma_tridactylum,Discoglossus_pictus),((Grandisonia_alternans,Hypogeophis_rostratus),…
49300	-21802.90524505003	-21834.977538733194	32.07229368316166	1.206577716936488	2.917231859593809	0.022456665817379137	0.6479876367281836	(((((Alligator_mississippiensis,Trachemys_scripta),(Heterodon_platyrhinos,Sceloporus_undulatus)),((Gallus_gallus,Turdus_migratorius),((Homo_sapiens,(Mus_musculus,Rattus_norvegicus)),Oryctolagus_cuniculus))),(Latimeria_chalumnae,Xenopus_laevis)),(((Ambystoma_mexicanum,Siren_intermedia),Typhlonectes_natans),(((Amphiuma_tridactylum,Discoglossus_pictus),((Grandisonia_alternans,Hypogeophis_rostratus),…
49400	-21798.577266518332	-21836.302140766536	37.724874248205765	1.0441003761806988	3.3199009965988906	0.031055823090044878	0.7709955915489197	(((((Alligator_mississippiensis,Trachemys_scripta),(Heterodon_platyrhinos,Sceloporus_undulatus)),((Gallus_gallus,Turdus_migratorius),((Homo_sapiens,(Mus_musculus,Rattus_norvegicus)),Oryctolagus_cuniculus))),(Latimeria_chalumnae,Xenopus_laevis)),(((Ambystoma_mexicanum,Siren_intermedia),Typhlonectes_natans),(((Amphiuma_tridactylum,Discoglossus_pictus),((Grandisonia_alternans,Hypogeophis_rostratus),…
49500	-21801.32083444182	-21839.87019187959	38.54935743776978	1.5749391141070728	3.0376337795383215	0.03376655644187599	0.7804907770065015	(((((Alligator_mississippiensis,Trachemys_scripta),(Heterodon_platyrhinos,Sceloporus_undulatus)),((Gallus_gallus,Turdus_migratorius),((Homo_sapiens,(Mus_musculus,Rattus_norvegicus)),Oryctolagus_cuniculus))),(Latimeria_chalumnae,Xenopus_laevis)),(((Ambystoma_mexicanum,Siren_intermedia),Typhlonectes_natans),(((Amphiuma_tridactylum,Discoglossus_pictus),((Grandisonia_alternans,Hypogeophis_rostratus),…
49600	-21803.33967379398	-21846.099997389298	42.76032359531912	1.6518873589324155	3.0376337795383215	0.029561072034856365	0.7804907770065015	(((((Alligator_mississippiensis,Trachemys_scripta),(Heterodon_platyrhinos,Sceloporus_undulatus)),((Gallus_gallus,Turdus_migratorius),((Homo_sapiens,(Mus_musculus,Rattus_norvegicus)),Oryctolagus_cuniculus))),(Latimeria_chalumnae,Xenopus_laevis)),(((Ambystoma_mexicanum,Siren_intermedia),Typhlonectes_natans),(((Amphiuma_tridactylum,Discoglossus_pictus),((Grandisonia_alternans,Hypogeophis_rostratus),…
49700	-21802.07211933116	-21841.40010452077	39.32798518961237	1.2431358868727662	3.764814948100815	0.027615926871333508	0.8198111073435737	(((((Alligator_mississippiensis,Trachemys_scripta),(Heterodon_platyrhinos,Sceloporus_undulatus)),((Gallus_gallus,Turdus_migratorius),((Homo_sapiens,(Mus_musculus,Rattus_norvegicus)),Oryctolagus_cuniculus))),(Latimeria_chalumnae,Xenopus_laevis)),(((Ambystoma_mexicanum,Siren_intermedia),Typhlonectes_natans),(((Amphiuma_tridactylum,Discoglossus_pictus),((Grandisonia_alternans,Hypogeophis_rostratus),…
49800	-21800.9771286217	-21839.16443689052	38.18730826882166	1.483878232430887	3.764814948100815	0.03586052163048936	0.7598112463349602	(((((Alligator_mississippiensis,Trachemys_scripta),(Heterodon_platyrhinos,Sceloporus_undulatus)),((Gallus_gallus,Turdus_migratorius),((Homo_sapiens,(Mus_musculus,Rattus_norvegicus)),Oryctolagus_cuniculus))),(Latimeria_chalumnae,Xenopus_laevis)),(((Ambystoma_mexicanum,Siren_intermedia),Typhlonectes_natans),(((Amphiuma_tridactylum,Discoglossus_pictus),((Grandisonia_alternans,Hypogeophis_rostratus),…
49900	-21802.536636843382	-21839.142352962706	36.60571611932227	1.486799987872919	3.764814948100815	0.03563733231149177	0.7916256660658202	(((((Alligator_mississippiensis,Trachemys_scripta),(Heterodon_platyrhinos,Sceloporus_undulatus)),((Gallus_gallus,Turdus_migratorius),((Homo_sapiens,(Mus_musculus,Rattus_norvegicus)),Oryctolagus_cuniculus))),(Latimeria_chalumnae,Xenopus_laevis)),(((Ambystoma_mexicanum,Siren_intermedia),Typhlonectes_natans),(((Amphiuma_tridactylum,Discoglossus_pictus),((Grandisonia_alternans,Hypogeophis_rostratus),…
50000	-21807.45327658112	-21843.544806602305	36.09153002118496	1.6944364779160557	3.292395670111012	0.03267506667358622	0.7812289388343662	(((((Alligator_mississippiensis,Trachemys_scripta),(Heterodon_platyrhinos,Sceloporus_undulatus)),((Gallus_gallus,Turdus_migratorius),((Homo_sapiens,(Mus_musculus,Rattus_norvegicus)),Oryctolagus_cuniculus))),(Latimeria_chalumnae,Xenopus_laevis)),(((Ambystoma_mexicanum,Siren_intermedia),Typhlonectes_natans),(((Amphiuma_tridactylum,Discoglossus_pictus),((Grandisonia_alternans,Hypogeophis_rostratus),…
50100	-21810.16286303664	-21842.719392218918	32.556529182278894	1.4811268422143478	2.1802808778870673	0.03267506667358622	0.7405635902131674	(((((Alligator_mississippiensis,Trachemys_scripta),(Heterodon_platyrhinos,Sceloporus_undulatus)),((Gallus_gallus,Turdus_migratorius),((Homo_sapiens,(Mus_musculus,Rattus_norvegicus)),Oryctolagus_cuniculus))),(Latimeria_chalumnae,Xenopus_laevis)),(((Ambystoma_mexicanum,Siren_intermedia),Typhlonectes_natans),(((Amphiuma_tridactylum,Discoglossus_pictus),((Grandisonia_alternans,Hypogeophis_rostratus),…
50200	-21804.232090439644	-21844.281996361555	40.0499059219098	0.8814494507526642	2.5545991973373305	0.033546119755462095	0.8741415425151325	(((((Alligator_mississippiensis,Trachemys_scripta),(Heterodon_platyrhinos,Sceloporus_undulatus)),((Gallus_gallus,Turdus_migratorius),((Homo_sapiens,(Mus_musculus,Rattus_norvegicus)),Oryctolagus_cuniculus))),(Latimeria_chalumnae,Xenopus_laevis)),(((Ambystoma_mexicanum,Siren_intermedia),Typhlonectes_natans),(((Amphiuma_tridactylum,Discoglossus_pictus),((Grandisonia_alternans,Hypogeophis_rostratus),…
50300	-21807.60154963555	-21846.46914213716	38.86759250160882	0.5088039819714971	2.395499415907542	0.03281275163756702	0.7464734418792756	(((((Alligator_mississippiensis,Trachemys_scripta),(Heterodon_platyrhinos,Sceloporus_undulatus)),((Gallus_gallus,Turdus_migratorius),((Homo_sapiens,(Mus_musculus,Rattus_norvegicus)),Oryctolagus_cuniculus))),(Latimeria_chalumnae,Xenopus_laevis)),(((Ambystoma_mexicanum,Siren_intermedia),Typhlonectes_natans),(((Amphiuma_tridactylum,Discoglossus_pictus),((Grandisonia_alternans,Hypogeophis_rostratus),…
50400	-21806.071222886854	-21842.47623476348	36.40501187662557	0.6270094333403238	1.7046234137347418	0.03127735534636287	0.8580141860430642	(((((Alligator_mississippiensis,Trachemys_scripta),(Heterodon_platyrhinos,Sceloporus_undulatus)),((Gallus_gallus,Turdus_migratorius),((Homo_sapiens,(Mus_musculus,Rattus_norvegicus)),Oryctolagus_cuniculus))),(Latimeria_chalumnae,Xenopus_laevis)),(((Ambystoma_mexicanum,Siren_intermedia),Typhlonectes_natans),(((Amphiuma_tridactylum,Discoglossus_pictus),((Grandisonia_alternans,Hypogeophis_rostratus),…
50500	-21802.465604941983	-21842.67646535528	40.210860413293716	0.6424114897332298	2.739920227024678	0.032324566603614165	0.7978598759986255	(((((Alligator_mississippiensis,Trachemys_scripta),(Heterodon_platyrhinos,Sceloporus_undulatus)),((Gallus_gallus,Turdus_migratorius),((Homo_sapiens,(Mus_musculus,Rattus_norvegicus)),Oryctolagus_cuniculus))),(Latimeria_chalumnae,Xenopus_laevis)),(((Ambystoma_mexicanum,Siren_intermedia),Typhlonectes_natans),(((Amphiuma_tridactylum,Discoglossus_pictus),((Grandisonia_alternans,Hypogeophis_rostratus),…
50600	-21797.983715280203	-21839.288818230125	41.30510294992144	0.6562889317751649	2.5483825661584274	0.03050786896107162	0.7452562048172684	(((((Alligator_mississippiensis,Trachemys_scripta),(Heterodon_platyrhinos,Sceloporus_undulatus)),((Gallus_gallus,Turdus_migratorius),((Homo_sapiens,(Mus_musculus,Rattus_norvegicus)),Oryctolagus_cuniculus))),(Latimeria_chalumnae,Xenopus_laevis)),(((Ambystoma_mexicanum,Siren_intermedia),Typhlonectes_natans),(((Amphiuma_tridactylum,Discoglossus_pictus),((Grandisonia_alternans,Hypogeophis_rostratus),…
50700	-21799.616937902483	-21840.270699913308	40.653762010824344	0.8151917735268601	2.2520908402395308	0.02960576617011599	0.8546156591776685	(((((Alligator_mississippiensis,Trachemys_scripta),(Heterodon_platyrhinos,Sceloporus_undulatus)),((Gallus_gallus,Turdus_migratorius),((Homo_sapiens,(Mus_musculus,Rattus_norvegicus)),Oryctolagus_cuniculus))),(Latimeria_chalumnae,Xenopus_laevis)),(((Ambystoma_mexicanum,Siren_intermedia),Typhlonectes_natans),(((Amphiuma_tridactylum,Discoglossus_pictus),((Grandisonia_alternans,Hypogeophis_rostratus),…
50800	-21797.322688193774	-21838.249166979185	40.92647878541043	1.172286618690277	2.604544143629591	0.031331694020298194	0.8403173770073534	(((((Alligator_mississippiensis,Trachemys_scripta),(Heterodon_platyrhinos,Sceloporus_undulatus)),((Gallus_gallus,Turdus_migratorius),((Homo_sapiens,(Mus_musculus,Rattus_norvegicus)),Oryctolagus_cuniculus))),(((Ambystoma_mexicanum,Siren_intermedia),Typhlonectes_natans),(((Amphiuma_tridactylum,Discoglossus_pictus),((Grandisonia_alternans,Hypogeophis_rostratus),Ichthyophis_bannanicus)),((((Bufo_vall…
50900	-21800.87230149096	-21840.134926668812	39.26262517785269	1.7639576087703184	3.515997001274351	0.032671525174679306	0.8854080283259895	(((((Alligator_mississippiensis,Trachemys_scripta),(Heterodon_platyrhinos,Sceloporus_undulatus)),((Gallus_gallus,Turdus_migratorius),((Homo_sapiens,(Mus_musculus,Rattus_norvegicus)),Oryctolagus_cuniculus))),(((Ambystoma_mexicanum,Siren_intermedia),Typhlonectes_natans),(((Amphiuma_tridactylum,Discoglossus_pictus),((Grandisonia_alternans,Hypogeophis_rostratus),Ichthyophis_bannanicus)),((((Bufo_vall…
51000	-21798.884451347185	-21841.398081968746	42.51363062156207	0.6280604928692759	2.4937761579551587	0.030939539708239594	0.877376694144864	(((((Alligator_mississippiensis,Trachemys_scripta),(Heterodon_platyrhinos,Sceloporus_undulatus)),((Gallus_gallus,Turdus_migratorius),((Homo_sapiens,(Mus_musculus,Rattus_norvegicus)),Oryctolagus_cuniculus))),(((Ambystoma_mexicanum,Siren_intermedia),Typhlonectes_natans),(((Amphiuma_tridactylum,Discoglossus_pictus),((Grandisonia_alternans,Hypogeophis_rostratus),Ichthyophis_bannanicus)),((((Bufo_vall…
51100	-21799.52544366295	-21840.197986136438	40.67254247348746	0.8951141494121094	2.4937761579551587	0.03575011479440916	0.8331042597174128	(((((Alligator_mississippiensis,Trachemys_scripta),(Heterodon_platyrhinos,Sceloporus_undulatus)),((Gallus_gallus,Turdus_migratorius),((Homo_sapiens,(Mus_musculus,Rattus_norvegicus)),Oryctolagus_cuniculus))),(((Ambystoma_mexicanum,Siren_intermedia),Typhlonectes_natans),(((Amphiuma_tridactylum,Discoglossus_pictus),((Grandisonia_alternans,Hypogeophis_rostratus),Ichthyophis_bannanicus)),((((Bufo_vall…
51200	-21801.33117091408	-21841.900937083614	40.56976616953483	0.9367296313960662	2.6907198702835613	0.03285949797329994	0.8846188476834911	(((((Alligator_mississippiensis,Trachemys_scripta),(Heterodon_platyrhinos,Sceloporus_undulatus)),((Gallus_gallus,Turdus_migratorius),((Homo_sapiens,(Mus_musculus,Rattus_norvegicus)),Oryctolagus_cuniculus))),(((Ambystoma_mexicanum,Siren_intermedia),Typhlonectes_natans),(((Amphiuma_tridactylum,Discoglossus_pictus),((Grandisonia_alternans,Hypogeophis_rostratus),Ichthyophis_bannanicus)),((((Bufo_vall…
51300	-21799.534156519363	-21839.42490599767	39.890749478306226	1.1131039425101599	2.6907198702835613	0.026504201771170056	0.780564512773752	((((Alligator_mississippiensis,Trachemys_scripta),(Heterodon_platyrhinos,Sceloporus_undulatus)),((Gallus_gallus,Turdus_migratorius),((Homo_sapiens,(Mus_musculus,Rattus_norvegicus)),Oryctolagus_cuniculus))),((((Ambystoma_mexicanum,Siren_intermedia),Typhlonectes_natans),(((Amphiuma_tridactylum,Discoglossus_pictus),((Grandisonia_alternans,Hypogeophis_rostratus),Ichthyophis_bannanicus)),((((Bufo_vall…
51400	-21801.409039419592	-21842.827247858444	41.41820843885086	1.2230107198697378	3.177213011108605	0.031639510397713455	0.8191425596256595	((((Alligator_mississippiensis,Trachemys_scripta),(Heterodon_platyrhinos,Sceloporus_undulatus)),((Gallus_gallus,Turdus_migratorius),((Homo_sapiens,(Mus_musculus,Rattus_norvegicus)),Oryctolagus_cuniculus))),((((Ambystoma_mexicanum,Siren_intermedia),Typhlonectes_natans),(((Amphiuma_tridactylum,Discoglossus_pictus),((Grandisonia_alternans,Hypogeophis_rostratus),Ichthyophis_bannanicus)),((((Bufo_vall…
51500	-21799.326964344462	-21840.30827910432	40.981314759858485	1.614748971814854	3.0167494843606897	0.02679378445736942	0.8191425596256595	((((Alligator_mississippiensis,Trachemys_scripta),(Heterodon_platyrhinos,Sceloporus_undulatus)),((Gallus_gallus,Turdus_migratorius),((Homo_sapiens,(Mus_musculus,Rattus_norvegicus)),Oryctolagus_cuniculus))),((((Ambystoma_mexicanum,Siren_intermedia),Typhlonectes_natans),(((Amphiuma_tridactylum,Discoglossus_pictus),((Grandisonia_alternans,Hypogeophis_rostratus),Ichthyophis_bannanicus)),((((Bufo_vall…
51600	-21805.061185195733	-21839.8269311975	34.76574600176535	1.5800725843853283	3.915538725880437	0.03594384647809446	0.6091479878230199	((((Alligator_mississippiensis,Trachemys_scripta),(Heterodon_platyrhinos,Sceloporus_undulatus)),((Gallus_gallus,Turdus_migratorius),((Homo_sapiens,(Mus_musculus,Rattus_norvegicus)),Oryctolagus_cuniculus))),((((Ambystoma_mexicanum,Siren_intermedia),Typhlonectes_natans),(((Amphiuma_tridactylum,Discoglossus_pictus),((Grandisonia_alternans,Hypogeophis_rostratus),Ichthyophis_bannanicus)),((((Bufo_vall…
51700	-21802.899595989	-21839.669886456144	36.77029046714269	1.0079808683294247	3.203735487712982	0.035140643977352906	0.7152603642621196	((((Alligator_mississippiensis,Trachemys_scripta),(Heterodon_platyrhinos,Sceloporus_undulatus)),((Gallus_gallus,Turdus_migratorius),((Homo_sapiens,(Mus_musculus,Rattus_norvegicus)),Oryctolagus_cuniculus))),((((Ambystoma_mexicanum,Siren_intermedia),Typhlonectes_natans),(((Amphiuma_tridactylum,Discoglossus_pictus),((Grandisonia_alternans,Hypogeophis_rostratus),Ichthyophis_bannanicus)),(((((Bufo_val…
51800	-21804.471404325304	-21843.524670470404	39.05326614510128	1.4859908682386578	3.203735487712982	0.03606388873745444	0.7346918530382883	((((Alligator_mississippiensis,Trachemys_scripta),(Heterodon_platyrhinos,Sceloporus_undulatus)),((Gallus_gallus,Turdus_migratorius),((Homo_sapiens,(Mus_musculus,Rattus_norvegicus)),Oryctolagus_cuniculus))),((((Ambystoma_mexicanum,Siren_intermedia),Typhlonectes_natans),(((Amphiuma_tridactylum,Discoglossus_pictus),((Grandisonia_alternans,Hypogeophis_rostratus),Ichthyophis_bannanicus)),(((((Bufo_val…
51900	-21801.3508448748	-21840.79517261998	39.4443277451804	0.9338430697586794	3.3697211266950617	0.03241584385475929	0.7713909966576409	((((Alligator_mississippiensis,Trachemys_scripta),(Heterodon_platyrhinos,Sceloporus_undulatus)),((Gallus_gallus,Turdus_migratorius),((Homo_sapiens,(Mus_musculus,Rattus_norvegicus)),Oryctolagus_cuniculus))),((((Ambystoma_mexicanum,Siren_intermedia),Typhlonectes_natans),(((Amphiuma_tridactylum,Discoglossus_pictus),((Grandisonia_alternans,Hypogeophis_rostratus),Ichthyophis_bannanicus)),(((((Bufo_val…
52000	-21797.902936358856	-21837.747016205733	39.844079846877996	1.1755833732794099	3.3697211266950617	0.032463793390188234	0.6403520650863195	((((Alligator_mississippiensis,Trachemys_scripta),(Heterodon_platyrhinos,Sceloporus_undulatus)),((Gallus_gallus,Turdus_migratorius),((Homo_sapiens,(Mus_musculus,Rattus_norvegicus)),Oryctolagus_cuniculus))),((((Ambystoma_mexicanum,Siren_intermedia),Typhlonectes_natans),(((Amphiuma_tridactylum,Discoglossus_pictus),((Grandisonia_alternans,Hypogeophis_rostratus),Ichthyophis_bannanicus)),(((((Bufo_val…
52100	-21800.403721456358	-21835.66888419451	35.26516273815384	1.9878919131662567	3.333823347284244	0.0283221605103236	0.6628344664793782	((((Alligator_mississippiensis,Trachemys_scripta),(Heterodon_platyrhinos,Sceloporus_undulatus)),((Gallus_gallus,Turdus_migratorius),((Homo_sapiens,(Mus_musculus,Rattus_norvegicus)),Oryctolagus_cuniculus))),((((Ambystoma_mexicanum,Siren_intermedia),Typhlonectes_natans),(((Amphiuma_tridactylum,Discoglossus_pictus),((Grandisonia_alternans,Hypogeophis_rostratus),Ichthyophis_bannanicus)),(((((Bufo_val…
52200	-21799.889598674657	-21838.4565321961	38.56693352144564	1.0261633251767008	2.8296293194148756	0.031974949144909906	0.8091709064949714	((((Alligator_mississippiensis,Trachemys_scripta),(Heterodon_platyrhinos,Sceloporus_undulatus)),((Gallus_gallus,Turdus_migratorius),((Homo_sapiens,(Mus_musculus,Rattus_norvegicus)),Oryctolagus_cuniculus))),((((Ambystoma_mexicanum,Siren_intermedia),Typhlonectes_natans),(((Amphiuma_tridactylum,Discoglossus_pictus),((Grandisonia_alternans,Hypogeophis_rostratus),Ichthyophis_bannanicus)),(((((Bufo_val…
52300	-21802.976703986045	-21840.986067586018	38.00936359997334	0.7580278017346308	2.4095472825834685	0.02949565328294889	0.6906770859462333	((((Alligator_mississippiensis,Trachemys_scripta),(Heterodon_platyrhinos,Sceloporus_undulatus)),((Gallus_gallus,Turdus_migratorius),((Homo_sapiens,(Mus_musculus,Rattus_norvegicus)),Oryctolagus_cuniculus))),((((Ambystoma_mexicanum,Siren_intermedia),Typhlonectes_natans),(((Amphiuma_tridactylum,Discoglossus_pictus),((Grandisonia_alternans,Hypogeophis_rostratus),Ichthyophis_bannanicus)),(((((Bufo_val…
52400	-21806.12883419278	-21835.373046629127	29.244212436349088	0.8583955345111183	3.5086980318874263	0.03509122172480248	0.6345889558969976	((((Alligator_mississippiensis,Trachemys_scripta),(Heterodon_platyrhinos,Sceloporus_undulatus)),((Gallus_gallus,Turdus_migratorius),((Homo_sapiens,(Mus_musculus,Rattus_norvegicus)),Oryctolagus_cuniculus))),((((Ambystoma_mexicanum,Siren_intermedia),(((Amphiuma_tridactylum,Discoglossus_pictus),((Grandisonia_alternans,Hypogeophis_rostratus),Ichthyophis_bannanicus)),((((Bufo_valliceps,Hyla_cinerea),(…
52500	-21802.760279847542	-21833.552352481394	30.79207263385084	0.9056217927267102	2.402010916542593	0.038316104188246054	0.7809378888181088	((((Alligator_mississippiensis,Trachemys_scripta),(Heterodon_platyrhinos,Sceloporus_undulatus)),((Gallus_gallus,Turdus_migratorius),((Homo_sapiens,(Mus_musculus,Rattus_norvegicus)),Oryctolagus_cuniculus))),((((Ambystoma_mexicanum,Siren_intermedia),(((Amphiuma_tridactylum,Discoglossus_pictus),((Grandisonia_alternans,Hypogeophis_rostratus),Ichthyophis_bannanicus)),((((Bufo_valliceps,Hyla_cinerea),(…
52600	-21807.366473235325	-21840.17956871691	32.81309548158494	1.0177949710414205	3.023304087131426	0.02524313616462506	0.7256680309126176	((((Alligator_mississippiensis,Trachemys_scripta),(Heterodon_platyrhinos,Sceloporus_undulatus)),((Gallus_gallus,Turdus_migratorius),((Homo_sapiens,(Mus_musculus,Rattus_norvegicus)),Oryctolagus_cuniculus))),((((Ambystoma_mexicanum,Siren_intermedia),(((Amphiuma_tridactylum,Discoglossus_pictus),((Grandisonia_alternans,Hypogeophis_rostratus),Ichthyophis_bannanicus)),((((Bufo_valliceps,Hyla_cinerea),(…
52700	-21798.24394667429	-21835.09069567345	36.84674899916028	0.7690869654359886	3.023304087131426	0.03890622767952759	0.7256680309126176	((((Alligator_mississippiensis,Trachemys_scripta),(Heterodon_platyrhinos,Sceloporus_undulatus)),((Gallus_gallus,Turdus_migratorius),((Homo_sapiens,(Mus_musculus,Rattus_norvegicus)),Oryctolagus_cuniculus))),((((Ambystoma_mexicanum,Siren_intermedia),Typhlonectes_natans),(((Amphiuma_tridactylum,Discoglossus_pictus),((Grandisonia_alternans,Hypogeophis_rostratus),Ichthyophis_bannanicus)),((((Bufo_vall…
52800	-21795.43074881355	-21839.716195427955	44.28544661440438	0.7466146419220014	2.5260288932480197	0.032608222101996466	0.7301489320898144	((((Alligator_mississippiensis,Trachemys_scripta),(Heterodon_platyrhinos,Sceloporus_undulatus)),((Gallus_gallus,Turdus_migratorius),((Homo_sapiens,(Mus_musculus,Rattus_norvegicus)),Oryctolagus_cuniculus))),((((Ambystoma_mexicanum,Siren_intermedia),Typhlonectes_natans),(((Amphiuma_tridactylum,Discoglossus_pictus),((Grandisonia_alternans,Hypogeophis_rostratus),Ichthyophis_bannanicus)),((((Bufo_vall…
52900	-21795.116906129748	-21837.60331063545	42.4864045057032	1.4020137346921913	3.372237105883028	0.026914521941892606	0.669627455359396	((((Alligator_mississippiensis,Trachemys_scripta),(Heterodon_platyrhinos,Sceloporus_undulatus)),((Gallus_gallus,Turdus_migratorius),((Homo_sapiens,(Mus_musculus,Rattus_norvegicus)),Oryctolagus_cuniculus))),((((Ambystoma_mexicanum,Siren_intermedia),Typhlonectes_natans),(((Amphiuma_tridactylum,Discoglossus_pictus),((Grandisonia_alternans,Hypogeophis_rostratus),Ichthyophis_bannanicus)),((((Bufo_vall…
53000	-21801.932306916926	-21841.863239252565	39.93093233564069	0.9114390809557423	2.479756147909018	0.027990700719240615	0.8109200450595563	((((Alligator_mississippiensis,Trachemys_scripta),(Heterodon_platyrhinos,Sceloporus_undulatus)),((Gallus_gallus,Turdus_migratorius),((Homo_sapiens,(Mus_musculus,Rattus_norvegicus)),Oryctolagus_cuniculus))),((((Ambystoma_mexicanum,Siren_intermedia),Typhlonectes_natans),(((Amphiuma_tridactylum,Discoglossus_pictus),((Grandisonia_alternans,Hypogeophis_rostratus),Ichthyophis_bannanicus)),((((Bufo_vall…
53100	-21804.481246025403	-21838.837324968878	34.35607894347469	0.5189793536041034	2.8263400714758458	0.03175932715683504	0.9119768407293707	((((Alligator_mississippiensis,Trachemys_scripta),(Heterodon_platyrhinos,Sceloporus_undulatus)),((Gallus_gallus,Turdus_migratorius),((Homo_sapiens,(Mus_musculus,Rattus_norvegicus)),Oryctolagus_cuniculus))),((((Ambystoma_mexicanum,Siren_intermedia),Typhlonectes_natans),(((Amphiuma_tridactylum,Discoglossus_pictus),((Grandisonia_alternans,Hypogeophis_rostratus),Ichthyophis_bannanicus)),((((Bufo_vall…
53200	-21801.354257791758	-21837.812244257813	36.45798646605556	0.7376095006994507	2.3061395894957997	0.035761880544873836	0.9350414399068501	((((Alligator_mississippiensis,Trachemys_scripta),(Heterodon_platyrhinos,Sceloporus_undulatus)),((Gallus_gallus,Turdus_migratorius),((Homo_sapiens,(Mus_musculus,Rattus_norvegicus)),Oryctolagus_cuniculus))),((((Ambystoma_mexicanum,Siren_intermedia),Typhlonectes_natans),(((Amphiuma_tridactylum,Discoglossus_pictus),((Grandisonia_alternans,Hypogeophis_rostratus),Ichthyophis_bannanicus)),((((Bufo_vall…
53300	-21806.309859410703	-21842.064203982285	35.75434457158371	1.1147656816992635	3.2235877341639987	0.03270701582822505	0.8440436945254257	((((Alligator_mississippiensis,Trachemys_scripta),(Heterodon_platyrhinos,Sceloporus_undulatus)),((Gallus_gallus,Turdus_migratorius),((Homo_sapiens,(Mus_musculus,Rattus_norvegicus)),Oryctolagus_cuniculus))),((((Ambystoma_mexicanum,Siren_intermedia),Typhlonectes_natans),(((Amphiuma_tridactylum,Discoglossus_pictus),((Grandisonia_alternans,Hypogeophis_rostratus),Ichthyophis_bannanicus)),(((((Bufo_val…
53400	-21805.512961952492	-21841.077275235297	35.56431328280301	0.8072987683531548	3.2903115150878293	0.039113591276322635	0.819071058450348	((((Alligator_mississippiensis,Trachemys_scripta),(Heterodon_platyrhinos,Sceloporus_undulatus)),((Gallus_gallus,Turdus_migratorius),((Homo_sapiens,(Mus_musculus,Rattus_norvegicus)),Oryctolagus_cuniculus))),((((Ambystoma_mexicanum,Siren_intermedia),Typhlonectes_natans),(((Amphiuma_tridactylum,Discoglossus_pictus),((Grandisonia_alternans,Hypogeophis_rostratus),Ichthyophis_bannanicus)),(((((Bufo_val…
53500	-21807.93512684224	-21840.85149534244	32.91636850020022	0.7715118556072038	3.122564564083448	0.04381344996003975	0.7755287073129961	((((Alligator_mississippiensis,Trachemys_scripta),(Heterodon_platyrhinos,Sceloporus_undulatus)),((Gallus_gallus,Turdus_migratorius),((Homo_sapiens,(Mus_musculus,Rattus_norvegicus)),Oryctolagus_cuniculus))),((((Ambystoma_mexicanum,Siren_intermedia),Typhlonectes_natans),(((Amphiuma_tridactylum,Discoglossus_pictus),((Grandisonia_alternans,Hypogeophis_rostratus),Ichthyophis_bannanicus)),((((Bufo_vall…
53600	-21813.106366839744	-21846.44670909905	33.34034225930602	1.1719174236434438	3.0661997222983954	0.03499266167365554	0.9152702670447472	((((Alligator_mississippiensis,Trachemys_scripta),(Heterodon_platyrhinos,Sceloporus_undulatus)),((Gallus_gallus,Turdus_migratorius),((Homo_sapiens,(Mus_musculus,Rattus_norvegicus)),Oryctolagus_cuniculus))),((((Ambystoma_mexicanum,Siren_intermedia),Typhlonectes_natans),(((Amphiuma_tridactylum,Discoglossus_pictus),((Grandisonia_alternans,Hypogeophis_rostratus),Ichthyophis_bannanicus)),((((Bufo_vall…
53700	-21815.007804258435	-21848.96617800317	33.9583737447351	1.1796992811028324	2.749941040742829	0.02747582444865606	0.9015668569892547	((((Alligator_mississippiensis,Trachemys_scripta),(Heterodon_platyrhinos,Sceloporus_undulatus)),((Gallus_gallus,Turdus_migratorius),((Homo_sapiens,(Mus_musculus,Rattus_norvegicus)),Oryctolagus_cuniculus))),((((Ambystoma_mexicanum,Siren_intermedia),Typhlonectes_natans),(((Amphiuma_tridactylum,Discoglossus_pictus),((Grandisonia_alternans,Hypogeophis_rostratus),Ichthyophis_bannanicus)),((((Bufo_vall…
53800	-21816.594880403776	-21851.357029054547	34.76214865076928	0.8629741716517915	2.749941040742829	0.03532552351899265	0.8792577408220041	((((Alligator_mississippiensis,Trachemys_scripta),(Heterodon_platyrhinos,Sceloporus_undulatus)),((Gallus_gallus,Turdus_migratorius),((Homo_sapiens,(Mus_musculus,Rattus_norvegicus)),Oryctolagus_cuniculus))),((((Ambystoma_mexicanum,Siren_intermedia),Typhlonectes_natans),(((Amphiuma_tridactylum,Discoglossus_pictus),((Grandisonia_alternans,Hypogeophis_rostratus),Ichthyophis_bannanicus)),(((((Bufo_val…
53900	-21811.27937541923	-21844.877104525054	33.59772910582146	0.4239726856453191	2.825590680177468	0.03672308062475081	0.9664115559194828	((((Alligator_mississippiensis,Trachemys_scripta),(Heterodon_platyrhinos,Sceloporus_undulatus)),((Gallus_gallus,Turdus_migratorius),((Homo_sapiens,(Mus_musculus,Rattus_norvegicus)),Oryctolagus_cuniculus))),((((Ambystoma_mexicanum,Siren_intermedia),Typhlonectes_natans),(((Amphiuma_tridactylum,Discoglossus_pictus),((Grandisonia_alternans,Hypogeophis_rostratus),Ichthyophis_bannanicus)),(((((Bufo_val…
54000	-21814.30355106552	-21847.355925692093	33.05237462657304	0.8698152612337545	2.600573946765541	0.037454535298488134	0.8598850390116818	((((Alligator_mississippiensis,Trachemys_scripta),(Heterodon_platyrhinos,Sceloporus_undulatus)),((Gallus_gallus,Turdus_migratorius),((Homo_sapiens,(Mus_musculus,Rattus_norvegicus)),Oryctolagus_cuniculus))),((((Ambystoma_mexicanum,Siren_intermedia),Typhlonectes_natans),(((Amphiuma_tridactylum,Discoglossus_pictus),((Grandisonia_alternans,Hypogeophis_rostratus),Ichthyophis_bannanicus)),(((((Bufo_val…
54100	-21800.810043770674	-21835.225351226585	34.41530745591068	0.7435465090144849	2.600573946765541	0.03390390946350305	0.8907626085781714	((((Alligator_mississippiensis,Trachemys_scripta),(Heterodon_platyrhinos,Sceloporus_undulatus)),((Gallus_gallus,Turdus_migratorius),((Homo_sapiens,(Mus_musculus,Rattus_norvegicus)),Oryctolagus_cuniculus))),((((Ambystoma_mexicanum,Siren_intermedia),Typhlonectes_natans),(((Amphiuma_tridactylum,Discoglossus_pictus),((Grandisonia_alternans,Hypogeophis_rostratus),Ichthyophis_bannanicus)),((((Bufo_vall…
54200	-21799.677215728083	-21834.872003764347	35.19478803626552	0.7569471080356206	2.600573946765541	0.033402239713145945	0.9458694833800236	((((Alligator_mississippiensis,Trachemys_scripta),(Heterodon_platyrhinos,Sceloporus_undulatus)),((Gallus_gallus,Turdus_migratorius),((Homo_sapiens,(Mus_musculus,Rattus_norvegicus)),Oryctolagus_cuniculus))),((((Ambystoma_mexicanum,Siren_intermedia),Typhlonectes_natans),(((Amphiuma_tridactylum,Discoglossus_pictus),((Grandisonia_alternans,Hypogeophis_rostratus),Ichthyophis_bannanicus)),((((Bufo_vall…
54300	-21803.95319701396	-21838.99299863419	35.03980162022836	0.8605981852102491	2.600573946765541	0.028029920018304663	0.8483173284975754	((((Alligator_mississippiensis,Trachemys_scripta),(Heterodon_platyrhinos,Sceloporus_undulatus)),((Gallus_gallus,Turdus_migratorius),((Homo_sapiens,(Mus_musculus,Rattus_norvegicus)),Oryctolagus_cuniculus))),((((Ambystoma_mexicanum,Siren_intermedia),Typhlonectes_natans),(((Amphiuma_tridactylum,Discoglossus_pictus),((Grandisonia_alternans,Hypogeophis_rostratus),Ichthyophis_bannanicus)),((((Bufo_vall…
54400	-21808.18081539573	-21843.39848302655	35.217667630820536	0.7835478863561278	3.0280949935320978	0.03158558095346877	0.7653113830709094	((((Alligator_mississippiensis,Trachemys_scripta),(Heterodon_platyrhinos,Sceloporus_undulatus)),((Gallus_gallus,Turdus_migratorius),((Homo_sapiens,(Mus_musculus,Rattus_norvegicus)),Oryctolagus_cuniculus))),((((Ambystoma_mexicanum,Siren_intermedia),Typhlonectes_natans),(((Amphiuma_tridactylum,Discoglossus_pictus),((Grandisonia_alternans,Hypogeophis_rostratus),Ichthyophis_bannanicus)),((((Bufo_vall…
54500	-21807.421569621987	-21843.3567027981	35.93513317611214	0.9715247062103105	3.285732680293691	0.0315339455380003	0.7806105043645488	((((Alligator_mississippiensis,Trachemys_scripta),(Heterodon_platyrhinos,Sceloporus_undulatus)),((Gallus_gallus,Turdus_migratorius),((Homo_sapiens,(Mus_musculus,Rattus_norvegicus)),Oryctolagus_cuniculus))),((((Ambystoma_mexicanum,Siren_intermedia),Typhlonectes_natans),(((Amphiuma_tridactylum,Discoglossus_pictus),((Grandisonia_alternans,Hypogeophis_rostratus),Ichthyophis_bannanicus)),((((Bufo_vall…
54600	-21798.636433603573	-21836.832363507994	38.195929904420424	1.4008368810679772	3.2211269919225702	0.029111042550676126	0.7513352895182906	((((Alligator_mississippiensis,Trachemys_scripta),(Heterodon_platyrhinos,Sceloporus_undulatus)),((Gallus_gallus,Turdus_migratorius),((Homo_sapiens,(Mus_musculus,Rattus_norvegicus)),Oryctolagus_cuniculus))),((((Ambystoma_mexicanum,Siren_intermedia),Typhlonectes_natans),(((Amphiuma_tridactylum,Discoglossus_pictus),((Grandisonia_alternans,Hypogeophis_rostratus),Ichthyophis_bannanicus)),((((Bufo_vall…
54700	-21801.44675281878	-21837.845302140013	36.3985493212324	1.4008368810679772	3.2211269919225702	0.02777328495357729	0.7345184172488963	((((Alligator_mississippiensis,Trachemys_scripta),(Heterodon_platyrhinos,Sceloporus_undulatus)),((Gallus_gallus,Turdus_migratorius),((Homo_sapiens,(Mus_musculus,Rattus_norvegicus)),Oryctolagus_cuniculus))),((((Ambystoma_mexicanum,Siren_intermedia),Typhlonectes_natans),(((Amphiuma_tridactylum,Discoglossus_pictus),((Grandisonia_alternans,Hypogeophis_rostratus),Ichthyophis_bannanicus)),((((Bufo_vall…
54800	-21798.713991927332	-21839.66056121143	40.946569284097606	1.3453175216172373	3.2211269919225702	0.029209394734702958	0.6895058748672029	((((Alligator_mississippiensis,Trachemys_scripta),(Heterodon_platyrhinos,Sceloporus_undulatus)),((Gallus_gallus,Turdus_migratorius),((Homo_sapiens,(Mus_musculus,Rattus_norvegicus)),Oryctolagus_cuniculus))),((((Ambystoma_mexicanum,Siren_intermedia),Typhlonectes_natans),(((Amphiuma_tridactylum,Discoglossus_pictus),((Grandisonia_alternans,Hypogeophis_rostratus),Ichthyophis_bannanicus)),((((Bufo_vall…
54900	-21800.82022011425	-21840.018574540336	39.19835442608873	0.6190538166505641	2.577061983650381	0.03705220363433771	0.7934391795455307	((((Alligator_mississippiensis,Trachemys_scripta),(Heterodon_platyrhinos,Sceloporus_undulatus)),((Gallus_gallus,Turdus_migratorius),((Homo_sapiens,(Mus_musculus,Rattus_norvegicus)),Oryctolagus_cuniculus))),((((Ambystoma_mexicanum,Siren_intermedia),Typhlonectes_natans),(((Amphiuma_tridactylum,Discoglossus_pictus),((Grandisonia_alternans,Hypogeophis_rostratus),Ichthyophis_bannanicus)),((((Bufo_vall…
55000	-21795.720310887435	-21840.10244368809	44.38213280065698	0.9219263921002605	2.8645470169437566	0.027453222513806417	0.6823357854716378	((((Alligator_mississippiensis,Trachemys_scripta),(Heterodon_platyrhinos,Sceloporus_undulatus)),((Gallus_gallus,Turdus_migratorius),((Homo_sapiens,(Mus_musculus,Rattus_norvegicus)),Oryctolagus_cuniculus))),((((Ambystoma_mexicanum,Siren_intermedia),Typhlonectes_natans),(((Amphiuma_tridactylum,Discoglossus_pictus),((Grandisonia_alternans,Hypogeophis_rostratus),Ichthyophis_bannanicus)),((((Bufo_vall…
55100	-21795.856811847087	-21834.103616231758	38.24680438466939	0.7308652081544776	2.898970436868061	0.029176006398446468	0.7232757124983111	((((Alligator_mississippiensis,Trachemys_scripta),(Heterodon_platyrhinos,Sceloporus_undulatus)),((Gallus_gallus,Turdus_migratorius),((Homo_sapiens,(Mus_musculus,Rattus_norvegicus)),Oryctolagus_cuniculus))),((((Ambystoma_mexicanum,Siren_intermedia),Typhlonectes_natans),(((Amphiuma_tridactylum,Discoglossus_pictus),((Grandisonia_alternans,Hypogeophis_rostratus),Ichthyophis_bannanicus)),((((Bufo_vall…
55200	-21806.27010579085	-21842.234892252814	35.96478646196541	0.9648660365167541	2.8895876294927816	0.030233282332877948	0.6734525066115267	((((Alligator_mississippiensis,Trachemys_scripta),(Heterodon_platyrhinos,Sceloporus_undulatus)),((Gallus_gallus,Turdus_migratorius),((Homo_sapiens,(Mus_musculus,Rattus_norvegicus)),Oryctolagus_cuniculus))),((((Ambystoma_mexicanum,Siren_intermedia),Typhlonectes_natans),(((Amphiuma_tridactylum,Discoglossus_pictus),((Grandisonia_alternans,Hypogeophis_rostratus),Ichthyophis_bannanicus)),((((Bufo_vall…
55300	-21806.256255179465	-21844.703815608806	38.44756042933982	1.0550063064125133	2.8895876294927816	0.031262081164344035	0.6224376486720169	((((Alligator_mississippiensis,Trachemys_scripta),(Heterodon_platyrhinos,Sceloporus_undulatus)),((Gallus_gallus,Turdus_migratorius),((Homo_sapiens,(Mus_musculus,Rattus_norvegicus)),Oryctolagus_cuniculus))),((((Ambystoma_mexicanum,Siren_intermedia),Typhlonectes_natans),(((Amphiuma_tridactylum,Discoglossus_pictus),((Grandisonia_alternans,Hypogeophis_rostratus),Ichthyophis_bannanicus)),((((Bufo_vall…
55400	-21797.25600608475	-21836.194481277515	38.93847519276604	0.9440952428206913	2.8895876294927816	0.03428620286462209	0.8052499452487576	((((Alligator_mississippiensis,Trachemys_scripta),(Heterodon_platyrhinos,Sceloporus_undulatus)),((Gallus_gallus,Turdus_migratorius),((Homo_sapiens,(Mus_musculus,Rattus_norvegicus)),Oryctolagus_cuniculus))),((((Ambystoma_mexicanum,Siren_intermedia),Typhlonectes_natans),(((Amphiuma_tridactylum,Discoglossus_pictus),((Grandisonia_alternans,Hypogeophis_rostratus),Ichthyophis_bannanicus)),((((Bufo_vall…
55500	-21791.73855317721	-21834.860586515217	43.12203333800679	1.1030408120945083	2.8687065606984845	0.024694609540925887	0.7864880252289965	((((Alligator_mississippiensis,Trachemys_scripta),(Heterodon_platyrhinos,Sceloporus_undulatus)),((Gallus_gallus,Turdus_migratorius),((Homo_sapiens,(Mus_musculus,Rattus_norvegicus)),Oryctolagus_cuniculus))),((((Ambystoma_mexicanum,Siren_intermedia),Typhlonectes_natans),(((Amphiuma_tridactylum,Discoglossus_pictus),((Grandisonia_alternans,Hypogeophis_rostratus),Ichthyophis_bannanicus)),((((Bufo_vall…
55600	-21802.789454529513	-21838.67903344001	35.889578910497605	0.9753186607348939	2.878725798744695	0.034258344223739495	0.6450839078070333	((((Alligator_mississippiensis,Trachemys_scripta),(Heterodon_platyrhinos,Sceloporus_undulatus)),((Gallus_gallus,Turdus_migratorius),((Homo_sapiens,(Mus_musculus,Rattus_norvegicus)),Oryctolagus_cuniculus))),((((Ambystoma_mexicanum,Siren_intermedia),Typhlonectes_natans),(((Amphiuma_tridactylum,Discoglossus_pictus),((Grandisonia_alternans,Hypogeophis_rostratus),Ichthyophis_bannanicus)),((((Bufo_vall…
55700	-21801.00344922843	-21838.269096622662	37.26564739423213	1.1349948640192633	2.200987281162329	0.027692900513413887	0.8318788666913657	((((Alligator_mississippiensis,Trachemys_scripta),(Heterodon_platyrhinos,Sceloporus_undulatus)),((Gallus_gallus,Turdus_migratorius),((Homo_sapiens,(Mus_musculus,Rattus_norvegicus)),Oryctolagus_cuniculus))),((((Ambystoma_mexicanum,Siren_intermedia),Typhlonectes_natans),(((Amphiuma_tridactylum,Discoglossus_pictus),((Grandisonia_alternans,Hypogeophis_rostratus),Ichthyophis_bannanicus)),((((Bufo_vall…
55800	-21799.00431174667	-21839.367011578746	40.36269983207486	1.107964939313337	2.748032578340288	0.025962517814800613	0.8594381332958909	((((Alligator_mississippiensis,Trachemys_scripta),(Heterodon_platyrhinos,Sceloporus_undulatus)),((Gallus_gallus,Turdus_migratorius),((Homo_sapiens,(Mus_musculus,Rattus_norvegicus)),Oryctolagus_cuniculus))),((((Ambystoma_mexicanum,Siren_intermedia),Typhlonectes_natans),(((Amphiuma_tridactylum,Discoglossus_pictus),((Grandisonia_alternans,Hypogeophis_rostratus),Ichthyophis_bannanicus)),((((Bufo_vall…
55900	-21797.675527595155	-21837.478621202416	39.803093607262305	0.9520662251130848	2.461752566625874	0.031130335028496443	0.8230042542846812	((((Alligator_mississippiensis,Trachemys_scripta),(Heterodon_platyrhinos,Sceloporus_undulatus)),((Gallus_gallus,Turdus_migratorius),((Homo_sapiens,(Mus_musculus,Rattus_norvegicus)),Oryctolagus_cuniculus))),((((Ambystoma_mexicanum,Siren_intermedia),Typhlonectes_natans),(((Amphiuma_tridactylum,Discoglossus_pictus),((Grandisonia_alternans,Hypogeophis_rostratus),Ichthyophis_bannanicus)),((((Bufo_vall…
56000	-21797.64143499729	-21843.05662549533	45.41519049803887	0.9903239887716488	2.702643423674107	0.031201888432380268	0.6042071893300547	((((Alligator_mississippiensis,Trachemys_scripta),(Heterodon_platyrhinos,Sceloporus_undulatus)),((Gallus_gallus,Turdus_migratorius),((Homo_sapiens,(Mus_musculus,Rattus_norvegicus)),Oryctolagus_cuniculus))),((((Ambystoma_mexicanum,Siren_intermedia),Typhlonectes_natans),(((Amphiuma_tridactylum,Discoglossus_pictus),((Grandisonia_alternans,Hypogeophis_rostratus),Ichthyophis_bannanicus)),((((Bufo_vall…
56100	-21799.406200861184	-21837.515586779627	38.10938591844286	1.554619161034971	2.7520152964889557	0.04090685701849032	0.7933662223073619	((((Alligator_mississippiensis,Trachemys_scripta),(Heterodon_platyrhinos,Sceloporus_undulatus)),((Gallus_gallus,Turdus_migratorius),((Homo_sapiens,(Mus_musculus,Rattus_norvegicus)),Oryctolagus_cuniculus))),((((Ambystoma_mexicanum,Siren_intermedia),Typhlonectes_natans),(((Amphiuma_tridactylum,Discoglossus_pictus),((Grandisonia_alternans,Hypogeophis_rostratus),Ichthyophis_bannanicus)),((((Bufo_vall…
56200	-21795.247043545234	-21836.684339539133	41.437295993900086	1.554619161034971	2.7520152964889557	0.026497183410539478	0.6460424173595294	((((Alligator_mississippiensis,Trachemys_scripta),(Heterodon_platyrhinos,Sceloporus_undulatus)),((Gallus_gallus,Turdus_migratorius),((Homo_sapiens,(Mus_musculus,Rattus_norvegicus)),Oryctolagus_cuniculus))),((((Ambystoma_mexicanum,Siren_intermedia),Typhlonectes_natans),(((Amphiuma_tridactylum,Discoglossus_pictus),((Grandisonia_alternans,Hypogeophis_rostratus),Ichthyophis_bannanicus)),((((Bufo_vall…
56300	-21797.819433923145	-21843.221518774193	45.40208485104974	0.8349405260665508	2.592175118904672	0.026828388259867098	0.7951840642101804	((((Alligator_mississippiensis,Trachemys_scripta),(Heterodon_platyrhinos,Sceloporus_undulatus)),((Gallus_gallus,Turdus_migratorius),((Homo_sapiens,(Mus_musculus,Rattus_norvegicus)),Oryctolagus_cuniculus))),((((Ambystoma_mexicanum,Siren_intermedia),Typhlonectes_natans),(((Amphiuma_tridactylum,Discoglossus_pictus),((Grandisonia_alternans,Hypogeophis_rostratus),Ichthyophis_bannanicus)),((((Bufo_vall…
56400	-21799.842884179718	-21839.8283294364	39.98544525668454	0.971614685662175	2.592175118904672	0.026828388259867098	0.7503291308187915	((((Alligator_mississippiensis,Trachemys_scripta),(Heterodon_platyrhinos,Sceloporus_undulatus)),((Gallus_gallus,Turdus_migratorius),((Homo_sapiens,(Mus_musculus,Rattus_norvegicus)),Oryctolagus_cuniculus))),((((Ambystoma_mexicanum,Siren_intermedia),Typhlonectes_natans),(((Amphiuma_tridactylum,Discoglossus_pictus),((Grandisonia_alternans,Hypogeophis_rostratus),Ichthyophis_bannanicus)),((((Bufo_vall…
56500	-21805.01914230514	-21844.08426688447	39.06512457933079	1.2981121946391814	2.969497085855988	0.03180029063370417	0.6742737876536303	((((Alligator_mississippiensis,Trachemys_scripta),(Heterodon_platyrhinos,Sceloporus_undulatus)),((Gallus_gallus,Turdus_migratorius),((Homo_sapiens,(Mus_musculus,Rattus_norvegicus)),Oryctolagus_cuniculus))),((((Ambystoma_mexicanum,Siren_intermedia),Typhlonectes_natans),(((Amphiuma_tridactylum,Discoglossus_pictus),((Grandisonia_alternans,Hypogeophis_rostratus),Ichthyophis_bannanicus)),(((((Bufo_val…
56600	-21806.3111497147	-21844.9323345413	38.62118482660044	0.8229266821577944	2.609738566538937	0.02766665810225648	0.6742737876536303	((((Alligator_mississippiensis,Trachemys_scripta),(Heterodon_platyrhinos,Sceloporus_undulatus)),((Gallus_gallus,Turdus_migratorius),((Homo_sapiens,(Mus_musculus,Rattus_norvegicus)),Oryctolagus_cuniculus))),((((Ambystoma_mexicanum,Siren_intermedia),Typhlonectes_natans),(((Amphiuma_tridactylum,Discoglossus_pictus),((Grandisonia_alternans,Hypogeophis_rostratus),Ichthyophis_bannanicus)),(((((Bufo_val…
56700	-21804.59011500599	-21843.329798701478	38.73968369548526	0.6693374201186073	2.3714195867401355	0.031135821188036306	0.7927457362165885	((((Alligator_mississippiensis,Trachemys_scripta),(Heterodon_platyrhinos,Sceloporus_undulatus)),((Gallus_gallus,Turdus_migratorius),((Homo_sapiens,(Mus_musculus,Rattus_norvegicus)),Oryctolagus_cuniculus))),((((Ambystoma_mexicanum,Siren_intermedia),Typhlonectes_natans),(((Amphiuma_tridactylum,Discoglossus_pictus),((Grandisonia_alternans,Hypogeophis_rostratus),Ichthyophis_bannanicus)),(((((Bufo_val…
56800	-21805.877714127048	-21838.902661439635	33.02494731258732	0.7517653674252777	2.3714195867401355	0.042675297711525416	0.6714378418747411	((((Alligator_mississippiensis,Trachemys_scripta),(Heterodon_platyrhinos,Sceloporus_undulatus)),((Gallus_gallus,Turdus_migratorius),((Homo_sapiens,(Mus_musculus,Rattus_norvegicus)),Oryctolagus_cuniculus))),((((Ambystoma_mexicanum,Siren_intermedia),Typhlonectes_natans),(((Amphiuma_tridactylum,Discoglossus_pictus),((Grandisonia_alternans,Hypogeophis_rostratus),Ichthyophis_bannanicus)),(((((Bufo_val…
56900	-21803.796183238286	-21837.01270562028	33.216522381993784	0.3814397800064525	2.834942439962094	0.029741999405821135	0.8282863905690866	((((Alligator_mississippiensis,Trachemys_scripta),(Heterodon_platyrhinos,Sceloporus_undulatus)),((Gallus_gallus,Turdus_migratorius),((Homo_sapiens,(Mus_musculus,Rattus_norvegicus)),Oryctolagus_cuniculus))),((((Ambystoma_mexicanum,Siren_intermedia),Typhlonectes_natans),(((Amphiuma_tridactylum,Discoglossus_pictus),((Grandisonia_alternans,Hypogeophis_rostratus),Ichthyophis_bannanicus)),(((((Bufo_val…
57000	-21806.014712923075	-21840.20120159733	34.18648867425552	1.0569008107162092	2.649577326408588	0.03770463998133529	0.8381686254528203	((((Alligator_mississippiensis,Trachemys_scripta),(Heterodon_platyrhinos,Sceloporus_undulatus)),((Gallus_gallus,Turdus_migratorius),((Homo_sapiens,(Mus_musculus,Rattus_norvegicus)),Oryctolagus_cuniculus))),((((Ambystoma_mexicanum,Siren_intermedia),Typhlonectes_natans),(((Amphiuma_tridactylum,Discoglossus_pictus),((Grandisonia_alternans,Hypogeophis_rostratus),Ichthyophis_bannanicus)),(((((Bufo_val…
57100	-21810.640825316692	-21839.63034995528	28.989524638590552	2.2359761246866676	3.5207938428813055	0.0393007779703037	0.8882178325325661	((((Alligator_mississippiensis,Trachemys_scripta),(Heterodon_platyrhinos,Sceloporus_undulatus)),((Gallus_gallus,Turdus_migratorius),((Homo_sapiens,(Mus_musculus,Rattus_norvegicus)),Oryctolagus_cuniculus))),((((Ambystoma_mexicanum,Siren_intermedia),Typhlonectes_natans),(((Amphiuma_tridactylum,Discoglossus_pictus),((Grandisonia_alternans,Hypogeophis_rostratus),Ichthyophis_bannanicus)),(((((Bufo_val…
57200	-21804.851993520053	-21836.965954645668	32.11396112561627	1.1841412957012654	2.9034571445859325	0.04259363130217328	0.9260108014952457	((((Alligator_mississippiensis,Trachemys_scripta),(Heterodon_platyrhinos,Sceloporus_undulatus)),((Gallus_gallus,Turdus_migratorius),((Homo_sapiens,(Mus_musculus,Rattus_norvegicus)),Oryctolagus_cuniculus))),((((Ambystoma_mexicanum,Siren_intermedia),Typhlonectes_natans),(((Amphiuma_tridactylum,Discoglossus_pictus),((Grandisonia_alternans,Hypogeophis_rostratus),Ichthyophis_bannanicus)),(((((Bufo_val…
57300	-21803.64022503441	-21836.324031923818	32.6838068894066	0.5356858181470362	1.819780479321021	0.03001788849665306	0.8703555723461642	((((Alligator_mississippiensis,Trachemys_scripta),(Heterodon_platyrhinos,Sceloporus_undulatus)),((Gallus_gallus,Turdus_migratorius),((Homo_sapiens,(Mus_musculus,Rattus_norvegicus)),Oryctolagus_cuniculus))),((((Ambystoma_mexicanum,Siren_intermedia),Typhlonectes_natans),(((Amphiuma_tridactylum,Discoglossus_pictus),((Grandisonia_alternans,Hypogeophis_rostratus),Ichthyophis_bannanicus)),(((((Bufo_val…
57400	-21798.658332162784	-21834.487853198778	35.82952103599428	0.6942637237828715	2.448424974391125	0.03543298278363587	0.7468294766538618	((((Alligator_mississippiensis,Trachemys_scripta),(Heterodon_platyrhinos,Sceloporus_undulatus)),((Gallus_gallus,Turdus_migratorius),((Homo_sapiens,(Mus_musculus,Rattus_norvegicus)),Oryctolagus_cuniculus))),((((Ambystoma_mexicanum,Siren_intermedia),Typhlonectes_natans),(((Amphiuma_tridactylum,Discoglossus_pictus),((Grandisonia_alternans,Hypogeophis_rostratus),Ichthyophis_bannanicus)),(((((Bufo_val…
57500	-21804.906518904783	-21840.65926985259	35.75275094780522	1.14696807062493	2.700229682996255	0.03578819739685275	0.7121236310645563	((((Alligator_mississippiensis,Trachemys_scripta),(Heterodon_platyrhinos,Sceloporus_undulatus)),((Gallus_gallus,Turdus_migratorius),((Homo_sapiens,(Mus_musculus,Rattus_norvegicus)),Oryctolagus_cuniculus))),((((Ambystoma_mexicanum,Siren_intermedia),Typhlonectes_natans),(((Amphiuma_tridactylum,Discoglossus_pictus),((Grandisonia_alternans,Hypogeophis_rostratus),Ichthyophis_bannanicus)),((((Bufo_vall…
57600	-21804.85306127051	-21840.148895246413	35.295833975901985	0.7481385523038733	2.754459502584962	0.03007166835243313	0.7738086640127831	((((Alligator_mississippiensis,Trachemys_scripta),(Heterodon_platyrhinos,Sceloporus_undulatus)),((Gallus_gallus,Turdus_migratorius),((Homo_sapiens,(Mus_musculus,Rattus_norvegicus)),Oryctolagus_cuniculus))),((((Ambystoma_mexicanum,Siren_intermedia),Typhlonectes_natans),(((Amphiuma_tridactylum,Discoglossus_pictus),((Grandisonia_alternans,Hypogeophis_rostratus),Ichthyophis_bannanicus)),((((Bufo_vall…
57700	-21803.517057236255	-21839.687516550457	36.17045931420138	1.142472660128636	2.8112861108077007	0.03489738440965934	0.7297321593417129	((((Alligator_mississippiensis,Trachemys_scripta),(Heterodon_platyrhinos,Sceloporus_undulatus)),((Gallus_gallus,Turdus_migratorius),((Homo_sapiens,(Mus_musculus,Rattus_norvegicus)),Oryctolagus_cuniculus))),((((Ambystoma_mexicanum,Siren_intermedia),Typhlonectes_natans),(((Amphiuma_tridactylum,Discoglossus_pictus),((Grandisonia_alternans,Hypogeophis_rostratus),Ichthyophis_bannanicus)),((((Bufo_vall…
57800	-21798.582174881543	-21838.628472348617	40.0462974670752	0.8222876679101253	2.7765370592470693	0.035558090755518516	0.7134166025127799	((((Alligator_mississippiensis,Trachemys_scripta),(Heterodon_platyrhinos,Sceloporus_undulatus)),((Gallus_gallus,Turdus_migratorius),((Homo_sapiens,(Mus_musculus,Rattus_norvegicus)),Oryctolagus_cuniculus))),((((Ambystoma_mexicanum,Siren_intermedia),Typhlonectes_natans),(((Amphiuma_tridactylum,Discoglossus_pictus),((Grandisonia_alternans,Hypogeophis_rostratus),Ichthyophis_bannanicus)),((((Bufo_vall…
57900	-21796.503450881173	-21834.883478410007	38.38002752883542	0.6164701970432986	2.5780426673072188	0.033115128044719624	0.8231268565165999	((((Alligator_mississippiensis,Trachemys_scripta),(Heterodon_platyrhinos,Sceloporus_undulatus)),((Gallus_gallus,Turdus_migratorius),((Homo_sapiens,(Mus_musculus,Rattus_norvegicus)),Oryctolagus_cuniculus))),((((Ambystoma_mexicanum,Siren_intermedia),Typhlonectes_natans),(((Amphiuma_tridactylum,Discoglossus_pictus),((Grandisonia_alternans,Hypogeophis_rostratus),Ichthyophis_bannanicus)),((((Bufo_vall…
58000	-21794.336215752402	-21837.003575811817	42.66736005941661	0.6655093809256534	2.5780426673072188	0.03031078540206562	0.7700663489545373	((((Alligator_mississippiensis,Trachemys_scripta),(Heterodon_platyrhinos,Sceloporus_undulatus)),((Gallus_gallus,Turdus_migratorius),((Homo_sapiens,(Mus_musculus,Rattus_norvegicus)),Oryctolagus_cuniculus))),((((Ambystoma_mexicanum,Siren_intermedia),Typhlonectes_natans),(((Amphiuma_tridactylum,Discoglossus_pictus),((Grandisonia_alternans,Hypogeophis_rostratus),Ichthyophis_bannanicus)),((((Bufo_vall…
58100	-21800.600370251133	-21841.9506866421	41.35031639096576	0.935983723380847	2.759557913062333	0.04327584396169712	0.7613870661715844	((((Alligator_mississippiensis,Trachemys_scripta),(Heterodon_platyrhinos,Sceloporus_undulatus)),((Gallus_gallus,Turdus_migratorius),((Homo_sapiens,(Mus_musculus,Rattus_norvegicus)),Oryctolagus_cuniculus))),((((Ambystoma_mexicanum,Siren_intermedia),Typhlonectes_natans),(((Amphiuma_tridactylum,Discoglossus_pictus),((Grandisonia_alternans,Hypogeophis_rostratus),Ichthyophis_bannanicus)),((((Bufo_vall…
58200	-21802.023454134196	-21836.54764573643	34.52419160223487	0.4921203390452909	2.460762700289524	0.033413948746140024	0.7038158330487639	((((Alligator_mississippiensis,Trachemys_scripta),(Heterodon_platyrhinos,Sceloporus_undulatus)),((Gallus_gallus,Turdus_migratorius),((Homo_sapiens,(Mus_musculus,Rattus_norvegicus)),Oryctolagus_cuniculus))),((((Ambystoma_mexicanum,Siren_intermedia),Typhlonectes_natans),(((Amphiuma_tridactylum,Discoglossus_pictus),((Grandisonia_alternans,Hypogeophis_rostratus),Ichthyophis_bannanicus)),((((Bufo_vall…
58300	-21805.952857155356	-21836.99591124405	31.043054088693243	0.49971753806440083	1.4686055832681904	0.044978258903080943	0.8744082783625942	((((Alligator_mississippiensis,Trachemys_scripta),(Heterodon_platyrhinos,Sceloporus_undulatus)),((Gallus_gallus,Turdus_migratorius),((Homo_sapiens,(Mus_musculus,Rattus_norvegicus)),Oryctolagus_cuniculus))),((((Ambystoma_mexicanum,Siren_intermedia),Typhlonectes_natans),(((Amphiuma_tridactylum,Discoglossus_pictus),((Grandisonia_alternans,Hypogeophis_rostratus),Ichthyophis_bannanicus)),(((((Bufo_val…
58400	-21805.052019366427	-21839.55219068753	34.500171321102194	0.5295217151602257	2.0234628090199	0.048873449677518783	0.7478208081764076	((((Alligator_mississippiensis,Trachemys_scripta),(Heterodon_platyrhinos,Sceloporus_undulatus)),((Gallus_gallus,Turdus_migratorius),((Homo_sapiens,(Mus_musculus,Rattus_norvegicus)),Oryctolagus_cuniculus))),((((Ambystoma_mexicanum,Siren_intermedia),Typhlonectes_natans),(((Amphiuma_tridactylum,Discoglossus_pictus),((Grandisonia_alternans,Hypogeophis_rostratus),Ichthyophis_bannanicus)),(((((Bufo_val…
58500	-21802.985846906817	-21836.718617789265	33.73277088244956	1.660802372844977	3.5387958147537835	0.02895286826465747	0.7478208081764076	((((Alligator_mississippiensis,Trachemys_scripta),(Heterodon_platyrhinos,Sceloporus_undulatus)),((Gallus_gallus,Turdus_migratorius),((Homo_sapiens,(Mus_musculus,Rattus_norvegicus)),Oryctolagus_cuniculus))),((((Ambystoma_mexicanum,Siren_intermedia),Typhlonectes_natans),(((Amphiuma_tridactylum,Discoglossus_pictus),((Grandisonia_alternans,Hypogeophis_rostratus),Ichthyophis_bannanicus)),((((Bufo_vall…
58600	-21801.450008864605	-21838.087911337272	36.63790247266745	0.927025405263566	2.946194080089479	0.03081642597883021	0.6328804361633009	((((Alligator_mississippiensis,Trachemys_scripta),(Heterodon_platyrhinos,Sceloporus_undulatus)),((Gallus_gallus,Turdus_migratorius),((Homo_sapiens,(Mus_musculus,Rattus_norvegicus)),Oryctolagus_cuniculus))),((((Ambystoma_mexicanum,Siren_intermedia),Typhlonectes_natans),(((Amphiuma_tridactylum,Discoglossus_pictus),((Grandisonia_alternans,Hypogeophis_rostratus),Ichthyophis_bannanicus)),((((Bufo_vall…
58700	-21798.503378486737	-21838.221878169563	39.718499682825055	0.838559113366079	2.447849359344932	0.03185309895583328	0.6357802179657309	((((Alligator_mississippiensis,Trachemys_scripta),(Heterodon_platyrhinos,Sceloporus_undulatus)),((Gallus_gallus,Turdus_migratorius),((Homo_sapiens,(Mus_musculus,Rattus_norvegicus)),Oryctolagus_cuniculus))),((((Ambystoma_mexicanum,Siren_intermedia),Typhlonectes_natans),(((Amphiuma_tridactylum,Discoglossus_pictus),((Grandisonia_alternans,Hypogeophis_rostratus),Ichthyophis_bannanicus)),((((Bufo_vall…
58800	-21800.94452322196	-21840.48509234676	39.540569124802175	1.050843569240639	3.0288221140659646	0.03359199221861013	0.6157374249776272	((((Alligator_mississippiensis,Trachemys_scripta),(Heterodon_platyrhinos,Sceloporus_undulatus)),((Gallus_gallus,Turdus_migratorius),((Homo_sapiens,(Mus_musculus,Rattus_norvegicus)),Oryctolagus_cuniculus))),((((Ambystoma_mexicanum,Siren_intermedia),Typhlonectes_natans),(((Amphiuma_tridactylum,Discoglossus_pictus),((Grandisonia_alternans,Hypogeophis_rostratus),Ichthyophis_bannanicus)),(((((Bufo_val…
58900	-21801.005735987004	-21843.61912717583	42.61339118882488	0.8109103956826726	2.7391079012299477	0.02882546289079726	0.6428333165567464	((((Alligator_mississippiensis,Trachemys_scripta),(Heterodon_platyrhinos,Sceloporus_undulatus)),((Gallus_gallus,Turdus_migratorius),((Homo_sapiens,(Mus_musculus,Rattus_norvegicus)),Oryctolagus_cuniculus))),((((Ambystoma_mexicanum,Siren_intermedia),Typhlonectes_natans),(((Amphiuma_tridactylum,Discoglossus_pictus),((Grandisonia_alternans,Hypogeophis_rostratus),Ichthyophis_bannanicus)),(((((Bufo_val…
59000	-21796.23121322945	-21837.90709733409	41.67588410463987	1.2207459245601213	2.846045638792978	0.03062272819821217	0.6036786793814295	((((Alligator_mississippiensis,Trachemys_scripta),(Heterodon_platyrhinos,Sceloporus_undulatus)),((Gallus_gallus,Turdus_migratorius),((Homo_sapiens,(Mus_musculus,Rattus_norvegicus)),Oryctolagus_cuniculus))),((((Ambystoma_mexicanum,Siren_intermedia),Typhlonectes_natans),(((Amphiuma_tridactylum,Discoglossus_pictus),((Grandisonia_alternans,Hypogeophis_rostratus),Ichthyophis_bannanicus)),(((((Bufo_val…
59100	-21805.280328430636	-21846.340179708386	41.059851277750376	1.1649634937686777	2.7689139733320296	0.03473605056648462	0.7670349750151961	((((Alligator_mississippiensis,Trachemys_scripta),(Heterodon_platyrhinos,Sceloporus_undulatus)),((Gallus_gallus,Turdus_migratorius),((Homo_sapiens,(Mus_musculus,Rattus_norvegicus)),Oryctolagus_cuniculus))),((((Ambystoma_mexicanum,Siren_intermedia),Typhlonectes_natans),(((Amphiuma_tridactylum,Discoglossus_pictus),((Grandisonia_alternans,Hypogeophis_rostratus),Ichthyophis_bannanicus)),(((((Bufo_val…
59200	-21802.4583521033	-21844.755675318476	42.29732321517714	0.9325254455890841	2.6131995873344716	0.026029447595327132	0.6855085241563221	(((((Alligator_mississippiensis,Trachemys_scripta),(Heterodon_platyrhinos,Sceloporus_undulatus)),((Gallus_gallus,Turdus_migratorius),((Homo_sapiens,(Mus_musculus,Rattus_norvegicus)),Oryctolagus_cuniculus))),(Latimeria_chalumnae,Xenopus_laevis)),(((Ambystoma_mexicanum,Siren_intermedia),Typhlonectes_natans),(((Amphiuma_tridactylum,Discoglossus_pictus),((Grandisonia_alternans,Hypogeophis_rostratus),…
59300	-21800.924081911933	-21843.516360363756	42.59227845182113	0.9886383472778532	2.9280515745005027	0.031452709828752444	0.8222147248841427	(((((Alligator_mississippiensis,Trachemys_scripta),(Heterodon_platyrhinos,Sceloporus_undulatus)),((Gallus_gallus,Turdus_migratorius),((Homo_sapiens,(Mus_musculus,Rattus_norvegicus)),Oryctolagus_cuniculus))),(Latimeria_chalumnae,Xenopus_laevis)),(((Ambystoma_mexicanum,Siren_intermedia),Typhlonectes_natans),(((Amphiuma_tridactylum,Discoglossus_pictus),((Grandisonia_alternans,Hypogeophis_rostratus),…
59400	-21804.628910485295	-21846.065980842995	41.437070357699184	0.9478415635768254	2.9280515745005027	0.03760611321743426	0.8162852177039792	(((((Alligator_mississippiensis,Trachemys_scripta),(Heterodon_platyrhinos,Sceloporus_undulatus)),((Gallus_gallus,Turdus_migratorius),((Homo_sapiens,(Mus_musculus,Rattus_norvegicus)),Oryctolagus_cuniculus))),(Latimeria_chalumnae,Xenopus_laevis)),(((Ambystoma_mexicanum,Siren_intermedia),Typhlonectes_natans),(((Amphiuma_tridactylum,Discoglossus_pictus),((Grandisonia_alternans,Hypogeophis_rostratus),…
59500	-21800.96393173797	-21843.411006440525	42.44707470255365	0.377715546401511	2.7767721598180066	0.030881233141034595	0.6890565615260819	(((((Alligator_mississippiensis,Trachemys_scripta),(Heterodon_platyrhinos,Sceloporus_undulatus)),((Gallus_gallus,Turdus_migratorius),((Homo_sapiens,(Mus_musculus,Rattus_norvegicus)),Oryctolagus_cuniculus))),(Latimeria_chalumnae,Xenopus_laevis)),(((Ambystoma_mexicanum,Siren_intermedia),Typhlonectes_natans),(((Amphiuma_tridactylum,Discoglossus_pictus),((Grandisonia_alternans,Hypogeophis_rostratus),…
59600	-21800.665500824733	-21842.326405557455	41.66090473272165	1.0582294707093263	2.1914388140921277	0.03163044185964834	0.7454951485272963	(((((Alligator_mississippiensis,Trachemys_scripta),(Heterodon_platyrhinos,Sceloporus_undulatus)),((Gallus_gallus,Turdus_migratorius),((Homo_sapiens,(Mus_musculus,Rattus_norvegicus)),Oryctolagus_cuniculus))),(Latimeria_chalumnae,Xenopus_laevis)),(((Ambystoma_mexicanum,Siren_intermedia),Typhlonectes_natans),(((Amphiuma_tridactylum,Discoglossus_pictus),((Grandisonia_alternans,Hypogeophis_rostratus),…
59700	-21802.168267587556	-21844.72179609576	42.553528508204266	0.6095882611749514	2.601525308654246	0.03163044185964834	0.5746883461192853	(((((Alligator_mississippiensis,Trachemys_scripta),(Heterodon_platyrhinos,Sceloporus_undulatus)),((Gallus_gallus,Turdus_migratorius),((Homo_sapiens,(Mus_musculus,Rattus_norvegicus)),Oryctolagus_cuniculus))),(Latimeria_chalumnae,Xenopus_laevis)),(((Ambystoma_mexicanum,Siren_intermedia),Typhlonectes_natans),(((Amphiuma_tridactylum,Discoglossus_pictus),((Grandisonia_alternans,Hypogeophis_rostratus),…
59800	-21794.78902244901	-21839.795207847677	45.00618539866627	0.4570553052460733	2.3116756473697344	0.03263660075008443	0.7636527659099646	(((((Alligator_mississippiensis,Trachemys_scripta),(Heterodon_platyrhinos,Sceloporus_undulatus)),((Gallus_gallus,Turdus_migratorius),((Homo_sapiens,(Mus_musculus,Rattus_norvegicus)),Oryctolagus_cuniculus))),(Latimeria_chalumnae,Xenopus_laevis)),(((Ambystoma_mexicanum,Siren_intermedia),Typhlonectes_natans),(((Amphiuma_tridactylum,Discoglossus_pictus),((Grandisonia_alternans,Hypogeophis_rostratus),…
59900	-21796.29358509676	-21842.15020474243	45.856619645672204	0.6105257491332515	2.3116756473697344	0.03314712097725094	0.6516868447528031	(((((Alligator_mississippiensis,Trachemys_scripta),(Heterodon_platyrhinos,Sceloporus_undulatus)),((Gallus_gallus,Turdus_migratorius),((Homo_sapiens,(Mus_musculus,Rattus_norvegicus)),Oryctolagus_cuniculus))),(Latimeria_chalumnae,Xenopus_laevis)),(((Ambystoma_mexicanum,Siren_intermedia),Typhlonectes_natans),(((Amphiuma_tridactylum,Discoglossus_pictus),((Grandisonia_alternans,Hypogeophis_rostratus),…
60000	-21801.2479916372	-21841.232686744745	39.984695107545825	1.1562079708534243	2.791218512805498	0.039418596253205644	0.7173044182921349	(((((Alligator_mississippiensis,Trachemys_scripta),(Heterodon_platyrhinos,Sceloporus_undulatus)),((Gallus_gallus,Turdus_migratorius),((Homo_sapiens,(Mus_musculus,Rattus_norvegicus)),Oryctolagus_cuniculus))),(Latimeria_chalumnae,Xenopus_laevis)),(((Ambystoma_mexicanum,Siren_intermedia),Typhlonectes_natans),(((Amphiuma_tridactylum,Discoglossus_pictus),((Grandisonia_alternans,Hypogeophis_rostratus),…
60100	-21803.059439152777	-21839.599164367555	36.53972521477674	1.473625931714678	3.3687654142578123	0.039954161798818444	0.7587006194181729	(((((Alligator_mississippiensis,Trachemys_scripta),(Heterodon_platyrhinos,Sceloporus_undulatus)),((Gallus_gallus,Turdus_migratorius),((Homo_sapiens,(Mus_musculus,Rattus_norvegicus)),Oryctolagus_cuniculus))),(Latimeria_chalumnae,Xenopus_laevis)),(((Ambystoma_mexicanum,Siren_intermedia),Typhlonectes_natans),(((Amphiuma_tridactylum,Discoglossus_pictus),((Grandisonia_alternans,Hypogeophis_rostratus),…
60200	-21804.027349628646	-21840.100058745007	36.07270911635972	0.8621709067721116	3.1360541062873795	0.04049019574967998	0.7630415932839648	(((((Alligator_mississippiensis,Trachemys_scripta),(Heterodon_platyrhinos,Sceloporus_undulatus)),((Gallus_gallus,Turdus_migratorius),((Homo_sapiens,(Mus_musculus,Rattus_norvegicus)),Oryctolagus_cuniculus))),(Latimeria_chalumnae,Xenopus_laevis)),(((Ambystoma_mexicanum,Siren_intermedia),Typhlonectes_natans),(((Amphiuma_tridactylum,Discoglossus_pictus),((Grandisonia_alternans,Hypogeophis_rostratus),…
60300	-21805.221921744585	-21841.899828737394	36.677906992809106	0.7754712602226042	2.6704084549102367	0.03805963085407581	0.6746235532129348	(((((Alligator_mississippiensis,Trachemys_scripta),(Heterodon_platyrhinos,Sceloporus_undulatus)),((Gallus_gallus,Turdus_migratorius),((Homo_sapiens,(Mus_musculus,Rattus_norvegicus)),Oryctolagus_cuniculus))),(Latimeria_chalumnae,Xenopus_laevis)),(((Ambystoma_mexicanum,Siren_intermedia),Typhlonectes_natans),(((Amphiuma_tridactylum,Discoglossus_pictus),((Grandisonia_alternans,Hypogeophis_rostratus),…
60400	-21799.1506733306	-21840.47408603926	41.32341270865736	0.8304675039201028	2.6704084549102367	0.03580460703731043	0.6746235532129348	(((((Alligator_mississippiensis,Trachemys_scripta),(Heterodon_platyrhinos,Sceloporus_undulatus)),((Gallus_gallus,Turdus_migratorius),((Homo_sapiens,(Mus_musculus,Rattus_norvegicus)),Oryctolagus_cuniculus))),(Latimeria_chalumnae,Xenopus_laevis)),(((Ambystoma_mexicanum,Siren_intermedia),Typhlonectes_natans),(((Amphiuma_tridactylum,Discoglossus_pictus),((Grandisonia_alternans,Hypogeophis_rostratus),…
60500	-21799.807641835127	-21840.256806704703	40.449164869574936	1.0198525089546926	2.6704084549102367	0.028126791782706856	0.7112993453664499	(((((Alligator_mississippiensis,Trachemys_scripta),(Heterodon_platyrhinos,Sceloporus_undulatus)),((Gallus_gallus,Turdus_migratorius),((Homo_sapiens,(Mus_musculus,Rattus_norvegicus)),Oryctolagus_cuniculus))),(Latimeria_chalumnae,Xenopus_laevis)),(((Ambystoma_mexicanum,Siren_intermedia),Typhlonectes_natans),(((Amphiuma_tridactylum,Discoglossus_pictus),((Grandisonia_alternans,Hypogeophis_rostratus),…
60600	-21801.366755486197	-21840.258959674637	38.89220418844156	1.1181142720124158	2.8000457088017736	0.03375461823766927	0.8897611608259479	(((((Alligator_mississippiensis,Trachemys_scripta),(Heterodon_platyrhinos,Sceloporus_undulatus)),((Gallus_gallus,Turdus_migratorius),((Homo_sapiens,(Mus_musculus,Rattus_norvegicus)),Oryctolagus_cuniculus))),(Latimeria_chalumnae,Xenopus_laevis)),(((Ambystoma_mexicanum,Siren_intermedia),Typhlonectes_natans),(((Amphiuma_tridactylum,Discoglossus_pictus),((Grandisonia_alternans,Hypogeophis_rostratus),…
60700	-21800.494507354142	-21840.557825904718	40.06331855057735	1.0187670996742466	2.98485611420768	0.03375461823766927	0.8897611608259479	(((((Alligator_mississippiensis,Trachemys_scripta),(Heterodon_platyrhinos,Sceloporus_undulatus)),((Gallus_gallus,Turdus_migratorius),((Homo_sapiens,(Mus_musculus,Rattus_norvegicus)),Oryctolagus_cuniculus))),(Latimeria_chalumnae,Xenopus_laevis)),(((Ambystoma_mexicanum,Siren_intermedia),Typhlonectes_natans),(((Amphiuma_tridactylum,Discoglossus_pictus),((Grandisonia_alternans,Hypogeophis_rostratus),…
60800	-21799.213230550475	-21841.521820388036	42.3085898375607	0.9886124171999817	2.5235195971599778	0.03457630970753831	0.8416028601148531	(((((Alligator_mississippiensis,Trachemys_scripta),(Heterodon_platyrhinos,Sceloporus_undulatus)),((Gallus_gallus,Turdus_migratorius),((Homo_sapiens,(Mus_musculus,Rattus_norvegicus)),Oryctolagus_cuniculus))),(Latimeria_chalumnae,Xenopus_laevis)),(((Ambystoma_mexicanum,Siren_intermedia),Typhlonectes_natans),(((Amphiuma_tridactylum,Discoglossus_pictus),((Grandisonia_alternans,Hypogeophis_rostratus),…
60900	-21798.393826264994	-21840.669749983208	42.27592371821423	1.1067782674436457	3.141838578234443	0.03217106763709719	0.8372475423275691	(((((Alligator_mississippiensis,Trachemys_scripta),(Heterodon_platyrhinos,Sceloporus_undulatus)),((Gallus_gallus,Turdus_migratorius),((Homo_sapiens,(Mus_musculus,Rattus_norvegicus)),Oryctolagus_cuniculus))),(Latimeria_chalumnae,Xenopus_laevis)),(((Ambystoma_mexicanum,Siren_intermedia),Typhlonectes_natans),(((Amphiuma_tridactylum,Discoglossus_pictus),((Grandisonia_alternans,Hypogeophis_rostratus),…
61000	-21794.53888954913	-21836.140439611918	41.60155006278675	1.5014554038384005	2.925216199972692	0.029953392367745434	0.7495700690802568	(((((Alligator_mississippiensis,Trachemys_scripta),(Heterodon_platyrhinos,Sceloporus_undulatus)),((Gallus_gallus,Turdus_migratorius),((Homo_sapiens,(Mus_musculus,Rattus_norvegicus)),Oryctolagus_cuniculus))),(Latimeria_chalumnae,Xenopus_laevis)),(((Ambystoma_mexicanum,Siren_intermedia),Typhlonectes_natans),(((Amphiuma_tridactylum,Discoglossus_pictus),((Grandisonia_alternans,Hypogeophis_rostratus),…
61100	-21792.9749056506	-21838.966787980302	45.991882329700424	0.8128909777738987	2.7851349137086676	0.02981264769714166	0.7358272504427442	(((((Alligator_mississippiensis,Trachemys_scripta),(Heterodon_platyrhinos,Sceloporus_undulatus)),((Gallus_gallus,Turdus_migratorius),((Homo_sapiens,(Mus_musculus,Rattus_norvegicus)),Oryctolagus_cuniculus))),(Latimeria_chalumnae,Xenopus_laevis)),(((Ambystoma_mexicanum,Siren_intermedia),Typhlonectes_natans),(((Amphiuma_tridactylum,Discoglossus_pictus),((Grandisonia_alternans,Hypogeophis_rostratus),…
61200	-21796.78872963743	-21841.387147361285	44.598417723858795	1.1566534867190152	2.7851349137086676	0.0383472639433968	0.7479432614239035	(((((Alligator_mississippiensis,Trachemys_scripta),(Heterodon_platyrhinos,Sceloporus_undulatus)),((Gallus_gallus,Turdus_migratorius),((Homo_sapiens,(Mus_musculus,Rattus_norvegicus)),Oryctolagus_cuniculus))),(Latimeria_chalumnae,Xenopus_laevis)),(((Ambystoma_mexicanum,Siren_intermedia),Typhlonectes_natans),(((Amphiuma_tridactylum,Discoglossus_pictus),((Grandisonia_alternans,Hypogeophis_rostratus),…
61300	-21796.97761444401	-21842.881131082566	45.90351663855526	1.1566534867190152	3.177425219281468	0.03407186456598188	0.7749571494183763	(((((Alligator_mississippiensis,Trachemys_scripta),(Heterodon_platyrhinos,Sceloporus_undulatus)),((Gallus_gallus,Turdus_migratorius),((Homo_sapiens,(Mus_musculus,Rattus_norvegicus)),Oryctolagus_cuniculus))),(Latimeria_chalumnae,Xenopus_laevis)),(((Ambystoma_mexicanum,Siren_intermedia),Typhlonectes_natans),(((Amphiuma_tridactylum,Discoglossus_pictus),((Grandisonia_alternans,Hypogeophis_rostratus),…
61400	-21800.514984985224	-21844.111288276556	43.59630329133185	2.0146992176194933	3.312631128407366	0.03087863432570307	0.771736135010419	(((((Alligator_mississippiensis,Trachemys_scripta),(Heterodon_platyrhinos,Sceloporus_undulatus)),((Gallus_gallus,Turdus_migratorius),((Homo_sapiens,(Mus_musculus,Rattus_norvegicus)),Oryctolagus_cuniculus))),(Latimeria_chalumnae,Xenopus_laevis)),(((Ambystoma_mexicanum,Siren_intermedia),Typhlonectes_natans),(((Amphiuma_tridactylum,Discoglossus_pictus),((Grandisonia_alternans,Hypogeophis_rostratus),…
61500	-21803.68396068491	-21851.364491700864	47.68053101595442	0.7004309841293044	2.869600322973171	0.03536606593749906	0.7622642078895809	(((((Alligator_mississippiensis,Trachemys_scripta),(Heterodon_platyrhinos,Sceloporus_undulatus)),((Gallus_gallus,Turdus_migratorius),((Homo_sapiens,(Mus_musculus,Rattus_norvegicus)),Oryctolagus_cuniculus))),(Latimeria_chalumnae,Xenopus_laevis)),(((Ambystoma_mexicanum,Siren_intermedia),Typhlonectes_natans),(((Amphiuma_tridactylum,Discoglossus_pictus),((Grandisonia_alternans,Hypogeophis_rostratus),…
61600	-21806.495912830032	-21850.889782082115	44.39386925208292	0.9506149262556516	2.8445003167674625	0.03536606593749906	0.7515840744171138	(((((Alligator_mississippiensis,Trachemys_scripta),(Heterodon_platyrhinos,Sceloporus_undulatus)),((Gallus_gallus,Turdus_migratorius),((Homo_sapiens,(Mus_musculus,Rattus_norvegicus)),Oryctolagus_cuniculus))),(Latimeria_chalumnae,Xenopus_laevis)),(((Ambystoma_mexicanum,Siren_intermedia),Typhlonectes_natans),(((Amphiuma_tridactylum,Discoglossus_pictus),((Grandisonia_alternans,Hypogeophis_rostratus),…
61700	-21811.365818986098	-21852.390198782196	41.024379796099254	1.2642495350537215	2.8445003167674625	0.03570589957465685	0.6839718461862789	(((((Alligator_mississippiensis,Trachemys_scripta),(Heterodon_platyrhinos,Sceloporus_undulatus)),((Gallus_gallus,Turdus_migratorius),((Homo_sapiens,(Mus_musculus,Rattus_norvegicus)),Oryctolagus_cuniculus))),(Latimeria_chalumnae,Xenopus_laevis)),(((Ambystoma_mexicanum,Siren_intermedia),Typhlonectes_natans),(((Amphiuma_tridactylum,Discoglossus_pictus),((Grandisonia_alternans,Hypogeophis_rostratus),…
61800	-21807.522838514833	-21850.673400906267	43.15056239143622	0.92792590766583	2.4804296512838704	0.029713042450993345	0.8672444820737737	(((((Alligator_mississippiensis,Trachemys_scripta),(Heterodon_platyrhinos,Sceloporus_undulatus)),((Gallus_gallus,Turdus_migratorius),((Homo_sapiens,(Mus_musculus,Rattus_norvegicus)),Oryctolagus_cuniculus))),(Latimeria_chalumnae,Xenopus_laevis)),(((Ambystoma_mexicanum,Siren_intermedia),Typhlonectes_natans),(((Amphiuma_tridactylum,Discoglossus_pictus),((Grandisonia_alternans,Hypogeophis_rostratus),…
61900	-21802.967562226324	-21846.40816279853	43.44060057220572	1.202465121461955	2.6296721003648775	0.033791501683121346	0.8506483064497904	(((((Alligator_mississippiensis,Trachemys_scripta),(Heterodon_platyrhinos,Sceloporus_undulatus)),((Gallus_gallus,Turdus_migratorius),((Homo_sapiens,(Mus_musculus,Rattus_norvegicus)),Oryctolagus_cuniculus))),(Latimeria_chalumnae,Xenopus_laevis)),(((Ambystoma_mexicanum,Siren_intermedia),Typhlonectes_natans),(((Amphiuma_tridactylum,Discoglossus_pictus),((Grandisonia_alternans,Hypogeophis_rostratus),…
62000	-21797.25665443667	-21838.385093062265	41.12843862559267	1.285387767666376	3.7728296337390104	0.027642461935470715	0.7422729510259146	(((((Alligator_mississippiensis,Trachemys_scripta),(Heterodon_platyrhinos,Sceloporus_undulatus)),((Gallus_gallus,Turdus_migratorius),((Homo_sapiens,(Mus_musculus,Rattus_norvegicus)),Oryctolagus_cuniculus))),(Latimeria_chalumnae,Xenopus_laevis)),(((Ambystoma_mexicanum,Siren_intermedia),Typhlonectes_natans),(((Amphiuma_tridactylum,Discoglossus_pictus),((Grandisonia_alternans,Hypogeophis_rostratus),…
62100	-21798.228168569312	-21841.331200075816	43.10303150650506	1.018266606784926	3.115292250514556	0.028924502244433988	0.6710647755767238	(((((Alligator_mississippiensis,Trachemys_scripta),(Heterodon_platyrhinos,Sceloporus_undulatus)),((Gallus_gallus,Turdus_migratorius),((Homo_sapiens,(Mus_musculus,Rattus_norvegicus)),Oryctolagus_cuniculus))),(Latimeria_chalumnae,Xenopus_laevis)),(((Ambystoma_mexicanum,Siren_intermedia),Typhlonectes_natans),(((Amphiuma_tridactylum,Discoglossus_pictus),((Grandisonia_alternans,Hypogeophis_rostratus),…
62200	-21803.268864829504	-21846.394264224913	43.12539939540918	1.1741267846494787	2.9867976963076073	0.03337307757418896	0.6710647755767238	(((((Alligator_mississippiensis,Trachemys_scripta),(Heterodon_platyrhinos,Sceloporus_undulatus)),((Gallus_gallus,Turdus_migratorius),((Homo_sapiens,(Mus_musculus,Rattus_norvegicus)),Oryctolagus_cuniculus))),(Latimeria_chalumnae,Xenopus_laevis)),(((Ambystoma_mexicanum,Siren_intermedia),Typhlonectes_natans),(((Amphiuma_tridactylum,Discoglossus_pictus),((Grandisonia_alternans,Hypogeophis_rostratus),…
62300	-21804.46923260396	-21844.26793271307	39.79870010911473	1.8145051649534047	4.165826610317806	0.02737727232892977	0.7105377087533312	(((((Alligator_mississippiensis,Trachemys_scripta),(Heterodon_platyrhinos,Sceloporus_undulatus)),((Gallus_gallus,Turdus_migratorius),((Homo_sapiens,(Mus_musculus,Rattus_norvegicus)),Oryctolagus_cuniculus))),(Latimeria_chalumnae,Xenopus_laevis)),(((Ambystoma_mexicanum,Siren_intermedia),Typhlonectes_natans),(((Amphiuma_tridactylum,Discoglossus_pictus),((Grandisonia_alternans,Hypogeophis_rostratus),…
62400	-21807.251047987487	-21845.581410850755	38.330362863267474	1.727332530901242	2.3529696941603144	0.030788833787056553	0.729423823068902	(((((Alligator_mississippiensis,Trachemys_scripta),(Heterodon_platyrhinos,Sceloporus_undulatus)),((Gallus_gallus,Turdus_migratorius),((Homo_sapiens,(Mus_musculus,Rattus_norvegicus)),Oryctolagus_cuniculus))),(Latimeria_chalumnae,Xenopus_laevis)),(((Ambystoma_mexicanum,Siren_intermedia),Typhlonectes_natans),(((Amphiuma_tridactylum,Discoglossus_pictus),((Grandisonia_alternans,Hypogeophis_rostratus),…
62500	-21801.255510867122	-21843.859106786498	42.603595919375344	1.2183286410062373	2.7089196239500697	0.02432108628163307	0.724532551977379	(((((Alligator_mississippiensis,Trachemys_scripta),(Heterodon_platyrhinos,Sceloporus_undulatus)),((Gallus_gallus,Turdus_migratorius),((Homo_sapiens,(Mus_musculus,Rattus_norvegicus)),Oryctolagus_cuniculus))),(Latimeria_chalumnae,Xenopus_laevis)),(((Ambystoma_mexicanum,Siren_intermedia),Typhlonectes_natans),(((Amphiuma_tridactylum,Discoglossus_pictus),((Grandisonia_alternans,Hypogeophis_rostratus),…
62600	-21807.170557857196	-21843.976613915063	36.806056057865895	1.5557492656094338	3.2133417603274044	0.02015703622093196	0.7702530790328976	(((((Alligator_mississippiensis,Trachemys_scripta),(Heterodon_platyrhinos,Sceloporus_undulatus)),((Gallus_gallus,Turdus_migratorius),((Homo_sapiens,(Mus_musculus,Rattus_norvegicus)),Oryctolagus_cuniculus))),(Latimeria_chalumnae,Xenopus_laevis)),(((Ambystoma_mexicanum,Siren_intermedia),Typhlonectes_natans),(((Amphiuma_tridactylum,Discoglossus_pictus),((Grandisonia_alternans,Hypogeophis_rostratus),…
62700	-21804.862204339595	-21850.707829088522	45.84562474892791	1.0258623201035935	3.2133417603274044	0.027457799533068414	0.7127376201810396	(((((Alligator_mississippiensis,Trachemys_scripta),(Heterodon_platyrhinos,Sceloporus_undulatus)),((Gallus_gallus,Turdus_migratorius),((Homo_sapiens,(Mus_musculus,Rattus_norvegicus)),Oryctolagus_cuniculus))),(Latimeria_chalumnae,Xenopus_laevis)),(((Ambystoma_mexicanum,Siren_intermedia),Typhlonectes_natans),(((Amphiuma_tridactylum,Discoglossus_pictus),((Grandisonia_alternans,Hypogeophis_rostratus),…
62800	-21810.485235826287	-21853.75068228202	43.26544645573605	1.0258623201035935	2.055007463016707	0.03220791369357823	0.8157812466177108	(((((Alligator_mississippiensis,Trachemys_scripta),(Heterodon_platyrhinos,Sceloporus_undulatus)),((Gallus_gallus,Turdus_migratorius),((Homo_sapiens,(Mus_musculus,Rattus_norvegicus)),Oryctolagus_cuniculus))),(Latimeria_chalumnae,Xenopus_laevis)),(((Ambystoma_mexicanum,Siren_intermedia),Typhlonectes_natans),(((Amphiuma_tridactylum,Discoglossus_pictus),((Grandisonia_alternans,Hypogeophis_rostratus),…
62900	-21810.037823017738	-21855.66317267531	45.62534965757368	0.6915295137468227	2.0437491564638073	0.033434377743006095	0.8157812466177108	(((((Alligator_mississippiensis,Trachemys_scripta),(Heterodon_platyrhinos,Sceloporus_undulatus)),((Gallus_gallus,Turdus_migratorius),((Homo_sapiens,(Mus_musculus,Rattus_norvegicus)),Oryctolagus_cuniculus))),(Latimeria_chalumnae,Xenopus_laevis)),(((Ambystoma_mexicanum,Siren_intermedia),Typhlonectes_natans),(((Amphiuma_tridactylum,Discoglossus_pictus),((Grandisonia_alternans,Hypogeophis_rostratus),…
63000	-21805.28054070036	-21849.08962227538	43.809081575019825	0.9548085260341798	2.7147619268343313	0.03279501843131817	0.8190911766501335	(((((Alligator_mississippiensis,Trachemys_scripta),(Heterodon_platyrhinos,Sceloporus_undulatus)),((Gallus_gallus,Turdus_migratorius),((Homo_sapiens,(Mus_musculus,Rattus_norvegicus)),Oryctolagus_cuniculus))),(Latimeria_chalumnae,Xenopus_laevis)),(((Ambystoma_mexicanum,Siren_intermedia),Typhlonectes_natans),(((Amphiuma_tridactylum,Discoglossus_pictus),((Grandisonia_alternans,Hypogeophis_rostratus),…
63100	-21802.43976425815	-21845.002798363887	42.56303410573641	0.5903607455462468	2.7147619268343313	0.03685610133922053	0.927525036075828	(((((Alligator_mississippiensis,Trachemys_scripta),(Heterodon_platyrhinos,Sceloporus_undulatus)),((Gallus_gallus,Turdus_migratorius),((Homo_sapiens,(Mus_musculus,Rattus_norvegicus)),Oryctolagus_cuniculus))),(Latimeria_chalumnae,Xenopus_laevis)),(((Ambystoma_mexicanum,Siren_intermedia),Typhlonectes_natans),(((Amphiuma_tridactylum,Discoglossus_pictus),((Grandisonia_alternans,Hypogeophis_rostratus),…
63200	-21804.112252074854	-21849.574673682313	45.46242160745949	0.539046556700091	1.7794676348088823	0.03685610133922053	0.8360059080550245	(((((Alligator_mississippiensis,Trachemys_scripta),(Heterodon_platyrhinos,Sceloporus_undulatus)),((Gallus_gallus,Turdus_migratorius),((Homo_sapiens,(Mus_musculus,Rattus_norvegicus)),Oryctolagus_cuniculus))),(Latimeria_chalumnae,Xenopus_laevis)),(((Ambystoma_mexicanum,Siren_intermedia),Typhlonectes_natans),(((Amphiuma_tridactylum,Discoglossus_pictus),((Grandisonia_alternans,Hypogeophis_rostratus),…
63300	-21797.045111052303	-21842.781876335368	45.736765283064	0.8019674458235306	2.171568840366935	0.0341471760713966	0.8641864696669084	(((((Alligator_mississippiensis,Trachemys_scripta),(Heterodon_platyrhinos,Sceloporus_undulatus)),((Gallus_gallus,Turdus_migratorius),((Homo_sapiens,(Mus_musculus,Rattus_norvegicus)),Oryctolagus_cuniculus))),(Latimeria_chalumnae,Xenopus_laevis)),(((Ambystoma_mexicanum,Siren_intermedia),Typhlonectes_natans),(((Amphiuma_tridactylum,Discoglossus_pictus),((Grandisonia_alternans,Hypogeophis_rostratus),…
63400	-21801.569482766557	-21842.101301700357	40.53181893379797	0.7276686530610879	2.171568840366935	0.030659025653231607	1.018632026308035	(((((Alligator_mississippiensis,Trachemys_scripta),(Heterodon_platyrhinos,Sceloporus_undulatus)),((Gallus_gallus,Turdus_migratorius),((Homo_sapiens,(Mus_musculus,Rattus_norvegicus)),Oryctolagus_cuniculus))),(Latimeria_chalumnae,Xenopus_laevis)),(((Ambystoma_mexicanum,Siren_intermedia),Typhlonectes_natans),(((Amphiuma_tridactylum,Discoglossus_pictus),((Grandisonia_alternans,Hypogeophis_rostratus),…
63500	-21801.25597973541	-21846.23594132535	44.9799615899374	0.8972931494207357	2.225675723322198	0.026643671500547847	0.7108493599121138	(((((Alligator_mississippiensis,Trachemys_scripta),(Heterodon_platyrhinos,Sceloporus_undulatus)),((Gallus_gallus,Turdus_migratorius),((Homo_sapiens,(Mus_musculus,Rattus_norvegicus)),Oryctolagus_cuniculus))),(Latimeria_chalumnae,Xenopus_laevis)),(((Ambystoma_mexicanum,Siren_intermedia),Typhlonectes_natans),(((Amphiuma_tridactylum,Discoglossus_pictus),((Grandisonia_alternans,Hypogeophis_rostratus),…
63600	-21804.028950048814	-21843.898703056348	39.86975300753445	1.7963698076615735	2.9217225993542333	0.025808132481767512	0.751258408462378	(((((Alligator_mississippiensis,Trachemys_scripta),(Heterodon_platyrhinos,Sceloporus_undulatus)),((Gallus_gallus,Turdus_migratorius),((Homo_sapiens,(Mus_musculus,Rattus_norvegicus)),Oryctolagus_cuniculus))),(Latimeria_chalumnae,Xenopus_laevis)),(((Ambystoma_mexicanum,Siren_intermedia),Typhlonectes_natans),(((Amphiuma_tridactylum,Discoglossus_pictus),((Grandisonia_alternans,Hypogeophis_rostratus),…
63700	-21800.576506023976	-21845.80592335449	45.229417330512995	1.426968609597784	3.01908202100051	0.02425008044517257	0.6360948602565452	(((((Alligator_mississippiensis,Trachemys_scripta),(Heterodon_platyrhinos,Sceloporus_undulatus)),((Gallus_gallus,Turdus_migratorius),((Homo_sapiens,(Mus_musculus,Rattus_norvegicus)),Oryctolagus_cuniculus))),(Latimeria_chalumnae,Xenopus_laevis)),(((Ambystoma_mexicanum,Siren_intermedia),Typhlonectes_natans),(((Amphiuma_tridactylum,Discoglossus_pictus),((Grandisonia_alternans,Hypogeophis_rostratus),…
63800	-21801.188084638656	-21847.26811087106	46.08002623240514	0.864790709453503	3.01908202100051	0.02482517021300372	0.7187171806293757	(((((Alligator_mississippiensis,Trachemys_scripta),(Heterodon_platyrhinos,Sceloporus_undulatus)),((Gallus_gallus,Turdus_migratorius),((Homo_sapiens,(Mus_musculus,Rattus_norvegicus)),Oryctolagus_cuniculus))),(Latimeria_chalumnae,Xenopus_laevis)),(((Ambystoma_mexicanum,Siren_intermedia),Typhlonectes_natans),(((Amphiuma_tridactylum,Discoglossus_pictus),((Grandisonia_alternans,Hypogeophis_rostratus),…
63900	-21796.816013890806	-21841.114342899655	44.298329008847084	1.0465043406256644	2.319739071869779	0.02806799653961539	0.7639448861553002	(((((Alligator_mississippiensis,Trachemys_scripta),(Heterodon_platyrhinos,Sceloporus_undulatus)),((Gallus_gallus,Turdus_migratorius),((Homo_sapiens,(Mus_musculus,Rattus_norvegicus)),Oryctolagus_cuniculus))),(Latimeria_chalumnae,Xenopus_laevis)),(((Ambystoma_mexicanum,Siren_intermedia),Typhlonectes_natans),(((Amphiuma_tridactylum,Discoglossus_pictus),((Grandisonia_alternans,Hypogeophis_rostratus),…
64000	-21806.471994303472	-21840.463027385056	33.99103308158466	0.6600129429878061	2.335928571599138	0.031945771601772865	1.075124635800844	(((((Alligator_mississippiensis,Trachemys_scripta),(Heterodon_platyrhinos,Sceloporus_undulatus)),((Gallus_gallus,Turdus_migratorius),((Homo_sapiens,(Mus_musculus,Rattus_norvegicus)),Oryctolagus_cuniculus))),(Latimeria_chalumnae,Xenopus_laevis)),(((Ambystoma_mexicanum,Siren_intermedia),Typhlonectes_natans),(((Amphiuma_tridactylum,Discoglossus_pictus),((Grandisonia_alternans,Hypogeophis_rostratus),…
64100	-21798.086222713686	-21840.12230371988	42.03608100619506	0.7403247213138817	2.7851947478797143	0.03211643675436115	0.8001966164947293	(((((Alligator_mississippiensis,Trachemys_scripta),(Heterodon_platyrhinos,Sceloporus_undulatus)),((Gallus_gallus,Turdus_migratorius),((Homo_sapiens,(Mus_musculus,Rattus_norvegicus)),Oryctolagus_cuniculus))),(Latimeria_chalumnae,Xenopus_laevis)),(((Ambystoma_mexicanum,Siren_intermedia),Typhlonectes_natans),(((Amphiuma_tridactylum,Discoglossus_pictus),((Grandisonia_alternans,Hypogeophis_rostratus),…
64200	-21797.71850775292	-21838.93228946937	41.2137817164465	0.7757058283154593	2.269095144289855	0.03076498196360903	0.8001966164947293	(((((Alligator_mississippiensis,Trachemys_scripta),(Heterodon_platyrhinos,Sceloporus_undulatus)),((Gallus_gallus,Turdus_migratorius),((Homo_sapiens,(Mus_musculus,Rattus_norvegicus)),Oryctolagus_cuniculus))),(Latimeria_chalumnae,Xenopus_laevis)),(((Ambystoma_mexicanum,Siren_intermedia),Typhlonectes_natans),(((Amphiuma_tridactylum,Discoglossus_pictus),((Grandisonia_alternans,Hypogeophis_rostratus),…
64300	-21799.563977445498	-21837.849605571955	38.285628126458874	1.051967446530175	2.5871871636543258	0.0349608644936054	0.7892195929007918	(((((Alligator_mississippiensis,Trachemys_scripta),(Heterodon_platyrhinos,Sceloporus_undulatus)),((Gallus_gallus,Turdus_migratorius),((Homo_sapiens,(Mus_musculus,Rattus_norvegicus)),Oryctolagus_cuniculus))),(Latimeria_chalumnae,Xenopus_laevis)),(((Ambystoma_mexicanum,Siren_intermedia),Typhlonectes_natans),(((Amphiuma_tridactylum,Discoglossus_pictus),((Grandisonia_alternans,Hypogeophis_rostratus),…
64400	-21804.422722449126	-21838.90844919456	34.48572674543603	1.265354092762296	2.9444137046253718	0.028393446780182463	0.7988588107871543	(((((Alligator_mississippiensis,Trachemys_scripta),(Heterodon_platyrhinos,Sceloporus_undulatus)),((Gallus_gallus,Turdus_migratorius),((Homo_sapiens,(Mus_musculus,Rattus_norvegicus)),Oryctolagus_cuniculus))),(Latimeria_chalumnae,Xenopus_laevis)),(((Ambystoma_mexicanum,Siren_intermedia),Typhlonectes_natans),(((Amphiuma_tridactylum,Discoglossus_pictus),((Grandisonia_alternans,Hypogeophis_rostratus),…
64500	-21805.761016306704	-21842.312087350147	36.551071043443905	1.1010407590196816	3.165850561772256	0.030408869511975332	0.7988588107871543	(((((Alligator_mississippiensis,Trachemys_scripta),(Heterodon_platyrhinos,Sceloporus_undulatus)),((Gallus_gallus,Turdus_migratorius),((Homo_sapiens,(Mus_musculus,Rattus_norvegicus)),Oryctolagus_cuniculus))),(Latimeria_chalumnae,Xenopus_laevis)),(((Ambystoma_mexicanum,Siren_intermedia),Typhlonectes_natans),(((Amphiuma_tridactylum,Discoglossus_pictus),((Grandisonia_alternans,Hypogeophis_rostratus),…
64600	-21800.57503415128	-21837.31341903534	36.738384884061155	0.8369087955992183	2.503049191159184	0.03397700036784092	0.6662690562225257	(((((Alligator_mississippiensis,Trachemys_scripta),(Heterodon_platyrhinos,Sceloporus_undulatus)),((Gallus_gallus,Turdus_migratorius),((Homo_sapiens,(Mus_musculus,Rattus_norvegicus)),Oryctolagus_cuniculus))),(Latimeria_chalumnae,Xenopus_laevis)),(((Ambystoma_mexicanum,Siren_intermedia),Typhlonectes_natans),(((Amphiuma_tridactylum,Discoglossus_pictus),((Grandisonia_alternans,Hypogeophis_rostratus),…
64700	-21804.00460391769	-21842.473172611502	38.468568693812806	0.8369087955992183	2.7762936650770826	0.03397700036784092	0.767219318166732	(((((Alligator_mississippiensis,Trachemys_scripta),(Heterodon_platyrhinos,Sceloporus_undulatus)),((Gallus_gallus,Turdus_migratorius),((Homo_sapiens,(Mus_musculus,Rattus_norvegicus)),Oryctolagus_cuniculus))),(Latimeria_chalumnae,Xenopus_laevis)),(((Ambystoma_mexicanum,Siren_intermedia),Typhlonectes_natans),(((Amphiuma_tridactylum,Discoglossus_pictus),((Grandisonia_alternans,Hypogeophis_rostratus),…
64800	-21803.68268301045	-21844.396866637257	40.71418362680721	0.6512736817552995	3.0470369127451384	0.028735764112556527	0.6283530708616445	(((((Alligator_mississippiensis,Trachemys_scripta),(Heterodon_platyrhinos,Sceloporus_undulatus)),((Gallus_gallus,Turdus_migratorius),((Homo_sapiens,(Mus_musculus,Rattus_norvegicus)),Oryctolagus_cuniculus))),(Latimeria_chalumnae,Xenopus_laevis)),(((Ambystoma_mexicanum,Siren_intermedia),Typhlonectes_natans),(((Amphiuma_tridactylum,Discoglossus_pictus),((Grandisonia_alternans,Hypogeophis_rostratus),…
64900	-21801.28141385205	-21844.026839893173	42.74542604111967	1.10401131082644	2.354232764768747	0.029124280134337502	0.6663035714585613	(((((Alligator_mississippiensis,Trachemys_scripta),(Heterodon_platyrhinos,Sceloporus_undulatus)),((Gallus_gallus,Turdus_migratorius),((Homo_sapiens,(Mus_musculus,Rattus_norvegicus)),Oryctolagus_cuniculus))),(Latimeria_chalumnae,Xenopus_laevis)),(((Ambystoma_mexicanum,Siren_intermedia),Typhlonectes_natans),(((Amphiuma_tridactylum,Discoglossus_pictus),((Grandisonia_alternans,Hypogeophis_rostratus),…
65000	-21796.10047008557	-21836.815807348103	40.71533726253389	1.1986430658117602	2.7249958691778056	0.030372163946695147	0.6663035714585613	(((((Alligator_mississippiensis,Trachemys_scripta),(Heterodon_platyrhinos,Sceloporus_undulatus)),((Gallus_gallus,Turdus_migratorius),((Homo_sapiens,(Mus_musculus,Rattus_norvegicus)),Oryctolagus_cuniculus))),(Latimeria_chalumnae,Xenopus_laevis)),(((Ambystoma_mexicanum,Siren_intermedia),Typhlonectes_natans),(((Amphiuma_tridactylum,Discoglossus_pictus),((Grandisonia_alternans,Hypogeophis_rostratus),…
65100	-21797.352810369135	-21842.287738079063	44.9349277099266	0.7428328360939072	2.7249958691778056	0.03601038110980474	0.7977057291054117	(((((Alligator_mississippiensis,Trachemys_scripta),(Heterodon_platyrhinos,Sceloporus_undulatus)),((Gallus_gallus,Turdus_migratorius),((Homo_sapiens,(Mus_musculus,Rattus_norvegicus)),Oryctolagus_cuniculus))),(Latimeria_chalumnae,Xenopus_laevis)),(((Ambystoma_mexicanum,Siren_intermedia),Typhlonectes_natans),(((Amphiuma_tridactylum,Discoglossus_pictus),((Grandisonia_alternans,Hypogeophis_rostratus),…
65200	-21790.66046995818	-21838.963536284245	48.303066326064574	0.5825667448066785	2.246255614091582	0.03481892659197616	0.7510144416229159	(((((Alligator_mississippiensis,Trachemys_scripta),(Heterodon_platyrhinos,Sceloporus_undulatus)),((Gallus_gallus,Turdus_migratorius),((Homo_sapiens,(Mus_musculus,Rattus_norvegicus)),Oryctolagus_cuniculus))),(Latimeria_chalumnae,Xenopus_laevis)),(((Ambystoma_mexicanum,Siren_intermedia),Typhlonectes_natans),(((Amphiuma_tridactylum,Discoglossus_pictus),((Grandisonia_alternans,Hypogeophis_rostratus),…
65300	-21800.358779172297	-21845.465745008165	45.10696583586983	1.178518839577461	2.246255614091582	0.03227096925842673	0.8304108841297243	(((((Alligator_mississippiensis,Trachemys_scripta),(Heterodon_platyrhinos,Sceloporus_undulatus)),((Gallus_gallus,Turdus_migratorius),((Homo_sapiens,(Mus_musculus,Rattus_norvegicus)),Oryctolagus_cuniculus))),(Latimeria_chalumnae,Xenopus_laevis)),(((Ambystoma_mexicanum,Siren_intermedia),Typhlonectes_natans),(((Amphiuma_tridactylum,Discoglossus_pictus),((Grandisonia_alternans,Hypogeophis_rostratus),…
65400	-21797.944627564037	-21844.040199042993	46.09557147895591	1.0755206583871355	3.1158894902742658	0.03013742791166505	0.7538067068769552	(((((Alligator_mississippiensis,Trachemys_scripta),(Heterodon_platyrhinos,Sceloporus_undulatus)),((Gallus_gallus,Turdus_migratorius),((Homo_sapiens,(Mus_musculus,Rattus_norvegicus)),Oryctolagus_cuniculus))),(Latimeria_chalumnae,Xenopus_laevis)),(((Ambystoma_mexicanum,Siren_intermedia),Typhlonectes_natans),(((Amphiuma_tridactylum,Discoglossus_pictus),((Grandisonia_alternans,Hypogeophis_rostratus),…
65500	-21793.834431600175	-21841.02448602869	47.19005442851498	1.0755206583871355	3.1158894902742658	0.029238036542281402	0.792193609529527	(((((Alligator_mississippiensis,Trachemys_scripta),(Heterodon_platyrhinos,Sceloporus_undulatus)),((Gallus_gallus,Turdus_migratorius),((Homo_sapiens,(Mus_musculus,Rattus_norvegicus)),Oryctolagus_cuniculus))),(Latimeria_chalumnae,Xenopus_laevis)),(((Ambystoma_mexicanum,Siren_intermedia),Typhlonectes_natans),(((Amphiuma_tridactylum,Discoglossus_pictus),((Grandisonia_alternans,Hypogeophis_rostratus),…
65600	-21792.56194647167	-21841.335899302732	48.77395283106367	1.0738968854135322	3.0765855981328163	0.03255156420773452	0.792193609529527	(((((Alligator_mississippiensis,Trachemys_scripta),(Heterodon_platyrhinos,Sceloporus_undulatus)),((Gallus_gallus,Turdus_migratorius),((Homo_sapiens,(Mus_musculus,Rattus_norvegicus)),Oryctolagus_cuniculus))),(Latimeria_chalumnae,Xenopus_laevis)),(((Ambystoma_mexicanum,Siren_intermedia),Typhlonectes_natans),(((Amphiuma_tridactylum,Discoglossus_pictus),((Grandisonia_alternans,Hypogeophis_rostratus),…
65700	-21791.531438531834	-21833.562166473148	42.03072794131276	0.7685644000910983	2.530745654918188	0.034063643547613376	0.8053188470545138	(((((Alligator_mississippiensis,Trachemys_scripta),(Heterodon_platyrhinos,Sceloporus_undulatus)),((Gallus_gallus,Turdus_migratorius),((Homo_sapiens,(Mus_musculus,Rattus_norvegicus)),Oryctolagus_cuniculus))),(Latimeria_chalumnae,Xenopus_laevis)),(((Ambystoma_mexicanum,Siren_intermedia),Typhlonectes_natans),(((Amphiuma_tridactylum,Discoglossus_pictus),((Grandisonia_alternans,Hypogeophis_rostratus),…
65800	-21795.775874864386	-21836.914205336005	41.13833047161784	1.251477552634415	2.530745654918188	0.028146903451706014	0.8162915327951998	(((((Alligator_mississippiensis,Trachemys_scripta),(Heterodon_platyrhinos,Sceloporus_undulatus)),((Gallus_gallus,Turdus_migratorius),((Homo_sapiens,(Mus_musculus,Rattus_norvegicus)),Oryctolagus_cuniculus))),(Latimeria_chalumnae,Xenopus_laevis)),(((Ambystoma_mexicanum,Siren_intermedia),Typhlonectes_natans),(((Amphiuma_tridactylum,Discoglossus_pictus),((Grandisonia_alternans,Hypogeophis_rostratus),…
65900	-21801.08621926272	-21841.562279958598	40.476060695876235	0.5827603311057976	2.829904528057264	0.029186995538928895	0.6405030671946468	(((((Alligator_mississippiensis,Trachemys_scripta),(Heterodon_platyrhinos,Sceloporus_undulatus)),((Gallus_gallus,Turdus_migratorius),((Homo_sapiens,(Mus_musculus,Rattus_norvegicus)),Oryctolagus_cuniculus))),(Latimeria_chalumnae,Xenopus_laevis)),(((Ambystoma_mexicanum,Siren_intermedia),Typhlonectes_natans),(((Amphiuma_tridactylum,Discoglossus_pictus),((Grandisonia_alternans,Hypogeophis_rostratus),…
66000	-21801.433297374464	-21834.918715289205	33.48541791474141	0.8478933396128263	2.9782868357839423	0.029315466101182866	0.6768793202873838	(((((Alligator_mississippiensis,Trachemys_scripta),(Heterodon_platyrhinos,Sceloporus_undulatus)),((Gallus_gallus,Turdus_migratorius),((Homo_sapiens,(Mus_musculus,Rattus_norvegicus)),Oryctolagus_cuniculus))),(Latimeria_chalumnae,Xenopus_laevis)),(((Ambystoma_mexicanum,Siren_intermedia),Typhlonectes_natans),(((Amphiuma_tridactylum,Discoglossus_pictus),((Grandisonia_alternans,Hypogeophis_rostratus),…
66100	-21799.965885263395	-21834.415735050454	34.44984978705871	0.9935533330131199	2.9782868357839423	0.02726476772454564	0.705259622878988	(((((Alligator_mississippiensis,Trachemys_scripta),(Heterodon_platyrhinos,Sceloporus_undulatus)),((Gallus_gallus,Turdus_migratorius),((Homo_sapiens,(Mus_musculus,Rattus_norvegicus)),Oryctolagus_cuniculus))),(Latimeria_chalumnae,Xenopus_laevis)),(((Ambystoma_mexicanum,Siren_intermedia),Typhlonectes_natans),(((Amphiuma_tridactylum,Discoglossus_pictus),((Grandisonia_alternans,Hypogeophis_rostratus),…
66200	-21800.752811435585	-21835.49220372558	34.73939228999293	0.8761021212690332	2.801629706853595	0.02980782378386798	0.8336445189898973	(((((Alligator_mississippiensis,Trachemys_scripta),(Heterodon_platyrhinos,Sceloporus_undulatus)),((Gallus_gallus,Turdus_migratorius),((Homo_sapiens,(Mus_musculus,Rattus_norvegicus)),Oryctolagus_cuniculus))),(Latimeria_chalumnae,Xenopus_laevis)),(((Ambystoma_mexicanum,Siren_intermedia),Typhlonectes_natans),(((Amphiuma_tridactylum,Discoglossus_pictus),((Grandisonia_alternans,Hypogeophis_rostratus),…
66300	-21802.539012888752	-21833.375278161333	30.83626527258137	0.8304535977587525	2.332916202654231	0.02980782378386798	0.7090255616216444	(((((Alligator_mississippiensis,Trachemys_scripta),(Heterodon_platyrhinos,Sceloporus_undulatus)),((Gallus_gallus,Turdus_migratorius),((Homo_sapiens,(Mus_musculus,Rattus_norvegicus)),Oryctolagus_cuniculus))),(Latimeria_chalumnae,Xenopus_laevis)),(((Ambystoma_mexicanum,Siren_intermedia),Typhlonectes_natans),(((Amphiuma_tridactylum,Discoglossus_pictus),((Grandisonia_alternans,Hypogeophis_rostratus),…
66400	-21799.182962564686	-21833.28900866277	34.106046098085066	0.6830679526552605	2.4134946990890884	0.03245859560752728	0.8515408720706826	(((((Alligator_mississippiensis,Trachemys_scripta),(Heterodon_platyrhinos,Sceloporus_undulatus)),((Gallus_gallus,Turdus_migratorius),((Homo_sapiens,(Mus_musculus,Rattus_norvegicus)),Oryctolagus_cuniculus))),(Latimeria_chalumnae,Xenopus_laevis)),(((Ambystoma_mexicanum,Siren_intermedia),Typhlonectes_natans),(((Amphiuma_tridactylum,Discoglossus_pictus),((Grandisonia_alternans,Hypogeophis_rostratus),…
66500	-21806.895522786184	-21838.601202403257	31.70567961707164	0.4985589048651007	3.110899808433097	0.03442267176017029	0.7534291037222386	(((((Alligator_mississippiensis,Trachemys_scripta),(Heterodon_platyrhinos,Sceloporus_undulatus)),((Gallus_gallus,Turdus_migratorius),((Homo_sapiens,(Mus_musculus,Rattus_norvegicus)),Oryctolagus_cuniculus))),(Latimeria_chalumnae,Xenopus_laevis)),(((Ambystoma_mexicanum,Siren_intermedia),Typhlonectes_natans),(((Amphiuma_tridactylum,Discoglossus_pictus),((Grandisonia_alternans,Hypogeophis_rostratus),…
66600	-21801.919231697342	-21838.724934286503	36.805702589161	0.7980974139041986	2.6299715325112833	0.03442267176017029	0.8569122728808445	(((((Alligator_mississippiensis,Trachemys_scripta),(Heterodon_platyrhinos,Sceloporus_undulatus)),((Gallus_gallus,Turdus_migratorius),((Homo_sapiens,(Mus_musculus,Rattus_norvegicus)),Oryctolagus_cuniculus))),(Latimeria_chalumnae,Xenopus_laevis)),(((Ambystoma_mexicanum,Siren_intermedia),Typhlonectes_natans),(((Amphiuma_tridactylum,Discoglossus_pictus),((Grandisonia_alternans,Hypogeophis_rostratus),…
66700	-21802.66088976708	-21839.369811716435	36.70892194935364	0.8022107674072285	2.7872137733268074	0.033888355190813325	0.7912420359882928	(((((Alligator_mississippiensis,Trachemys_scripta),(Heterodon_platyrhinos,Sceloporus_undulatus)),((Gallus_gallus,Turdus_migratorius),((Homo_sapiens,(Mus_musculus,Rattus_norvegicus)),Oryctolagus_cuniculus))),(Latimeria_chalumnae,Xenopus_laevis)),(((Ambystoma_mexicanum,Siren_intermedia),Typhlonectes_natans),(((Amphiuma_tridactylum,Discoglossus_pictus),((Grandisonia_alternans,Hypogeophis_rostratus),…
66800	-21795.142242953694	-21835.186369196585	40.0441262428896	1.46446383351757	3.4730310621237113	0.026602324325595793	0.6497185574659858	((((Alligator_mississippiensis,Trachemys_scripta),(Heterodon_platyrhinos,Sceloporus_undulatus)),((Gallus_gallus,Turdus_migratorius),((Homo_sapiens,(Mus_musculus,Rattus_norvegicus)),Oryctolagus_cuniculus))),((((Ambystoma_mexicanum,Siren_intermedia),Typhlonectes_natans),(((Amphiuma_tridactylum,Discoglossus_pictus),((Grandisonia_alternans,Hypogeophis_rostratus),Ichthyophis_bannanicus)),((((Bufo_vall…
66900	-21792.79146909887	-21834.990840280458	42.1993711815893	1.3004637704576696	2.822053367320356	0.027483676318185213	0.6501559800018107	((((Alligator_mississippiensis,Trachemys_scripta),(Heterodon_platyrhinos,Sceloporus_undulatus)),((Gallus_gallus,Turdus_migratorius),((Homo_sapiens,(Mus_musculus,Rattus_norvegicus)),Oryctolagus_cuniculus))),((((Ambystoma_mexicanum,Siren_intermedia),Typhlonectes_natans),(((Amphiuma_tridactylum,Discoglossus_pictus),((Grandisonia_alternans,Hypogeophis_rostratus),Ichthyophis_bannanicus)),((((Bufo_vall…
67000	-21795.395954377625	-21839.95418415032	44.55822977269237	1.4043557768325945	2.822053367320356	0.027629119202947007	0.6391317996092137	(((((Alligator_mississippiensis,Trachemys_scripta),(Heterodon_platyrhinos,Sceloporus_undulatus)),((Gallus_gallus,Turdus_migratorius),((Homo_sapiens,(Mus_musculus,Rattus_norvegicus)),Oryctolagus_cuniculus))),(Latimeria_chalumnae,Xenopus_laevis)),(((Ambystoma_mexicanum,Siren_intermedia),Typhlonectes_natans),(((Amphiuma_tridactylum,Discoglossus_pictus),((Grandisonia_alternans,Hypogeophis_rostratus),…
67100	-21796.37780301683	-21838.194913824707	41.81711080787916	1.4299217316466832	3.52719991584477	0.029104773950626425	0.6542081946558779	(((((Alligator_mississippiensis,Trachemys_scripta),(Heterodon_platyrhinos,Sceloporus_undulatus)),((Gallus_gallus,Turdus_migratorius),((Homo_sapiens,(Mus_musculus,Rattus_norvegicus)),Oryctolagus_cuniculus))),(Latimeria_chalumnae,Xenopus_laevis)),(((Ambystoma_mexicanum,Siren_intermedia),Typhlonectes_natans),(((Amphiuma_tridactylum,Discoglossus_pictus),((Grandisonia_alternans,Hypogeophis_rostratus),…
67200	-21795.245648935812	-21839.07255237572	43.82690343990776	1.2849709789191617	3.304804551576364	0.029104773950626425	0.7464236334585398	(((((Alligator_mississippiensis,Trachemys_scripta),(Heterodon_platyrhinos,Sceloporus_undulatus)),((Gallus_gallus,Turdus_migratorius),((Homo_sapiens,(Mus_musculus,Rattus_norvegicus)),Oryctolagus_cuniculus))),(Latimeria_chalumnae,Xenopus_laevis)),(((Ambystoma_mexicanum,Siren_intermedia),Typhlonectes_natans),(((Amphiuma_tridactylum,Discoglossus_pictus),((Grandisonia_alternans,Hypogeophis_rostratus),…
67300	-21793.175867774204	-21837.122410662236	43.94654288803105	1.4964124874715194	3.304804551576364	0.029376363835733867	0.7059437538097608	(((((Alligator_mississippiensis,Trachemys_scripta),(Heterodon_platyrhinos,Sceloporus_undulatus)),((Gallus_gallus,Turdus_migratorius),((Homo_sapiens,(Mus_musculus,Rattus_norvegicus)),Oryctolagus_cuniculus))),(Latimeria_chalumnae,Xenopus_laevis)),(((Ambystoma_mexicanum,Siren_intermedia),Typhlonectes_natans),(((Amphiuma_tridactylum,Discoglossus_pictus),((Grandisonia_alternans,Hypogeophis_rostratus),…
67400	-21804.628830802892	-21844.941705634694	40.3128748318011	1.4964124874715194	2.843052737918182	0.024512533339154024	0.82943512350639	(((((Alligator_mississippiensis,Trachemys_scripta),(Heterodon_platyrhinos,Sceloporus_undulatus)),((Gallus_gallus,Turdus_migratorius),((Homo_sapiens,(Mus_musculus,Rattus_norvegicus)),Oryctolagus_cuniculus))),(Latimeria_chalumnae,Xenopus_laevis)),(((Ambystoma_mexicanum,Siren_intermedia),Typhlonectes_natans),(((Amphiuma_tridactylum,Discoglossus_pictus),((Grandisonia_alternans,Hypogeophis_rostratus),…
67500	-21800.8932814989	-21842.0138385958	41.12055709690328	1.6668237994575765	2.9511381907348824	0.023671667646286153	0.803773006170419	(((((Alligator_mississippiensis,Trachemys_scripta),(Heterodon_platyrhinos,Sceloporus_undulatus)),((Gallus_gallus,Turdus_migratorius),((Homo_sapiens,(Mus_musculus,Rattus_norvegicus)),Oryctolagus_cuniculus))),(Latimeria_chalumnae,Xenopus_laevis)),(((Ambystoma_mexicanum,Siren_intermedia),Typhlonectes_natans),(((Amphiuma_tridactylum,Discoglossus_pictus),((Grandisonia_alternans,Hypogeophis_rostratus),…
67600	-21800.081439711365	-21839.032666256662	38.951226545297445	0.7451850499880813	2.6951823680259244	0.03987155444095103	0.8046998976867203	(((((Alligator_mississippiensis,Trachemys_scripta),(Heterodon_platyrhinos,Sceloporus_undulatus)),((Gallus_gallus,Turdus_migratorius),((Homo_sapiens,(Mus_musculus,Rattus_norvegicus)),Oryctolagus_cuniculus))),(Latimeria_chalumnae,Xenopus_laevis)),(((Ambystoma_mexicanum,Siren_intermedia),Typhlonectes_natans),(((Amphiuma_tridactylum,Discoglossus_pictus),((Grandisonia_alternans,Hypogeophis_rostratus),…
67700	-21801.911019015362	-21845.711539783595	43.800520768232815	0.40660342010754214	1.679262322483054	0.03326851726970373	0.7025940843390994	(((((Alligator_mississippiensis,Trachemys_scripta),(Heterodon_platyrhinos,Sceloporus_undulatus)),((Gallus_gallus,Turdus_migratorius),((Homo_sapiens,(Mus_musculus,Rattus_norvegicus)),Oryctolagus_cuniculus))),(Latimeria_chalumnae,Xenopus_laevis)),(((Ambystoma_mexicanum,Siren_intermedia),Typhlonectes_natans),(((Amphiuma_tridactylum,Discoglossus_pictus),((Grandisonia_alternans,Hypogeophis_rostratus),…
67800	-21806.053948091332	-21845.42217010921	39.36822201787922	0.3604580832638101	1.6779894167949485	0.03326851726970373	0.8398244467583748	(((((Alligator_mississippiensis,Trachemys_scripta),(Heterodon_platyrhinos,Sceloporus_undulatus)),((Gallus_gallus,Turdus_migratorius),((Homo_sapiens,(Mus_musculus,Rattus_norvegicus)),Oryctolagus_cuniculus))),(Latimeria_chalumnae,Xenopus_laevis)),(((Ambystoma_mexicanum,Siren_intermedia),Typhlonectes_natans),(((Amphiuma_tridactylum,Discoglossus_pictus),((Grandisonia_alternans,Hypogeophis_rostratus),…
67900	-21806.600615095904	-21844.35490080821	37.75428571230406	0.45606899747284707	1.5080362056083816	0.03206830435946762	1.0052423388746223	(((((Alligator_mississippiensis,Trachemys_scripta),(Heterodon_platyrhinos,Sceloporus_undulatus)),((Gallus_gallus,Turdus_migratorius),((Homo_sapiens,(Mus_musculus,Rattus_norvegicus)),Oryctolagus_cuniculus))),(Latimeria_chalumnae,Xenopus_laevis)),(((Ambystoma_mexicanum,Siren_intermedia),Typhlonectes_natans),(((Amphiuma_tridactylum,Discoglossus_pictus),((Grandisonia_alternans,Hypogeophis_rostratus),…
68000	-21799.866370977434	-21840.98179269473	41.115421717295774	0.7133260731378912	2.101814081541616	0.036889725325047716	0.7909325287293096	(((((Alligator_mississippiensis,Trachemys_scripta),(Heterodon_platyrhinos,Sceloporus_undulatus)),((Gallus_gallus,Turdus_migratorius),((Homo_sapiens,(Mus_musculus,Rattus_norvegicus)),Oryctolagus_cuniculus))),(Latimeria_chalumnae,Xenopus_laevis)),(((Ambystoma_mexicanum,Siren_intermedia),Typhlonectes_natans),(((Amphiuma_tridactylum,Discoglossus_pictus),((Grandisonia_alternans,Hypogeophis_rostratus),…
68100	-21800.005100990762	-21838.11599314542	38.1108921546594	0.709024399962588	2.5767731070177846	0.036889725325047716	0.7909325287293096	(((((Alligator_mississippiensis,Trachemys_scripta),(Heterodon_platyrhinos,Sceloporus_undulatus)),((Gallus_gallus,Turdus_migratorius),((Homo_sapiens,(Mus_musculus,Rattus_norvegicus)),Oryctolagus_cuniculus))),(Latimeria_chalumnae,Xenopus_laevis)),(((Ambystoma_mexicanum,Siren_intermedia),Typhlonectes_natans),(((Amphiuma_tridactylum,Discoglossus_pictus),((Grandisonia_alternans,Hypogeophis_rostratus),…
68200	-21801.139487369954	-21838.609982059283	37.470494689329556	1.0780191461876294	2.5767731070177846	0.03319610760659719	1.1202337850342545	(((((Alligator_mississippiensis,Trachemys_scripta),(Heterodon_platyrhinos,Sceloporus_undulatus)),((Gallus_gallus,Turdus_migratorius),((Homo_sapiens,(Mus_musculus,Rattus_norvegicus)),Oryctolagus_cuniculus))),(Latimeria_chalumnae,Xenopus_laevis)),(((Ambystoma_mexicanum,Siren_intermedia),Typhlonectes_natans),(((Amphiuma_tridactylum,Discoglossus_pictus),((Grandisonia_alternans,Hypogeophis_rostratus),…
68300	-21793.097062953526	-21838.94316035084	45.8460973973129	1.2113643251399084	2.6950550420399173	0.03160089566630246	0.8314252342543484	(((((Alligator_mississippiensis,Trachemys_scripta),(Heterodon_platyrhinos,Sceloporus_undulatus)),((Gallus_gallus,Turdus_migratorius),((Homo_sapiens,(Mus_musculus,Rattus_norvegicus)),Oryctolagus_cuniculus))),(Latimeria_chalumnae,Xenopus_laevis)),(((Ambystoma_mexicanum,Siren_intermedia),Typhlonectes_natans),(((Amphiuma_tridactylum,Discoglossus_pictus),((Grandisonia_alternans,Hypogeophis_rostratus),…
68400	-21792.044076591435	-21837.828392400832	45.78431580939718	1.1604100558743555	2.7382954416070646	0.036591698011068624	0.7781327934801212	(((((Alligator_mississippiensis,Trachemys_scripta),(Heterodon_platyrhinos,Sceloporus_undulatus)),((Gallus_gallus,Turdus_migratorius),((Homo_sapiens,(Mus_musculus,Rattus_norvegicus)),Oryctolagus_cuniculus))),(Latimeria_chalumnae,Xenopus_laevis)),(((Ambystoma_mexicanum,Siren_intermedia),Typhlonectes_natans),(((Amphiuma_tridactylum,Discoglossus_pictus),((Grandisonia_alternans,Hypogeophis_rostratus),…
68500	-21792.868108857896	-21838.749247820084	45.88113896218958	0.9998249820044639	2.6102350959844935	0.038555432402431346	0.7312334794032355	(((((Alligator_mississippiensis,Trachemys_scripta),(Heterodon_platyrhinos,Sceloporus_undulatus)),((Gallus_gallus,Turdus_migratorius),((Homo_sapiens,(Mus_musculus,Rattus_norvegicus)),Oryctolagus_cuniculus))),(Latimeria_chalumnae,Xenopus_laevis)),(((Ambystoma_mexicanum,Siren_intermedia),Typhlonectes_natans),(((Amphiuma_tridactylum,Discoglossus_pictus),((Grandisonia_alternans,Hypogeophis_rostratus),…
68600	-21796.3575641984	-21842.7743285178	46.41676431940195	0.6630728049137589	2.289464372234551	0.029535468058226218	0.8136203849360796	(((((Alligator_mississippiensis,Trachemys_scripta),(Heterodon_platyrhinos,Sceloporus_undulatus)),((Gallus_gallus,Turdus_migratorius),((Homo_sapiens,(Mus_musculus,Rattus_norvegicus)),Oryctolagus_cuniculus))),(Latimeria_chalumnae,Xenopus_laevis)),(((Ambystoma_mexicanum,Siren_intermedia),Typhlonectes_natans),(((Amphiuma_tridactylum,Discoglossus_pictus),((Grandisonia_alternans,Hypogeophis_rostratus),…
68700	-21801.75633018556	-21844.158427646213	42.40209746065295	1.244451789392135	3.04141676042817	0.028349823255785424	0.794255299726237	(((((Alligator_mississippiensis,Trachemys_scripta),(Heterodon_platyrhinos,Sceloporus_undulatus)),((Gallus_gallus,Turdus_migratorius),((Homo_sapiens,(Mus_musculus,Rattus_norvegicus)),Oryctolagus_cuniculus))),(Latimeria_chalumnae,Xenopus_laevis)),(((Ambystoma_mexicanum,Siren_intermedia),Typhlonectes_natans),(((Amphiuma_tridactylum,Discoglossus_pictus),((Grandisonia_alternans,Hypogeophis_rostratus),…
68800	-21799.560837815963	-21844.567880122017	45.007042306053705	1.244451789392135	3.0266534227055177	0.026805805402906946	0.758962898748561	(((((Alligator_mississippiensis,Trachemys_scripta),(Heterodon_platyrhinos,Sceloporus_undulatus)),((Gallus_gallus,Turdus_migratorius),((Homo_sapiens,(Mus_musculus,Rattus_norvegicus)),Oryctolagus_cuniculus))),(Latimeria_chalumnae,Xenopus_laevis)),(((Ambystoma_mexicanum,Siren_intermedia),Typhlonectes_natans),(((Amphiuma_tridactylum,Discoglossus_pictus),((Grandisonia_alternans,Hypogeophis_rostratus),…
68900	-21800.245860645082	-21846.837385910763	46.59152526568187	0.7883537467326385	2.3837169437689205	0.03194863550617213	0.8035721381519079	(((((Alligator_mississippiensis,Trachemys_scripta),(Heterodon_platyrhinos,Sceloporus_undulatus)),((Gallus_gallus,Turdus_migratorius),((Homo_sapiens,(Mus_musculus,Rattus_norvegicus)),Oryctolagus_cuniculus))),(Latimeria_chalumnae,Xenopus_laevis)),(((Ambystoma_mexicanum,Siren_intermedia),Typhlonectes_natans),(((Amphiuma_tridactylum,Discoglossus_pictus),((Grandisonia_alternans,Hypogeophis_rostratus),…
69000	-21803.6813887027	-21847.085934356382	43.40454565368488	0.6106463813278926	2.1217999888609023	0.032604759638996395	0.744444304856195	(((((Alligator_mississippiensis,Trachemys_scripta),(Heterodon_platyrhinos,Sceloporus_undulatus)),((Gallus_gallus,Turdus_migratorius),((Homo_sapiens,(Mus_musculus,Rattus_norvegicus)),Oryctolagus_cuniculus))),(Latimeria_chalumnae,Xenopus_laevis)),(((Ambystoma_mexicanum,Siren_intermedia),Typhlonectes_natans),(((Amphiuma_tridactylum,Discoglossus_pictus),((Grandisonia_alternans,Hypogeophis_rostratus),…
69100	-21800.25169395612	-21842.329379546743	42.07768559062218	0.7923670292382039	3.0756784563331077	0.0349635157513772	0.7890417908980194	(((((Alligator_mississippiensis,Trachemys_scripta),(Heterodon_platyrhinos,Sceloporus_undulatus)),((Gallus_gallus,Turdus_migratorius),((Homo_sapiens,(Mus_musculus,Rattus_norvegicus)),Oryctolagus_cuniculus))),(Latimeria_chalumnae,Xenopus_laevis)),((Ambystoma_mexicanum,Siren_intermedia),((((Amphiuma_tridactylum,Discoglossus_pictus),((Grandisonia_alternans,Hypogeophis_rostratus),Ichthyophis_bannanicu…
69200	-21802.19749396799	-21843.707411276522	41.509917308533	1.0484868753952223	2.9690536377760957	0.03096401493491907	0.8543311152137527	(((((Alligator_mississippiensis,Trachemys_scripta),(Heterodon_platyrhinos,Sceloporus_undulatus)),((Gallus_gallus,Turdus_migratorius),((Homo_sapiens,(Mus_musculus,Rattus_norvegicus)),Oryctolagus_cuniculus))),(Latimeria_chalumnae,Xenopus_laevis)),((Ambystoma_mexicanum,Siren_intermedia),((((Amphiuma_tridactylum,Discoglossus_pictus),((Grandisonia_alternans,Hypogeophis_rostratus),Ichthyophis_bannanicu…
69300	-21800.645423531594	-21840.561664843495	39.91624131189939	1.1146399746711966	2.7185690015329502	0.03096401493491907	0.7791851804604825	(((((Alligator_mississippiensis,Trachemys_scripta),(Heterodon_platyrhinos,Sceloporus_undulatus)),((Gallus_gallus,Turdus_migratorius),((Homo_sapiens,(Mus_musculus,Rattus_norvegicus)),Oryctolagus_cuniculus))),(Latimeria_chalumnae,Xenopus_laevis)),((Ambystoma_mexicanum,Siren_intermedia),((((Amphiuma_tridactylum,Discoglossus_pictus),((Grandisonia_alternans,Hypogeophis_rostratus),Ichthyophis_bannanicu…
69400	-21805.545372967073	-21839.80156752352	34.25619455644628	1.1903849435375056	2.7185690015329502	0.03261892941185782	0.6985893172773091	(((((Alligator_mississippiensis,Trachemys_scripta),(Heterodon_platyrhinos,Sceloporus_undulatus)),((Gallus_gallus,Turdus_migratorius),((Homo_sapiens,(Mus_musculus,Rattus_norvegicus)),Oryctolagus_cuniculus))),(Latimeria_chalumnae,Xenopus_laevis)),((Ambystoma_mexicanum,Siren_intermedia),((((Amphiuma_tridactylum,Discoglossus_pictus),((Grandisonia_alternans,Hypogeophis_rostratus),Ichthyophis_bannanicu…
69500	-21801.158789984092	-21837.677633083833	36.518843099740295	1.3581869581135724	2.7185690015329502	0.029045086968689165	0.7912391063186693	(((((Alligator_mississippiensis,Trachemys_scripta),(Heterodon_platyrhinos,Sceloporus_undulatus)),((Gallus_gallus,Turdus_migratorius),((Homo_sapiens,(Mus_musculus,Rattus_norvegicus)),Oryctolagus_cuniculus))),(Latimeria_chalumnae,Xenopus_laevis)),(((Ambystoma_mexicanum,Siren_intermedia),Typhlonectes_natans),(((Amphiuma_tridactylum,Discoglossus_pictus),((Grandisonia_alternans,Hypogeophis_rostratus),…
69600	-21806.522946523844	-21835.557334437777	29.034387913931806	0.7029655923256029	2.264909128132988	0.04105292265459369	1.0324744034905118	(((((Alligator_mississippiensis,Trachemys_scripta),(Heterodon_platyrhinos,Sceloporus_undulatus)),((Gallus_gallus,Turdus_migratorius),((Homo_sapiens,(Mus_musculus,Rattus_norvegicus)),Oryctolagus_cuniculus))),(Latimeria_chalumnae,Xenopus_laevis)),(((Ambystoma_mexicanum,Siren_intermedia),Typhlonectes_natans),(((Amphiuma_tridactylum,Discoglossus_pictus),((Grandisonia_alternans,Hypogeophis_rostratus),…
69700	-21800.452780225223	-21832.126983113107	31.6742028878819	0.6966528270801997	2.4324577844374127	0.03938144222629039	0.8550094263228752	(((((Alligator_mississippiensis,Trachemys_scripta),(Heterodon_platyrhinos,Sceloporus_undulatus)),((Gallus_gallus,Turdus_migratorius),((Homo_sapiens,(Mus_musculus,Rattus_norvegicus)),Oryctolagus_cuniculus))),(Latimeria_chalumnae,Xenopus_laevis)),(((Ambystoma_mexicanum,Siren_intermedia),Typhlonectes_natans),(((Amphiuma_tridactylum,Discoglossus_pictus),((Grandisonia_alternans,Hypogeophis_rostratus),…
69800	-21798.905302204155	-21832.88447086467	33.979168660512066	1.3858625892093333	3.193571149494897	0.02984431079930827	0.6781380476773399	(((((Alligator_mississippiensis,Trachemys_scripta),(Heterodon_platyrhinos,Sceloporus_undulatus)),((Gallus_gallus,Turdus_migratorius),((Homo_sapiens,(Mus_musculus,Rattus_norvegicus)),Oryctolagus_cuniculus))),(Latimeria_chalumnae,Xenopus_laevis)),(((Ambystoma_mexicanum,Siren_intermedia),Typhlonectes_natans),(((Amphiuma_tridactylum,Discoglossus_pictus),((Grandisonia_alternans,Hypogeophis_rostratus),…
69900	-21801.128112299877	-21833.88004966175	32.75193736187254	0.9539832284413187	2.3447739060056105	0.03514603870886342	0.6949304774196505	(((((Alligator_mississippiensis,Trachemys_scripta),(Heterodon_platyrhinos,Sceloporus_undulatus)),((Gallus_gallus,Turdus_migratorius),((Homo_sapiens,(Mus_musculus,Rattus_norvegicus)),Oryctolagus_cuniculus))),(Latimeria_chalumnae,Xenopus_laevis)),(((Ambystoma_mexicanum,Siren_intermedia),Typhlonectes_natans),(((Amphiuma_tridactylum,Discoglossus_pictus),((Grandisonia_alternans,Hypogeophis_rostratus),…
70000	-21797.18625282417	-21830.64009738674	33.45384456256979	1.0984146210884211	2.319332069014805	0.031800126418286195	0.8364045608092173	(((((Alligator_mississippiensis,Trachemys_scripta),(Heterodon_platyrhinos,Sceloporus_undulatus)),((Gallus_gallus,Turdus_migratorius),((Homo_sapiens,(Mus_musculus,Rattus_norvegicus)),Oryctolagus_cuniculus))),(Latimeria_chalumnae,Xenopus_laevis)),(((Ambystoma_mexicanum,Siren_intermedia),Typhlonectes_natans),(((Amphiuma_tridactylum,Discoglossus_pictus),((Grandisonia_alternans,Hypogeophis_rostratus),…
70100	-21801.891561244665	-21830.60569033563	28.71412909096544	0.35996612291985086	2.0434648925194603	0.02789285414976049	0.8546357645543958	(((((Alligator_mississippiensis,Trachemys_scripta),(Heterodon_platyrhinos,Sceloporus_undulatus)),((Gallus_gallus,Turdus_migratorius),((Homo_sapiens,(Mus_musculus,Rattus_norvegicus)),Oryctolagus_cuniculus))),(Latimeria_chalumnae,Xenopus_laevis)),(((Ambystoma_mexicanum,Siren_intermedia),Typhlonectes_natans),(((Amphiuma_tridactylum,Discoglossus_pictus),((Grandisonia_alternans,Hypogeophis_rostratus),…
70200	-21801.052187874066	-21836.462565895334	35.41037802126856	0.7657662127424001	2.6776941236296112	0.028597321262802858	0.9348262602103142	(((((Alligator_mississippiensis,Trachemys_scripta),(Heterodon_platyrhinos,Sceloporus_undulatus)),((Gallus_gallus,Turdus_migratorius),((Homo_sapiens,(Mus_musculus,Rattus_norvegicus)),Oryctolagus_cuniculus))),(Latimeria_chalumnae,Xenopus_laevis)),(((Ambystoma_mexicanum,Siren_intermedia),Typhlonectes_natans),(((Amphiuma_tridactylum,Discoglossus_pictus),((Grandisonia_alternans,Hypogeophis_rostratus),…
70300	-21800.78550425803	-21836.780943753925	35.99543949589558	1.073508934267329	2.6776941236296112	0.03169828144692115	0.6456634051775595	(((((Alligator_mississippiensis,Trachemys_scripta),(Heterodon_platyrhinos,Sceloporus_undulatus)),((Gallus_gallus,Turdus_migratorius),((Homo_sapiens,(Mus_musculus,Rattus_norvegicus)),Oryctolagus_cuniculus))),(Latimeria_chalumnae,Xenopus_laevis)),(((Ambystoma_mexicanum,Siren_intermedia),Typhlonectes_natans),(((Amphiuma_tridactylum,Discoglossus_pictus),((Grandisonia_alternans,Hypogeophis_rostratus),…
70400	-21805.990887879645	-21838.449002663252	32.458114783606476	0.8573388279385339	2.6776941236296112	0.032643553913171156	0.6008803578491952	(((((Alligator_mississippiensis,Trachemys_scripta),(Heterodon_platyrhinos,Sceloporus_undulatus)),((Gallus_gallus,Turdus_migratorius),((Homo_sapiens,(Mus_musculus,Rattus_norvegicus)),Oryctolagus_cuniculus))),(Latimeria_chalumnae,Xenopus_laevis)),(((Ambystoma_mexicanum,Siren_intermedia),Typhlonectes_natans),(((Amphiuma_tridactylum,Discoglossus_pictus),((Grandisonia_alternans,Hypogeophis_rostratus),…
70500	-21819.130294501618	-21849.520965335316	30.39067083369987	0.5805985395663191	2.0947381001571754	0.03297833621319913	0.8761425155103191	(((((Alligator_mississippiensis,Trachemys_scripta),(Heterodon_platyrhinos,Sceloporus_undulatus)),((Gallus_gallus,Turdus_migratorius),((Homo_sapiens,(Mus_musculus,Rattus_norvegicus)),Oryctolagus_cuniculus))),(Latimeria_chalumnae,Xenopus_laevis)),(((Ambystoma_mexicanum,Siren_intermedia),Typhlonectes_natans),(((Amphiuma_tridactylum,Discoglossus_pictus),((Grandisonia_alternans,Hypogeophis_rostratus),…
70600	-21813.452526189456	-21844.55694493271	31.104418743253046	0.33194865090047315	2.466979510495806	0.03668787498326158	0.8761425155103191	(((((Alligator_mississippiensis,Trachemys_scripta),(Heterodon_platyrhinos,Sceloporus_undulatus)),((Gallus_gallus,Turdus_migratorius),((Homo_sapiens,(Mus_musculus,Rattus_norvegicus)),Oryctolagus_cuniculus))),(Latimeria_chalumnae,Xenopus_laevis)),(((Ambystoma_mexicanum,Siren_intermedia),Typhlonectes_natans),(((Amphiuma_tridactylum,Discoglossus_pictus),((Grandisonia_alternans,Hypogeophis_rostratus),…
70700	-21806.5105734588	-21840.32359100462	33.81301754582107	0.6141804512492118	2.5765228188410925	0.032160704725111455	0.9181292278762384	(((((Alligator_mississippiensis,Trachemys_scripta),(Heterodon_platyrhinos,Sceloporus_undulatus)),((Gallus_gallus,Turdus_migratorius),((Homo_sapiens,(Mus_musculus,Rattus_norvegicus)),Oryctolagus_cuniculus))),(Latimeria_chalumnae,Xenopus_laevis)),(((Ambystoma_mexicanum,Siren_intermedia),Typhlonectes_natans),(((Amphiuma_tridactylum,Discoglossus_pictus),((Grandisonia_alternans,Hypogeophis_rostratus),…
70800	-21807.819532825564	-21844.892667925655	37.073135100091974	0.8738276468765338	3.1589380001206426	0.031137530698022317	0.8313700280779134	(((((Alligator_mississippiensis,Trachemys_scripta),(Heterodon_platyrhinos,Sceloporus_undulatus)),((Gallus_gallus,Turdus_migratorius),((Homo_sapiens,(Mus_musculus,Rattus_norvegicus)),Oryctolagus_cuniculus))),(Latimeria_chalumnae,Xenopus_laevis)),(((Ambystoma_mexicanum,Siren_intermedia),Typhlonectes_natans),(((Amphiuma_tridactylum,Discoglossus_pictus),((Grandisonia_alternans,Hypogeophis_rostratus),…
70900	-21813.90512343953	-21845.14066451002	31.235541070490665	1.1321541025944746	1.8722411171975348	0.025328519054585902	0.7280544764363037	(((((Alligator_mississippiensis,Trachemys_scripta),(Heterodon_platyrhinos,Sceloporus_undulatus)),((Gallus_gallus,Turdus_migratorius),((Homo_sapiens,(Mus_musculus,Rattus_norvegicus)),Oryctolagus_cuniculus))),(Latimeria_chalumnae,Xenopus_laevis)),(((Ambystoma_mexicanum,Siren_intermedia),Typhlonectes_natans),(((Amphiuma_tridactylum,Discoglossus_pictus),((Grandisonia_alternans,Hypogeophis_rostratus),…
71000	-21805.746294139193	-21841.560614328217	35.81432018902523	1.3681423662677918	3.4259977706076694	0.03259471985151215	0.9507831981478163	(((((Alligator_mississippiensis,Trachemys_scripta),(Heterodon_platyrhinos,Sceloporus_undulatus)),((Gallus_gallus,Turdus_migratorius),((Homo_sapiens,(Mus_musculus,Rattus_norvegicus)),Oryctolagus_cuniculus))),(Latimeria_chalumnae,Xenopus_laevis)),(((Ambystoma_mexicanum,Siren_intermedia),Typhlonectes_natans),(((Amphiuma_tridactylum,Discoglossus_pictus),((Grandisonia_alternans,Hypogeophis_rostratus),…
71100	-21807.10939511463	-21846.83568618485	39.72629107022379	1.1801822628512875	2.985920181388261	0.03166180953777737	0.7107058022539016	(((((Alligator_mississippiensis,Trachemys_scripta),(Heterodon_platyrhinos,Sceloporus_undulatus)),((Gallus_gallus,Turdus_migratorius),((Homo_sapiens,(Mus_musculus,Rattus_norvegicus)),Oryctolagus_cuniculus))),(Latimeria_chalumnae,Xenopus_laevis)),(((Ambystoma_mexicanum,Siren_intermedia),Typhlonectes_natans),(((Amphiuma_tridactylum,Discoglossus_pictus),((Grandisonia_alternans,Hypogeophis_rostratus),…
71200	-21805.49734434493	-21844.914806095534	39.41746175060319	1.553199024650474	3.4825387995088994	0.03521268257167901	0.7030686689474067	(((((Alligator_mississippiensis,Trachemys_scripta),(Heterodon_platyrhinos,Sceloporus_undulatus)),((Gallus_gallus,Turdus_migratorius),((Homo_sapiens,(Mus_musculus,Rattus_norvegicus)),Oryctolagus_cuniculus))),(Latimeria_chalumnae,Xenopus_laevis)),(((Ambystoma_mexicanum,Siren_intermedia),Typhlonectes_natans),(((Amphiuma_tridactylum,Discoglossus_pictus),((Grandisonia_alternans,Hypogeophis_rostratus),…
71300	-21802.170966854992	-21845.490262823347	43.319295968355455	1.2510036010031782	2.560885024275488	0.030641395719737594	0.6528909923539895	(((((Alligator_mississippiensis,Trachemys_scripta),(Heterodon_platyrhinos,Sceloporus_undulatus)),((Gallus_gallus,Turdus_migratorius),((Homo_sapiens,(Mus_musculus,Rattus_norvegicus)),Oryctolagus_cuniculus))),(Latimeria_chalumnae,Xenopus_laevis)),(((Ambystoma_mexicanum,Siren_intermedia),Typhlonectes_natans),(((Amphiuma_tridactylum,Discoglossus_pictus),((Grandisonia_alternans,Hypogeophis_rostratus),…
71400	-21803.91810809684	-21851.052533563296	47.13442546645295	0.9772925021597701	3.1134326511979853	0.03197125813188189	0.7199638942968022	(((((Alligator_mississippiensis,Trachemys_scripta),(Heterodon_platyrhinos,Sceloporus_undulatus)),((Gallus_gallus,Turdus_migratorius),((Homo_sapiens,(Mus_musculus,Rattus_norvegicus)),Oryctolagus_cuniculus))),(Latimeria_chalumnae,Xenopus_laevis)),(((Ambystoma_mexicanum,Siren_intermedia),Typhlonectes_natans),(((Amphiuma_tridactylum,Discoglossus_pictus),((Grandisonia_alternans,Hypogeophis_rostratus),…
71500	-21807.340487114518	-21850.87781521132	43.53732809680196	0.8637824637825485	2.376440611678633	0.03722755075847228	0.7729138092038288	(((((Alligator_mississippiensis,Trachemys_scripta),(Heterodon_platyrhinos,Sceloporus_undulatus)),((Gallus_gallus,Turdus_migratorius),((Homo_sapiens,(Mus_musculus,Rattus_norvegicus)),Oryctolagus_cuniculus))),(Latimeria_chalumnae,Xenopus_laevis)),(((Ambystoma_mexicanum,Siren_intermedia),Typhlonectes_natans),(((Amphiuma_tridactylum,Discoglossus_pictus),((Grandisonia_alternans,Hypogeophis_rostratus),…
71600	-21810.496764394087	-21855.56199304831	45.065228654226054	0.5682110857551593	2.376440611678633	0.03610966819255156	0.8467534151435399	(((((Alligator_mississippiensis,Trachemys_scripta),(Heterodon_platyrhinos,Sceloporus_undulatus)),((Gallus_gallus,Turdus_migratorius),((Homo_sapiens,(Mus_musculus,Rattus_norvegicus)),Oryctolagus_cuniculus))),(Latimeria_chalumnae,Xenopus_laevis)),(((Ambystoma_mexicanum,Siren_intermedia),Typhlonectes_natans),(((Amphiuma_tridactylum,Discoglossus_pictus),((Grandisonia_alternans,Hypogeophis_rostratus),…
71700	-21812.96180430862	-21855.49840715307	42.53660284445139	0.8349426393787909	2.400847470014323	0.03342101446607041	0.8542975815419757	(((((Alligator_mississippiensis,Trachemys_scripta),(Heterodon_platyrhinos,Sceloporus_undulatus)),((Gallus_gallus,Turdus_migratorius),((Homo_sapiens,(Mus_musculus,Rattus_norvegicus)),Oryctolagus_cuniculus))),(Latimeria_chalumnae,Xenopus_laevis)),(((Ambystoma_mexicanum,Siren_intermedia),Typhlonectes_natans),(((Amphiuma_tridactylum,Discoglossus_pictus),((Grandisonia_alternans,Hypogeophis_rostratus),…
71800	-21807.379440821594	-21849.111039549694	41.7315987281008	1.1309044018913754	2.945397142348364	0.040923115345616844	0.870881157308376	(((((Alligator_mississippiensis,Trachemys_scripta),(Heterodon_platyrhinos,Sceloporus_undulatus)),((Gallus_gallus,Turdus_migratorius),((Homo_sapiens,(Mus_musculus,Rattus_norvegicus)),Oryctolagus_cuniculus))),(Latimeria_chalumnae,Xenopus_laevis)),(((Ambystoma_mexicanum,Siren_intermedia),Typhlonectes_natans),(((Amphiuma_tridactylum,Discoglossus_pictus),((Grandisonia_alternans,Hypogeophis_rostratus),…
71900	-21807.014211210077	-21846.832030150992	39.817818940914535	0.5364605951811486	2.92513476001529	0.03434853185056753	0.9387471708825457	(((((Alligator_mississippiensis,Trachemys_scripta),(Heterodon_platyrhinos,Sceloporus_undulatus)),((Gallus_gallus,Turdus_migratorius),((Homo_sapiens,(Mus_musculus,Rattus_norvegicus)),Oryctolagus_cuniculus))),(Latimeria_chalumnae,Xenopus_laevis)),(((Ambystoma_mexicanum,Siren_intermedia),Typhlonectes_natans),(((Amphiuma_tridactylum,Discoglossus_pictus),((Grandisonia_alternans,Hypogeophis_rostratus),…
72000	-21803.841165687194	-21846.354162894688	42.51299720749301	0.7564272859915745	2.3122580879547576	0.03269040570262058	0.9456669238850807	(((((Alligator_mississippiensis,Trachemys_scripta),(Heterodon_platyrhinos,Sceloporus_undulatus)),((Gallus_gallus,Turdus_migratorius),((Homo_sapiens,(Mus_musculus,Rattus_norvegicus)),Oryctolagus_cuniculus))),(Latimeria_chalumnae,Xenopus_laevis)),(((Ambystoma_mexicanum,Siren_intermedia),Typhlonectes_natans),(((Amphiuma_tridactylum,Discoglossus_pictus),((Grandisonia_alternans,Hypogeophis_rostratus),…
72100	-21805.011993847667	-21847.38931978476	42.37732593709316	1.1332319657979957	1.9891669410057893	0.03888099726555227	0.8112164687767104	(((((Alligator_mississippiensis,Trachemys_scripta),(Heterodon_platyrhinos,Sceloporus_undulatus)),((Gallus_gallus,Turdus_migratorius),((Homo_sapiens,(Mus_musculus,Rattus_norvegicus)),Oryctolagus_cuniculus))),(Latimeria_chalumnae,Xenopus_laevis)),(((Ambystoma_mexicanum,Siren_intermedia),Typhlonectes_natans),(((Amphiuma_tridactylum,Discoglossus_pictus),((Grandisonia_alternans,Hypogeophis_rostratus),…
72200	-21810.430963083327	-21850.928754495933	40.49779141260741	1.0817850100531996	2.162851511511853	0.03277500520895251	0.8602897441042281	(((((Alligator_mississippiensis,Trachemys_scripta),(Heterodon_platyrhinos,Sceloporus_undulatus)),((Gallus_gallus,Turdus_migratorius),((Homo_sapiens,(Mus_musculus,Rattus_norvegicus)),Oryctolagus_cuniculus))),(((Ambystoma_mexicanum,Siren_intermedia),Typhlonectes_natans),(((Amphiuma_tridactylum,Discoglossus_pictus),((Grandisonia_alternans,Hypogeophis_rostratus),Ichthyophis_bannanicus)),(((((Bufo_val…
72300	-21806.327205596313	-21848.01341596317	41.68621036685844	0.96655757917189	2.2450685495109175	0.03073312168144688	0.8602897441042281	(((((Alligator_mississippiensis,Trachemys_scripta),(Heterodon_platyrhinos,Sceloporus_undulatus)),((Gallus_gallus,Turdus_migratorius),((Homo_sapiens,(Mus_musculus,Rattus_norvegicus)),Oryctolagus_cuniculus))),(((Ambystoma_mexicanum,Siren_intermedia),Typhlonectes_natans),(((Amphiuma_tridactylum,Discoglossus_pictus),((Grandisonia_alternans,Hypogeophis_rostratus),Ichthyophis_bannanicus)),(((((Bufo_val…
72400	-21800.843011431585	-21841.985158784555	41.14214735296858	0.8931494868683895	2.7267197436539425	0.0294003787333249	0.7835751731244874	(((((Alligator_mississippiensis,Trachemys_scripta),(Heterodon_platyrhinos,Sceloporus_undulatus)),((Gallus_gallus,Turdus_migratorius),((Homo_sapiens,(Mus_musculus,Rattus_norvegicus)),Oryctolagus_cuniculus))),(((Ambystoma_mexicanum,Siren_intermedia),Typhlonectes_natans),(((Amphiuma_tridactylum,Discoglossus_pictus),((Grandisonia_alternans,Hypogeophis_rostratus),Ichthyophis_bannanicus)),(((((Bufo_val…
72500	-21805.24136137102	-21845.070372571907	39.82901120088719	0.9308833363189664	2.238391100689231	0.04187647909208778	0.7760819998283925	(((((Alligator_mississippiensis,Trachemys_scripta),(Heterodon_platyrhinos,Sceloporus_undulatus)),((Gallus_gallus,Turdus_migratorius),((Homo_sapiens,(Mus_musculus,Rattus_norvegicus)),Oryctolagus_cuniculus))),(((Ambystoma_mexicanum,Siren_intermedia),Typhlonectes_natans),(((Amphiuma_tridactylum,Discoglossus_pictus),((Grandisonia_alternans,Hypogeophis_rostratus),Ichthyophis_bannanicus)),(((((Bufo_val…
72600	-21803.33170967485	-21844.462288150957	41.13057847610743	1.189512834528537	2.1244252740088654	0.03469789934895828	0.8632011291844731	(((((Alligator_mississippiensis,Trachemys_scripta),(Heterodon_platyrhinos,Sceloporus_undulatus)),((Gallus_gallus,Turdus_migratorius),((Homo_sapiens,(Mus_musculus,Rattus_norvegicus)),Oryctolagus_cuniculus))),(((Ambystoma_mexicanum,Siren_intermedia),Typhlonectes_natans),(((Amphiuma_tridactylum,Discoglossus_pictus),((Grandisonia_alternans,Hypogeophis_rostratus),Ichthyophis_bannanicus)),(((((Bufo_val…
72700	-21800.281757192664	-21842.691984690602	42.41022749793921	0.5522107764075822	2.2424361776945396	0.03673439058404227	0.8999917643852848	(((((Alligator_mississippiensis,Trachemys_scripta),(Heterodon_platyrhinos,Sceloporus_undulatus)),((Gallus_gallus,Turdus_migratorius),((Homo_sapiens,(Mus_musculus,Rattus_norvegicus)),Oryctolagus_cuniculus))),(((Ambystoma_mexicanum,Siren_intermedia),Typhlonectes_natans),(((Amphiuma_tridactylum,Discoglossus_pictus),((Grandisonia_alternans,Hypogeophis_rostratus),Ichthyophis_bannanicus)),(((((Bufo_val…
72800	-21809.468712920618	-21848.072011396933	38.60329847631394	0.7027506444196863	2.8712502255493795	0.03908335260521687	0.7425247298393005	(((((Alligator_mississippiensis,Trachemys_scripta),(Heterodon_platyrhinos,Sceloporus_undulatus)),((Gallus_gallus,Turdus_migratorius),((Homo_sapiens,(Mus_musculus,Rattus_norvegicus)),Oryctolagus_cuniculus))),(((Ambystoma_mexicanum,Siren_intermedia),Typhlonectes_natans),(((Amphiuma_tridactylum,Discoglossus_pictus),((Grandisonia_alternans,Hypogeophis_rostratus),Ichthyophis_bannanicus)),(((((Bufo_val…
72900	-21809.92953148712	-21849.54834115537	39.61880966824886	1.0299754105092123	3.1857052901740155	0.03514378305798756	0.8750622263154643	(((((Alligator_mississippiensis,Trachemys_scripta),(Heterodon_platyrhinos,Sceloporus_undulatus)),((Gallus_gallus,Turdus_migratorius),((Homo_sapiens,(Mus_musculus,Rattus_norvegicus)),Oryctolagus_cuniculus))),(((Ambystoma_mexicanum,Siren_intermedia),Typhlonectes_natans),(((Amphiuma_tridactylum,Discoglossus_pictus),((Grandisonia_alternans,Hypogeophis_rostratus),Ichthyophis_bannanicus)),(((((Bufo_val…
73000	-21812.403591809805	-21851.34599600308	38.94240419327743	1.1136033776102643	2.1718215673055337	0.025899441773860783	0.761580016236225	(((((Alligator_mississippiensis,Trachemys_scripta),(Heterodon_platyrhinos,Sceloporus_undulatus)),((Gallus_gallus,Turdus_migratorius),((Homo_sapiens,(Mus_musculus,Rattus_norvegicus)),Oryctolagus_cuniculus))),(((Ambystoma_mexicanum,Siren_intermedia),Typhlonectes_natans),(((Amphiuma_tridactylum,Discoglossus_pictus),((Grandisonia_alternans,Hypogeophis_rostratus),Ichthyophis_bannanicus)),(((((Bufo_val…
[truncated: 99,270 more rows]
