# Supplementary material for: VMCMC: a graphical and statistical analysis tool for Markov chain Monte Carlo traces
Source: BMC Bioinformatics. 2017 Feb 10;18:97. doi: 10.1186/s12859-017-1505-3 (PMC5301390; doi:10.1186/s12859-017-1505-3)
Supplement: Additional file 3 — Sample run file generated from JPrIME using the same data as Additional file 2. Can be opened using standard text editors or through VMCMC. (MCMC 71065.6 KB) [file 12859_2017_1505_MOESM3_ESM.mcmc]

Iteration	UnnormalizedPosteriorDensity	SubstitutionModelDensity	DLRModelDensity	DuplicationRate	LossRate	EdgeRateMean	EdgeRateCV	GuestTree
0	-27753.08839360455	-27570.254512016603	-182.83388158794855	0.8410044494706982	0.8410044494706982	0.5	1.0	((((((Alligator_mississippiensis,Trachemys_scripta),(Heterodon_platyrhinos,Sceloporus_undulatus)),(((Gallus_gallus,Turdus_migratorius),(((Homo_sapiens,Mus_musculus),Rattus_norvegicus),Oryctolagus_cuniculus)),Latimeria_chalumnae)),(Hypogeophis_rostratus,Typhlonectes_natans)),((Ambystoma_mexicanum,Siren_intermedia),(Amphiuma_tridactylum,Grandisonia_alternans))),(((Bufo_valliceps,Discoglossus_pictus…
100	-25754.244568175975	-25601.276641457942	-152.9679267180336	5.481276856885041	5.469089413701804	0.41949862317767017	1.099849477929671	((((((Alligator_mississippiensis,(Heterodon_platyrhinos,Sceloporus_undulatus)),Trachemys_scripta),(((Gallus_gallus,Turdus_migratorius),(((Homo_sapiens,Rattus_norvegicus),Mus_musculus),Oryctolagus_cuniculus)),Latimeria_chalumnae)),(Hypogeophis_rostratus,Typhlonectes_natans)),((Ambystoma_mexicanum,Siren_intermedia),(Amphiuma_tridactylum,Grandisonia_alternans))),(((Bufo_valliceps,Discoglossus_pictus…
200	-25158.98456984235	-25033.92051857332	-125.06405126902874	5.180728514773152	8.864020824209375	0.2380440403005729	1.239379588730095	(((((Alligator_mississippiensis,Trachemys_scripta),(Heterodon_platyrhinos,Sceloporus_undulatus)),(((Gallus_gallus,Turdus_migratorius),((Homo_sapiens,(Mus_musculus,Rattus_norvegicus)),Oryctolagus_cuniculus)),Latimeria_chalumnae)),(((Ambystoma_mexicanum,Siren_intermedia),(Amphiuma_tridactylum,Grandisonia_alternans)),(Hypogeophis_rostratus,Typhlonectes_natans))),(((Bufo_valliceps,Discoglossus_pictus…
300	-24375.952829377107	-24256.656038120982	-119.29679125612428	5.923509848005067	8.864020824209375	0.09800922957523671	1.0777095734246953	(((((Alligator_mississippiensis,Trachemys_scripta),(Heterodon_platyrhinos,Sceloporus_undulatus)),(((Gallus_gallus,Turdus_migratorius),((Homo_sapiens,(Mus_musculus,Rattus_norvegicus)),Oryctolagus_cuniculus)),Latimeria_chalumnae)),(((Ambystoma_mexicanum,Siren_intermedia),(Amphiuma_tridactylum,Grandisonia_alternans)),(Hypogeophis_rostratus,Typhlonectes_natans))),((((Bufo_valliceps,Discoglossus_pictu…
400	-23618.893336837602	-23531.311470715907	-87.58186612169295	2.0087080702101696	4.9049522136341155	0.09531070205649937	1.9018400429047357	(((((Alligator_mississippiensis,Trachemys_scripta),(Heterodon_platyrhinos,Sceloporus_undulatus)),(((Gallus_gallus,Turdus_migratorius),((Homo_sapiens,(Mus_musculus,Rattus_norvegicus)),Oryctolagus_cuniculus)),Latimeria_chalumnae)),(((Ambystoma_mexicanum,Siren_intermedia),(Hypogeophis_rostratus,Typhlonectes_natans)),(Amphiuma_tridactylum,Grandisonia_alternans))),((((Bufo_valliceps,Discoglossus_pictu…
500	-23158.10319406591	-23093.501287876432	-64.6019061894777	2.817534078698682	6.016047212308887	0.11762362962410833	1.2257645854537766	(((((Alligator_mississippiensis,Trachemys_scripta),(Heterodon_platyrhinos,Sceloporus_undulatus)),(((Gallus_gallus,Turdus_migratorius),((Homo_sapiens,(Mus_musculus,Rattus_norvegicus)),Oryctolagus_cuniculus)),Latimeria_chalumnae)),(((Ambystoma_mexicanum,Siren_intermedia),(Hypogeophis_rostratus,Typhlonectes_natans)),(Amphiuma_tridactylum,Grandisonia_alternans))),(((Bufo_valliceps,Discoglossus_pictus…
600	-22795.32327559229	-22747.884077829363	-47.43919776292575	2.530621252659245	4.620652794421682	0.1249586300055902	1.057873567606987	(((((Alligator_mississippiensis,Trachemys_scripta),(Heterodon_platyrhinos,Sceloporus_undulatus)),(((Gallus_gallus,Turdus_migratorius),((Homo_sapiens,(Mus_musculus,Rattus_norvegicus)),Oryctolagus_cuniculus)),Latimeria_chalumnae)),(((Ambystoma_mexicanum,Siren_intermedia),(Hypogeophis_rostratus,Typhlonectes_natans)),(Amphiuma_tridactylum,Grandisonia_alternans))),(((Bufo_valliceps,Discoglossus_pictus…
700	-22692.093911415843	-22636.223811360906	-55.87010005493588	0.826013986627903	4.3741832546332216	0.1513102335654968	1.111397467718162	(((((Alligator_mississippiensis,Trachemys_scripta),(Heterodon_platyrhinos,Sceloporus_undulatus)),(((Gallus_gallus,Turdus_migratorius),((Homo_sapiens,(Mus_musculus,Rattus_norvegicus)),Oryctolagus_cuniculus)),Latimeria_chalumnae)),(((Ambystoma_mexicanum,Siren_intermedia),(Hypogeophis_rostratus,Typhlonectes_natans)),(Amphiuma_tridactylum,Grandisonia_alternans))),(((Bufo_valliceps,Discoglossus_pictus…
800	-22423.757108372083	-22395.703984215594	-28.053124156488188	0.9605548831032378	3.1879032915880674	0.11554796144806724	1.1802735459111056	((((((Alligator_mississippiensis,Trachemys_scripta),(Heterodon_platyrhinos,Sceloporus_undulatus)),((Gallus_gallus,Turdus_migratorius),((Homo_sapiens,(Mus_musculus,Rattus_norvegicus)),Oryctolagus_cuniculus))),Latimeria_chalumnae),(((Ambystoma_mexicanum,Siren_intermedia),(Hypogeophis_rostratus,Typhlonectes_natans)),(Amphiuma_tridactylum,Grandisonia_alternans))),(((Bufo_valliceps,Discoglossus_pictus…
900	-22310.054778382873	-22250.034303307613	-60.02047507526183	1.518698412028533	0.9149625607445118	0.05286817588957335	0.8394164957432189	((((((Alligator_mississippiensis,Trachemys_scripta),(Heterodon_platyrhinos,Sceloporus_undulatus)),((Gallus_gallus,Turdus_migratorius),((Homo_sapiens,(Mus_musculus,Rattus_norvegicus)),Oryctolagus_cuniculus))),Latimeria_chalumnae),(((Ambystoma_mexicanum,Siren_intermedia),(Hypogeophis_rostratus,Typhlonectes_natans)),(Amphiuma_tridactylum,Grandisonia_alternans))),((Bufo_valliceps,Discoglossus_pictus)…
1000	-22163.9546408516	-22160.10387206783	-3.850768783768694	0.40822581947862513	2.451823741077621	0.04396500001370933	1.0509380794597731	((((((Alligator_mississippiensis,Trachemys_scripta),(Heterodon_platyrhinos,Sceloporus_undulatus)),((Gallus_gallus,Turdus_migratorius),((Homo_sapiens,(Mus_musculus,Rattus_norvegicus)),Oryctolagus_cuniculus))),Latimeria_chalumnae),(((Ambystoma_mexicanum,Siren_intermedia),(Hypogeophis_rostratus,Typhlonectes_natans)),(Amphiuma_tridactylum,Grandisonia_alternans))),((Bufo_valliceps,Discoglossus_pictus)…
1100	-22084.533314626668	-22086.81695941086	2.283644784190339	0.45256276907209336	3.007359992598332	0.0538640966315606	1.0547626390206581	((((((Alligator_mississippiensis,Trachemys_scripta),(Heterodon_platyrhinos,Sceloporus_undulatus)),((Gallus_gallus,Turdus_migratorius),((Homo_sapiens,(Mus_musculus,Rattus_norvegicus)),Oryctolagus_cuniculus))),Latimeria_chalumnae),(((Ambystoma_mexicanum,Siren_intermedia),(Hypogeophis_rostratus,Typhlonectes_natans)),(Amphiuma_tridactylum,Grandisonia_alternans))),(((Bufo_valliceps,Eleutherodactylus_c…
1200	-22043.329871923746	-22055.544413230953	12.21454130720849	0.8371815438673529	2.6366922489272424	0.03549277080596522	0.8332635501039707	((((((Alligator_mississippiensis,Trachemys_scripta),(Heterodon_platyrhinos,Sceloporus_undulatus)),((Gallus_gallus,Turdus_migratorius),((Homo_sapiens,(Mus_musculus,Rattus_norvegicus)),Oryctolagus_cuniculus))),Latimeria_chalumnae),(((Ambystoma_mexicanum,Siren_intermedia),(Hypogeophis_rostratus,Typhlonectes_natans)),(Amphiuma_tridactylum,Grandisonia_alternans))),(((Bufo_valliceps,Eleutherodactylus_c…
1300	-22024.38345625796	-22038.80388459275	14.420428334789971	0.9907949617614484	3.395920669417335	0.03673483852933584	0.882562467642	((((((Alligator_mississippiensis,Trachemys_scripta),(Heterodon_platyrhinos,Sceloporus_undulatus)),((Gallus_gallus,Turdus_migratorius),((Homo_sapiens,(Mus_musculus,Rattus_norvegicus)),Oryctolagus_cuniculus))),Latimeria_chalumnae),(((Ambystoma_mexicanum,Siren_intermedia),(Hypogeophis_rostratus,Typhlonectes_natans)),(Amphiuma_tridactylum,Grandisonia_alternans))),((((Bufo_valliceps,Eleutherodactylus_…
1400	-21987.963206135897	-22011.90827679128	23.94507065538193	0.8834133252165901	2.1404539826583577	0.03175455498243923	0.7738698907245728	((((((Alligator_mississippiensis,Trachemys_scripta),(Heterodon_platyrhinos,Sceloporus_undulatus)),((Gallus_gallus,Turdus_migratorius),((Homo_sapiens,(Mus_musculus,Rattus_norvegicus)),Oryctolagus_cuniculus))),Latimeria_chalumnae),(((Ambystoma_mexicanum,Siren_intermedia),(Hypogeophis_rostratus,Typhlonectes_natans)),(Amphiuma_tridactylum,Grandisonia_alternans))),((((Bufo_valliceps,Eleutherodactylus_…
1500	-21980.49166232292	-22002.885630978504	22.39396865558661	0.8834133252165901	2.7454640453168384	0.04949811701777178	0.8418939334201416	((((((Alligator_mississippiensis,Trachemys_scripta),(Heterodon_platyrhinos,Sceloporus_undulatus)),((Gallus_gallus,Turdus_migratorius),((Homo_sapiens,(Mus_musculus,Rattus_norvegicus)),Oryctolagus_cuniculus))),Latimeria_chalumnae),(((Ambystoma_mexicanum,Siren_intermedia),(Hypogeophis_rostratus,Typhlonectes_natans)),(Amphiuma_tridactylum,Grandisonia_alternans))),((((Bufo_valliceps,Eleutherodactylus_…
1600	-21972.989632962832	-21997.106318365397	24.116685402566798	0.7954212398344531	2.4557724277503943	0.033372688312083974	0.7809832505525854	((((((Alligator_mississippiensis,Trachemys_scripta),(Heterodon_platyrhinos,Sceloporus_undulatus)),((Gallus_gallus,Turdus_migratorius),((Homo_sapiens,(Mus_musculus,Rattus_norvegicus)),Oryctolagus_cuniculus))),Latimeria_chalumnae),(((Ambystoma_mexicanum,Siren_intermedia),(Hypogeophis_rostratus,Typhlonectes_natans)),(Amphiuma_tridactylum,Grandisonia_alternans))),((((Bufo_valliceps,Eleutherodactylus_…
1700	-21962.124179276532	-21990.255301395973	28.131122119440395	0.8712169926684515	2.313050930243938	0.02595960281430361	0.8957665491970079	((((((Alligator_mississippiensis,Trachemys_scripta),(Heterodon_platyrhinos,Sceloporus_undulatus)),((Gallus_gallus,Turdus_migratorius),((Homo_sapiens,(Mus_musculus,Rattus_norvegicus)),Oryctolagus_cuniculus))),Latimeria_chalumnae),(((Ambystoma_mexicanum,Siren_intermedia),(Hypogeophis_rostratus,Typhlonectes_natans)),(Amphiuma_tridactylum,Grandisonia_alternans))),((((Bufo_valliceps,Eleutherodactylus_…
1800	-21955.125872318804	-21983.2536308658	28.127758546995057	0.45682664955356317	3.2005436782524086	0.03133041845306326	0.8132482450048691	((((((Alligator_mississippiensis,Trachemys_scripta),(Heterodon_platyrhinos,Sceloporus_undulatus)),((Gallus_gallus,Turdus_migratorius),((Homo_sapiens,(Mus_musculus,Rattus_norvegicus)),Oryctolagus_cuniculus))),Latimeria_chalumnae),(((Ambystoma_mexicanum,Siren_intermedia),(Hypogeophis_rostratus,Typhlonectes_natans)),(Amphiuma_tridactylum,Grandisonia_alternans))),((((Bufo_valliceps,Eleutherodactylus_…
1900	-21938.63909369534	-21970.331009010737	31.69191531539797	1.0468782627878308	2.8632712473154225	0.031767321665209035	0.8571398979620329	((((((Alligator_mississippiensis,Trachemys_scripta),(Heterodon_platyrhinos,Sceloporus_undulatus)),((Gallus_gallus,Turdus_migratorius),((Homo_sapiens,(Mus_musculus,Rattus_norvegicus)),Oryctolagus_cuniculus))),Latimeria_chalumnae),((((Ambystoma_mexicanum,Siren_intermedia),Discoglossus_pictus),(Hypogeophis_rostratus,Typhlonectes_natans)),(Amphiuma_tridactylum,Grandisonia_alternans))),(((Bufo_vallice…
2000	-21939.752006070707	-21972.91902176585	33.16701569514387	1.2686757784420837	3.375044371932945	0.03097212602014523	0.8885106789614057	((((((Alligator_mississippiensis,Trachemys_scripta),(Heterodon_platyrhinos,Sceloporus_undulatus)),((Gallus_gallus,Turdus_migratorius),((Homo_sapiens,(Mus_musculus,Rattus_norvegicus)),Oryctolagus_cuniculus))),Latimeria_chalumnae),((((Ambystoma_mexicanum,Siren_intermedia),Discoglossus_pictus),(Hypogeophis_rostratus,Typhlonectes_natans)),(Amphiuma_tridactylum,Grandisonia_alternans))),(((Bufo_vallice…
2100	-21930.38054237652	-21964.26673650238	33.88619412586182	1.336840037060967	3.4122428152276485	0.03097212602014523	0.9090671463191734	((((((Alligator_mississippiensis,Trachemys_scripta),(Heterodon_platyrhinos,Sceloporus_undulatus)),((Gallus_gallus,Turdus_migratorius),((Homo_sapiens,(Mus_musculus,Rattus_norvegicus)),Oryctolagus_cuniculus))),Latimeria_chalumnae),((((Ambystoma_mexicanum,Siren_intermedia),Discoglossus_pictus),(Hypogeophis_rostratus,Typhlonectes_natans)),(Amphiuma_tridactylum,Grandisonia_alternans))),(((Bufo_vallice…
2200	-21933.717367440735	-21969.326240882438	35.608873441702805	1.2103372458652517	2.9943530677486137	0.03256179648138554	0.8710825448363158	((((((Alligator_mississippiensis,Trachemys_scripta),(Heterodon_platyrhinos,Sceloporus_undulatus)),((Gallus_gallus,Turdus_migratorius),((Homo_sapiens,(Mus_musculus,Rattus_norvegicus)),Oryctolagus_cuniculus))),Latimeria_chalumnae),((((Ambystoma_mexicanum,Siren_intermedia),Discoglossus_pictus),(Hypogeophis_rostratus,Typhlonectes_natans)),(Amphiuma_tridactylum,Grandisonia_alternans))),(((Bufo_vallice…
2300	-21929.266646432436	-21964.68170605424	35.415059621805526	0.5499627988172984	2.316424424542933	0.030467575341876472	0.9892691307832723	((((((Alligator_mississippiensis,Trachemys_scripta),(Heterodon_platyrhinos,Sceloporus_undulatus)),((Gallus_gallus,Turdus_migratorius),((Homo_sapiens,(Mus_musculus,Rattus_norvegicus)),Oryctolagus_cuniculus))),Latimeria_chalumnae),((((Ambystoma_mexicanum,Siren_intermedia),Discoglossus_pictus),(Hypogeophis_rostratus,Typhlonectes_natans)),(Amphiuma_tridactylum,Grandisonia_alternans))),(((Bufo_vallice…
2400	-21919.81207155585	-21951.23177739873	31.419705842880713	0.8274350232314076	2.518675096549845	0.02275912439393077	1.053551719869724	((((((Alligator_mississippiensis,Trachemys_scripta),(Heterodon_platyrhinos,Sceloporus_undulatus)),((Gallus_gallus,Turdus_migratorius),((Homo_sapiens,(Mus_musculus,Rattus_norvegicus)),Oryctolagus_cuniculus))),Latimeria_chalumnae),((((Ambystoma_mexicanum,Siren_intermedia),Discoglossus_pictus),(Hypogeophis_rostratus,Typhlonectes_natans)),(Amphiuma_tridactylum,Grandisonia_alternans))),((((Bufo_vallic…
2500	-21912.80740360972	-21946.10039538571	33.292991775990096	1.113612967374793	2.597832386261577	0.02308665029220069	1.0100095788820014	((((((Alligator_mississippiensis,Trachemys_scripta),(Heterodon_platyrhinos,Sceloporus_undulatus)),((Gallus_gallus,Turdus_migratorius),((Homo_sapiens,(Mus_musculus,Rattus_norvegicus)),Oryctolagus_cuniculus))),Latimeria_chalumnae),((((Ambystoma_mexicanum,Siren_intermedia),Discoglossus_pictus),(Hypogeophis_rostratus,Typhlonectes_natans)),(Amphiuma_tridactylum,Grandisonia_alternans))),((((Bufo_vallic…
2600	-21913.9886819809	-21945.39932214022	31.410640159318156	0.9040844693044886	1.8933315027175082	0.027428844891057406	0.8062142687226279	((((((Alligator_mississippiensis,Trachemys_scripta),(Heterodon_platyrhinos,Sceloporus_undulatus)),((Gallus_gallus,Turdus_migratorius),((Homo_sapiens,(Mus_musculus,Rattus_norvegicus)),Oryctolagus_cuniculus))),Latimeria_chalumnae),((((Ambystoma_mexicanum,Siren_intermedia),Discoglossus_pictus),(Hypogeophis_rostratus,Typhlonectes_natans)),(Amphiuma_tridactylum,Grandisonia_alternans))),((((Bufo_vallic…
2700	-21908.07811819257	-21942.19619949615	34.1180813035793	0.8985727819691202	1.8933315027175082	0.029637365856687022	0.8477371583990883	((((((Alligator_mississippiensis,Trachemys_scripta),(Heterodon_platyrhinos,Sceloporus_undulatus)),((Gallus_gallus,Turdus_migratorius),((Homo_sapiens,(Mus_musculus,Rattus_norvegicus)),Oryctolagus_cuniculus))),Latimeria_chalumnae),((((Ambystoma_mexicanum,Siren_intermedia),Discoglossus_pictus),(Hypogeophis_rostratus,Typhlonectes_natans)),(Amphiuma_tridactylum,Grandisonia_alternans))),(((Bufo_vallice…
2800	-21899.963290899355	-21928.583871608163	28.62058070880677	1.550216950994223	3.449328454193712	0.03911273613996063	0.9732308004319761	((((((Alligator_mississippiensis,Trachemys_scripta),(Heterodon_platyrhinos,Sceloporus_undulatus)),((Gallus_gallus,Turdus_migratorius),((Homo_sapiens,(Mus_musculus,Rattus_norvegicus)),Oryctolagus_cuniculus))),Latimeria_chalumnae),(((Ambystoma_mexicanum,Siren_intermedia),Discoglossus_pictus),((Amphiuma_tridactylum,Grandisonia_alternans),(Hypogeophis_rostratus,Typhlonectes_natans)))),(((Bufo_vallice…
2900	-21900.01894246049	-21927.20514155925	27.186199098758937	1.1467207930092993	2.7462933743596483	0.04364671101093978	1.054044068502859	((((((Alligator_mississippiensis,Trachemys_scripta),(Heterodon_platyrhinos,Sceloporus_undulatus)),((Gallus_gallus,Turdus_migratorius),((Homo_sapiens,(Mus_musculus,Rattus_norvegicus)),Oryctolagus_cuniculus))),Latimeria_chalumnae),(((Ambystoma_mexicanum,Siren_intermedia),Discoglossus_pictus),((Amphiuma_tridactylum,Grandisonia_alternans),(Hypogeophis_rostratus,Typhlonectes_natans)))),(((Bufo_vallice…
3000	-21895.071722619574	-21924.150231939275	29.078509319700867	1.0777855262563054	2.5844459594293747	0.03657408972969853	1.0794582251460267	((((((Alligator_mississippiensis,Trachemys_scripta),(Heterodon_platyrhinos,Sceloporus_undulatus)),((Gallus_gallus,Turdus_migratorius),((Homo_sapiens,(Mus_musculus,Rattus_norvegicus)),Oryctolagus_cuniculus))),Latimeria_chalumnae),(((Ambystoma_mexicanum,Siren_intermedia),Discoglossus_pictus),((Amphiuma_tridactylum,Grandisonia_alternans),(Hypogeophis_rostratus,Typhlonectes_natans)))),(((Bufo_vallice…
3100	-21898.34328607032	-21926.763418391172	28.42013232085217	0.8040682506704921	2.953877261543292	0.036591014657907955	0.9113762046235078	((((((Alligator_mississippiensis,Trachemys_scripta),(Heterodon_platyrhinos,Sceloporus_undulatus)),((Gallus_gallus,Turdus_migratorius),((Homo_sapiens,(Mus_musculus,Rattus_norvegicus)),Oryctolagus_cuniculus))),Latimeria_chalumnae),(((Ambystoma_mexicanum,Siren_intermedia),Discoglossus_pictus),((Amphiuma_tridactylum,Grandisonia_alternans),(Hypogeophis_rostratus,Typhlonectes_natans)))),(((Bufo_vallice…
3200	-21899.416148813292	-21934.503825646014	35.08767683272314	1.0673690204742696	2.953877261543292	0.03698075294821677	0.831379235984404	((((((Alligator_mississippiensis,Trachemys_scripta),(Heterodon_platyrhinos,Sceloporus_undulatus)),((Gallus_gallus,Turdus_migratorius),((Homo_sapiens,(Mus_musculus,Rattus_norvegicus)),Oryctolagus_cuniculus))),Latimeria_chalumnae),(((Ambystoma_mexicanum,Siren_intermedia),Discoglossus_pictus),(Amphiuma_tridactylum,(Grandisonia_alternans,(Hypogeophis_rostratus,Typhlonectes_natans))))),(((Bufo_vallice…
3300	-21900.365234180543	-21937.009965643905	36.644731463364046	1.0673690204742696	3.1624540659931775	0.03183410516807189	1.0007824888766432	((((((Alligator_mississippiensis,Trachemys_scripta),(Heterodon_platyrhinos,Sceloporus_undulatus)),((Gallus_gallus,Turdus_migratorius),((Homo_sapiens,(Mus_musculus,Rattus_norvegicus)),Oryctolagus_cuniculus))),Latimeria_chalumnae),(((Ambystoma_mexicanum,Siren_intermedia),Discoglossus_pictus),(Amphiuma_tridactylum,((Grandisonia_alternans,Typhlonectes_natans),Hypogeophis_rostratus)))),(((Bufo_vallice…
3400	-21899.157813368565	-21933.398448351614	34.24063498304988	0.8438639568255409	3.2653173760641114	0.041921935497498494	0.9900653263938006	((((((Alligator_mississippiensis,Trachemys_scripta),(Heterodon_platyrhinos,Sceloporus_undulatus)),((Gallus_gallus,Turdus_migratorius),((Homo_sapiens,(Mus_musculus,Rattus_norvegicus)),Oryctolagus_cuniculus))),Latimeria_chalumnae),(((Ambystoma_mexicanum,Siren_intermedia),Discoglossus_pictus),(Amphiuma_tridactylum,((Grandisonia_alternans,Typhlonectes_natans),Hypogeophis_rostratus)))),(((Bufo_vallice…
3500	-21882.439389750056	-21921.13190569612	38.69251594606276	1.4084779966757006	2.7947959889727105	0.04117470482196303	0.9900653263938006	((((((Alligator_mississippiensis,Trachemys_scripta),(Heterodon_platyrhinos,Sceloporus_undulatus)),((Gallus_gallus,Turdus_migratorius),((Homo_sapiens,(Mus_musculus,Rattus_norvegicus)),Oryctolagus_cuniculus))),Latimeria_chalumnae),(((Ambystoma_mexicanum,Siren_intermedia),Discoglossus_pictus),(Amphiuma_tridactylum,((Grandisonia_alternans,Hypogeophis_rostratus),Typhlonectes_natans)))),(((Bufo_vallice…
3600	-21891.66554264677	-21928.309890245713	36.64434759894268	1.820106984335917	3.4334135032460535	0.04344007101117191	1.030629557820784	((((((Alligator_mississippiensis,Trachemys_scripta),(Heterodon_platyrhinos,Sceloporus_undulatus)),((Gallus_gallus,Turdus_migratorius),((Homo_sapiens,(Mus_musculus,Rattus_norvegicus)),Oryctolagus_cuniculus))),Latimeria_chalumnae),(((Ambystoma_mexicanum,Siren_intermedia),Discoglossus_pictus),(Amphiuma_tridactylum,((Grandisonia_alternans,Hypogeophis_rostratus),Typhlonectes_natans)))),(((Bufo_vallice…
3700	-21886.23527204352	-21923.943217404416	37.70794536089626	1.820106984335917	2.6707113716518482	0.03462164771244993	0.9169634384595136	((((((Alligator_mississippiensis,Trachemys_scripta),(Heterodon_platyrhinos,Sceloporus_undulatus)),((Gallus_gallus,Turdus_migratorius),((Homo_sapiens,(Mus_musculus,Rattus_norvegicus)),Oryctolagus_cuniculus))),Latimeria_chalumnae),(((Ambystoma_mexicanum,Siren_intermedia),Discoglossus_pictus),(Amphiuma_tridactylum,((Grandisonia_alternans,Hypogeophis_rostratus),Typhlonectes_natans)))),(((Bufo_vallice…
3800	-21881.29011152647	-21914.296044530583	33.005933004116	0.6075271757493337	2.6529217839568537	0.03281955797988339	0.839694463315178	((((((Alligator_mississippiensis,Trachemys_scripta),(Heterodon_platyrhinos,Sceloporus_undulatus)),((Gallus_gallus,Turdus_migratorius),((Homo_sapiens,(Mus_musculus,Rattus_norvegicus)),Oryctolagus_cuniculus))),Latimeria_chalumnae),(((Ambystoma_mexicanum,Siren_intermedia),Discoglossus_pictus),((Amphiuma_tridactylum,(Grandisonia_alternans,Hypogeophis_rostratus)),Typhlonectes_natans))),(((Bufo_vallice…
3900	-21881.968329741634	-21909.942589447564	27.97425970592977	0.6252824461402969	2.6529217839568537	0.03634268320454779	0.9056668209861262	((((((Alligator_mississippiensis,Trachemys_scripta),(Heterodon_platyrhinos,Sceloporus_undulatus)),((Gallus_gallus,Turdus_migratorius),((Homo_sapiens,(Mus_musculus,Rattus_norvegicus)),Oryctolagus_cuniculus))),Latimeria_chalumnae),(((Ambystoma_mexicanum,Siren_intermedia),Discoglossus_pictus),((Amphiuma_tridactylum,(Grandisonia_alternans,Hypogeophis_rostratus)),Typhlonectes_natans))),(((Bufo_vallice…
4000	-21889.974083111276	-21913.87900809593	23.904924984652414	0.5741190105620828	1.9518181159108967	0.029635596761791717	1.087860463633234	((((((Alligator_mississippiensis,Trachemys_scripta),(Heterodon_platyrhinos,Sceloporus_undulatus)),((Gallus_gallus,Turdus_migratorius),((Homo_sapiens,(Mus_musculus,Rattus_norvegicus)),Oryctolagus_cuniculus))),Latimeria_chalumnae),(((Ambystoma_mexicanum,Siren_intermedia),Discoglossus_pictus),((Amphiuma_tridactylum,(Grandisonia_alternans,Hypogeophis_rostratus)),Typhlonectes_natans))),(((Bufo_vallice…
4100	-21883.715055135934	-21912.51934107018	28.80428593424727	1.1241191831579855	3.171487815877592	0.03834077155441383	0.9223416619520833	((((((Alligator_mississippiensis,Trachemys_scripta),(Heterodon_platyrhinos,Sceloporus_undulatus)),((Gallus_gallus,Turdus_migratorius),((Homo_sapiens,(Mus_musculus,Rattus_norvegicus)),Oryctolagus_cuniculus))),Latimeria_chalumnae),(((Ambystoma_mexicanum,Siren_intermedia),Discoglossus_pictus),((Amphiuma_tridactylum,(Grandisonia_alternans,Hypogeophis_rostratus)),Typhlonectes_natans))),(((Bufo_vallice…
4200	-21874.834851050127	-21908.619564168985	33.7847131188588	0.9399550051336237	3.171487815877592	0.036385000474348526	0.9105405265380414	((((((Alligator_mississippiensis,Trachemys_scripta),(Heterodon_platyrhinos,Sceloporus_undulatus)),((Gallus_gallus,Turdus_migratorius),((Homo_sapiens,(Mus_musculus,Rattus_norvegicus)),Oryctolagus_cuniculus))),Latimeria_chalumnae),(((Ambystoma_mexicanum,Siren_intermedia),Discoglossus_pictus),((Amphiuma_tridactylum,(Grandisonia_alternans,Hypogeophis_rostratus)),Typhlonectes_natans))),(((Bufo_vallice…
4300	-21872.970743889007	-21903.497479957325	30.52673606831604	1.5336127942922486	3.643785555380307	0.03572174926816913	0.8805431040882324	((((((Alligator_mississippiensis,Trachemys_scripta),(Heterodon_platyrhinos,Sceloporus_undulatus)),((Gallus_gallus,Turdus_migratorius),((Homo_sapiens,(Mus_musculus,Rattus_norvegicus)),Oryctolagus_cuniculus))),Latimeria_chalumnae),((((Ambystoma_mexicanum,Siren_intermedia),Discoglossus_pictus),(Amphiuma_tridactylum,(Grandisonia_alternans,Hypogeophis_rostratus))),Typhlonectes_natans)),(((Bufo_vallice…
4400	-21875.947027870934	-21905.94025125037	29.993223379435246	1.9117925264485547	3.4576343465389145	0.027780515836041693	0.761853158132121	((((((Alligator_mississippiensis,Trachemys_scripta),(Heterodon_platyrhinos,Sceloporus_undulatus)),((Gallus_gallus,Turdus_migratorius),((Homo_sapiens,(Mus_musculus,Rattus_norvegicus)),Oryctolagus_cuniculus))),Latimeria_chalumnae),((((Ambystoma_mexicanum,Siren_intermedia),Discoglossus_pictus),(Amphiuma_tridactylum,(Grandisonia_alternans,Hypogeophis_rostratus))),Typhlonectes_natans)),(((Bufo_vallice…
4500	-21872.103433133492	-21905.968692657592	33.865259524100665	1.196237488351754	3.1758364660262317	0.03463857200966427	0.9796969029531788	((((((Alligator_mississippiensis,Trachemys_scripta),(Heterodon_platyrhinos,Sceloporus_undulatus)),((Gallus_gallus,Turdus_migratorius),((Homo_sapiens,(Mus_musculus,Rattus_norvegicus)),Oryctolagus_cuniculus))),Latimeria_chalumnae),((((Ambystoma_mexicanum,Siren_intermedia),Discoglossus_pictus),(Amphiuma_tridactylum,(Grandisonia_alternans,Hypogeophis_rostratus))),Typhlonectes_natans)),(((Bufo_vallice…
4600	-21877.04639759042	-21910.576619671283	33.53022208086174	1.0611071720474496	2.7245974032938585	0.039066195302314644	0.9479835953124254	((((((Alligator_mississippiensis,Trachemys_scripta),(Heterodon_platyrhinos,Sceloporus_undulatus)),((Gallus_gallus,Turdus_migratorius),((Homo_sapiens,(Mus_musculus,Rattus_norvegicus)),Oryctolagus_cuniculus))),Latimeria_chalumnae),((((Ambystoma_mexicanum,Siren_intermedia),Discoglossus_pictus),(Amphiuma_tridactylum,(Grandisonia_alternans,Hypogeophis_rostratus))),Typhlonectes_natans)),(((Bufo_vallice…
4700	-21880.756922577744	-21913.342187084712	32.585264506967484	0.7673620251109089	2.5478883618616655	0.031921242125672995	0.8636706656480666	((((((Alligator_mississippiensis,Trachemys_scripta),(Heterodon_platyrhinos,Sceloporus_undulatus)),((Gallus_gallus,Turdus_migratorius),((Homo_sapiens,(Mus_musculus,Rattus_norvegicus)),Oryctolagus_cuniculus))),Latimeria_chalumnae),((((Ambystoma_mexicanum,Siren_intermedia),Discoglossus_pictus),(Amphiuma_tridactylum,(Grandisonia_alternans,Hypogeophis_rostratus))),Typhlonectes_natans)),(((Bufo_vallice…
4800	-21882.130256371718	-21913.412208885053	31.281952513332996	1.2219577006679239	2.677420719488439	0.031921242125672995	0.8667988726844629	((((((Alligator_mississippiensis,Trachemys_scripta),(Heterodon_platyrhinos,Sceloporus_undulatus)),((Gallus_gallus,Turdus_migratorius),((Homo_sapiens,(Mus_musculus,Rattus_norvegicus)),Oryctolagus_cuniculus))),Latimeria_chalumnae),((((Ambystoma_mexicanum,Siren_intermedia),Discoglossus_pictus),(Amphiuma_tridactylum,(Grandisonia_alternans,Hypogeophis_rostratus))),Typhlonectes_natans)),(((Bufo_vallice…
4900	-21892.417400301525	-21919.15403866553	26.736638364002197	2.00944516706343	3.1989931439054917	0.03551933100635833	1.0019227188841964	((((((Alligator_mississippiensis,Trachemys_scripta),(Heterodon_platyrhinos,Sceloporus_undulatus)),((Gallus_gallus,Turdus_migratorius),((Homo_sapiens,(Mus_musculus,Rattus_norvegicus)),Oryctolagus_cuniculus))),Latimeria_chalumnae),((((Ambystoma_mexicanum,Siren_intermedia),Discoglossus_pictus),(Amphiuma_tridactylum,(Grandisonia_alternans,Hypogeophis_rostratus))),Typhlonectes_natans)),(((Bufo_vallice…
5000	-21877.905534244688	-21909.105432605305	31.19989836061564	1.1092864621397296	3.1989931439054917	0.031210739373489418	0.9347130305924247	((((((Alligator_mississippiensis,Trachemys_scripta),(Heterodon_platyrhinos,Sceloporus_undulatus)),((Gallus_gallus,Turdus_migratorius),((Homo_sapiens,(Mus_musculus,Rattus_norvegicus)),Oryctolagus_cuniculus))),Latimeria_chalumnae),((((Ambystoma_mexicanum,Siren_intermedia),Discoglossus_pictus),(Amphiuma_tridactylum,(Grandisonia_alternans,Hypogeophis_rostratus))),Typhlonectes_natans)),(((Bufo_vallice…
5100	-21872.167546302295	-21902.0582056564	29.890659354108156	1.1615510930967254	3.1989931439054917	0.03911435932168486	0.8770758920777232	((((((Alligator_mississippiensis,Trachemys_scripta),(Heterodon_platyrhinos,Sceloporus_undulatus)),((Gallus_gallus,Turdus_migratorius),((Homo_sapiens,(Mus_musculus,Rattus_norvegicus)),Oryctolagus_cuniculus))),Latimeria_chalumnae),((((Ambystoma_mexicanum,Siren_intermedia),Discoglossus_pictus),(Amphiuma_tridactylum,(Grandisonia_alternans,Hypogeophis_rostratus))),Typhlonectes_natans)),(((Bufo_vallice…
5200	-21869.10645409949	-21892.760035446045	23.653581346554525	0.5530578600841256	1.953871300041376	0.047407348995980564	0.960439359896811	((((((Alligator_mississippiensis,Trachemys_scripta),(Heterodon_platyrhinos,Sceloporus_undulatus)),((Gallus_gallus,Turdus_migratorius),((Homo_sapiens,(Mus_musculus,Rattus_norvegicus)),Oryctolagus_cuniculus))),Latimeria_chalumnae),(((Ambystoma_mexicanum,Siren_intermedia),((Amphiuma_tridactylum,(Grandisonia_alternans,Hypogeophis_rostratus)),Discoglossus_pictus)),Typhlonectes_natans)),(((Bufo_vallice…
5300	-21867.91286808424	-21894.70912790301	26.79625981876978	0.47810234372190485	1.953871300041376	0.03513455813595482	0.9031956929079742	((((((Alligator_mississippiensis,Trachemys_scripta),(Heterodon_platyrhinos,Sceloporus_undulatus)),((Gallus_gallus,Turdus_migratorius),((Homo_sapiens,(Mus_musculus,Rattus_norvegicus)),Oryctolagus_cuniculus))),Latimeria_chalumnae),(((Ambystoma_mexicanum,Siren_intermedia),((Amphiuma_tridactylum,(Grandisonia_alternans,Hypogeophis_rostratus)),Discoglossus_pictus)),Typhlonectes_natans)),(((Bufo_vallice…
5400	-21870.84345200651	-21893.971312728943	23.1278607224342	1.0433449700663469	2.488194343200513	0.036862592036016356	1.2213475525668809	((((((Alligator_mississippiensis,Trachemys_scripta),(Heterodon_platyrhinos,Sceloporus_undulatus)),((Gallus_gallus,Turdus_migratorius),((Homo_sapiens,(Mus_musculus,Rattus_norvegicus)),Oryctolagus_cuniculus))),Latimeria_chalumnae),(((Ambystoma_mexicanum,Siren_intermedia),((Amphiuma_tridactylum,(Grandisonia_alternans,Hypogeophis_rostratus)),Discoglossus_pictus)),Typhlonectes_natans)),(((Bufo_vallice…
5500	-21866.149499654424	-21895.862668038055	29.71316838362902	0.8653970221675094	2.4603515588000957	0.03964786481169037	0.8386082400930606	((((((Alligator_mississippiensis,Trachemys_scripta),(Heterodon_platyrhinos,Sceloporus_undulatus)),((Gallus_gallus,Turdus_migratorius),((Homo_sapiens,(Mus_musculus,Rattus_norvegicus)),Oryctolagus_cuniculus))),Latimeria_chalumnae),(((Ambystoma_mexicanum,Siren_intermedia),Typhlonectes_natans),((Amphiuma_tridactylum,(Grandisonia_alternans,Hypogeophis_rostratus)),Discoglossus_pictus))),(((Bufo_vallice…
5600	-21866.168584071278	-21895.854498997225	29.685914925947053	0.5502567227851165	2.4590573568728398	0.034384478219222005	1.0405603805592856	((((((Alligator_mississippiensis,Trachemys_scripta),(Heterodon_platyrhinos,Sceloporus_undulatus)),((Gallus_gallus,Turdus_migratorius),((Homo_sapiens,(Mus_musculus,Rattus_norvegicus)),Oryctolagus_cuniculus))),Latimeria_chalumnae),(((Ambystoma_mexicanum,Siren_intermedia),Typhlonectes_natans),((Amphiuma_tridactylum,(Grandisonia_alternans,Hypogeophis_rostratus)),Discoglossus_pictus))),(((Bufo_vallice…
5700	-21872.458661430046	-21892.712538808806	20.253877378758876	0.49799760763279294	2.996041656550053	0.038972159517037655	1.1049426804275422	((((((Alligator_mississippiensis,Trachemys_scripta),(Heterodon_platyrhinos,Sceloporus_undulatus)),((Gallus_gallus,Turdus_migratorius),((Homo_sapiens,(Mus_musculus,Rattus_norvegicus)),Oryctolagus_cuniculus))),Latimeria_chalumnae),(((Ambystoma_mexicanum,Siren_intermedia),((Amphiuma_tridactylum,(Grandisonia_alternans,Hypogeophis_rostratus)),Discoglossus_pictus)),Typhlonectes_natans)),(((Bufo_vallice…
5800	-21877.775838376874	-21895.636425763056	17.86058738618182	0.8812770822534919	2.996041656550053	0.03667600165571044	1.2739797560453576	((((((Alligator_mississippiensis,Trachemys_scripta),(Heterodon_platyrhinos,Sceloporus_undulatus)),((Gallus_gallus,Turdus_migratorius),((Homo_sapiens,(Mus_musculus,Rattus_norvegicus)),Oryctolagus_cuniculus))),Latimeria_chalumnae),(((Ambystoma_mexicanum,Siren_intermedia),((Amphiuma_tridactylum,(Grandisonia_alternans,Hypogeophis_rostratus)),Discoglossus_pictus)),Typhlonectes_natans)),(((Bufo_vallice…
5900	-21875.106084966534	-21897.20941417229	22.10332920575288	0.7332598162044465	2.996041656550053	0.0329819920481374	1.0731375134105114	((((((Alligator_mississippiensis,Trachemys_scripta),(Heterodon_platyrhinos,Sceloporus_undulatus)),((Gallus_gallus,Turdus_migratorius),((Homo_sapiens,(Mus_musculus,Rattus_norvegicus)),Oryctolagus_cuniculus))),Latimeria_chalumnae),(((Ambystoma_mexicanum,Siren_intermedia),((Amphiuma_tridactylum,(Grandisonia_alternans,Hypogeophis_rostratus)),Discoglossus_pictus)),Typhlonectes_natans)),(((Bufo_vallice…
6000	-21872.51625153879	-21902.22655769083	29.71030615203974	1.0306256385626702	2.996041656550053	0.04208005709817344	1.0731375134105114	((((((Alligator_mississippiensis,Trachemys_scripta),(Heterodon_platyrhinos,Sceloporus_undulatus)),((Gallus_gallus,Turdus_migratorius),((Homo_sapiens,(Mus_musculus,Rattus_norvegicus)),Oryctolagus_cuniculus))),Latimeria_chalumnae),(((Ambystoma_mexicanum,Siren_intermedia),Typhlonectes_natans),((Amphiuma_tridactylum,(Grandisonia_alternans,Hypogeophis_rostratus)),Discoglossus_pictus))),(((Bufo_vallice…
6100	-21872.96094603132	-21903.23303773307	30.272091701751606	0.9511614826984016	3.2481683884776693	0.04737852972680179	1.051680127233151	((((((Alligator_mississippiensis,Trachemys_scripta),(Heterodon_platyrhinos,Sceloporus_undulatus)),((Gallus_gallus,Turdus_migratorius),((Homo_sapiens,(Mus_musculus,Rattus_norvegicus)),Oryctolagus_cuniculus))),Latimeria_chalumnae),(((Ambystoma_mexicanum,Siren_intermedia),Typhlonectes_natans),((Amphiuma_tridactylum,(Grandisonia_alternans,Hypogeophis_rostratus)),Discoglossus_pictus))),(((Bufo_vallice…
6200	-21878.366349473534	-21908.115738846263	29.74938937273106	0.6114407055929496	2.9137275364836723	0.04234758024268165	1.2429365101703158	((((((Alligator_mississippiensis,Trachemys_scripta),(Heterodon_platyrhinos,Sceloporus_undulatus)),((Gallus_gallus,Turdus_migratorius),((Homo_sapiens,(Mus_musculus,Rattus_norvegicus)),Oryctolagus_cuniculus))),Latimeria_chalumnae),(((Ambystoma_mexicanum,Siren_intermedia),Typhlonectes_natans),((Amphiuma_tridactylum,(Grandisonia_alternans,Hypogeophis_rostratus)),Discoglossus_pictus))),(((Bufo_vallice…
6300	-21870.179098143653	-21900.42722569379	30.248127550138708	0.575895579795564	2.9576326617506155	0.03975238537035348	1.1937918756142516	((((((Alligator_mississippiensis,Trachemys_scripta),(Heterodon_platyrhinos,Sceloporus_undulatus)),((Gallus_gallus,Turdus_migratorius),((Homo_sapiens,(Mus_musculus,Rattus_norvegicus)),Oryctolagus_cuniculus))),Latimeria_chalumnae),(((Ambystoma_mexicanum,Siren_intermedia),Typhlonectes_natans),((Amphiuma_tridactylum,(Grandisonia_alternans,Hypogeophis_rostratus)),Discoglossus_pictus))),(((Bufo_vallice…
6400	-21860.96464602979	-21900.16033089968	39.19568486988787	0.9737480924450558	2.6706157246929463	0.037865533726988934	1.0493229858047022	((((((Alligator_mississippiensis,Trachemys_scripta),(Heterodon_platyrhinos,Sceloporus_undulatus)),((Gallus_gallus,Turdus_migratorius),((Homo_sapiens,(Mus_musculus,Rattus_norvegicus)),Oryctolagus_cuniculus))),Latimeria_chalumnae),(((Ambystoma_mexicanum,Siren_intermedia),Typhlonectes_natans),((Amphiuma_tridactylum,(Grandisonia_alternans,Hypogeophis_rostratus)),Discoglossus_pictus))),(((Bufo_vallice…
6500	-21855.909980763143	-21898.152936331957	42.242955568812555	1.0076956397575254	2.526922416523008	0.029291338141881465	1.0930358127854178	((((((Alligator_mississippiensis,Trachemys_scripta),(Heterodon_platyrhinos,Sceloporus_undulatus)),((Gallus_gallus,Turdus_migratorius),((Homo_sapiens,(Mus_musculus,Rattus_norvegicus)),Oryctolagus_cuniculus))),Latimeria_chalumnae),(((Ambystoma_mexicanum,Siren_intermedia),Typhlonectes_natans),((Amphiuma_tridactylum,Discoglossus_pictus),(Grandisonia_alternans,Hypogeophis_rostratus)))),(((Bufo_vallice…
6600	-21854.44892689334	-21902.058822745494	47.60989585215274	0.6354917474790784	2.505068136883174	0.03233921956588599	0.9416731050891762	((((((Alligator_mississippiensis,Trachemys_scripta),(Heterodon_platyrhinos,Sceloporus_undulatus)),((Gallus_gallus,Turdus_migratorius),((Homo_sapiens,(Mus_musculus,Rattus_norvegicus)),Oryctolagus_cuniculus))),Latimeria_chalumnae),(((Ambystoma_mexicanum,Siren_intermedia),Typhlonectes_natans),((Amphiuma_tridactylum,Discoglossus_pictus),(Grandisonia_alternans,Hypogeophis_rostratus)))),(((Bufo_vallice…
6700	-21850.31241340304	-21897.383315718493	47.07090231545193	0.47716344283020307	2.2410256458439517	0.030283029321662117	0.9416731050891762	((((((Alligator_mississippiensis,Trachemys_scripta),(Heterodon_platyrhinos,Sceloporus_undulatus)),((Gallus_gallus,Turdus_migratorius),((Homo_sapiens,(Mus_musculus,Rattus_norvegicus)),Oryctolagus_cuniculus))),Latimeria_chalumnae),(((Ambystoma_mexicanum,Siren_intermedia),Typhlonectes_natans),((Amphiuma_tridactylum,Discoglossus_pictus),(Grandisonia_alternans,Hypogeophis_rostratus)))),(((Bufo_vallice…
6800	-21849.28080164108	-21897.29843442246	48.017632781377586	0.5489576496797771	2.619471316009158	0.03286320763488943	0.9416731050891762	((((((Alligator_mississippiensis,Trachemys_scripta),(Heterodon_platyrhinos,Sceloporus_undulatus)),((Gallus_gallus,Turdus_migratorius),((Homo_sapiens,(Mus_musculus,Rattus_norvegicus)),Oryctolagus_cuniculus))),Latimeria_chalumnae),(((Ambystoma_mexicanum,Siren_intermedia),Typhlonectes_natans),((Amphiuma_tridactylum,Discoglossus_pictus),(Grandisonia_alternans,Hypogeophis_rostratus)))),(((Bufo_vallice…
6900	-21846.54269112996	-21896.12109262299	49.57840149303147	0.7927998910784184	2.447770590551827	0.03572886100634787	0.8992601622106163	((((((Alligator_mississippiensis,Trachemys_scripta),(Heterodon_platyrhinos,Sceloporus_undulatus)),((Gallus_gallus,Turdus_migratorius),((Homo_sapiens,(Mus_musculus,Rattus_norvegicus)),Oryctolagus_cuniculus))),Latimeria_chalumnae),(((Ambystoma_mexicanum,Siren_intermedia),Typhlonectes_natans),((Amphiuma_tridactylum,Discoglossus_pictus),(Grandisonia_alternans,Hypogeophis_rostratus)))),(((Bufo_vallice…
7000	-21846.03266774813	-21894.622825240716	48.59015749258434	0.759404905912253	2.4299721130799785	0.032429875067775046	0.9395275440430573	((((((Alligator_mississippiensis,Trachemys_scripta),(Heterodon_platyrhinos,Sceloporus_undulatus)),((Gallus_gallus,Turdus_migratorius),((Homo_sapiens,(Mus_musculus,Rattus_norvegicus)),Oryctolagus_cuniculus))),Latimeria_chalumnae),(((Ambystoma_mexicanum,Siren_intermedia),Typhlonectes_natans),((Amphiuma_tridactylum,Discoglossus_pictus),(Grandisonia_alternans,Hypogeophis_rostratus)))),(((Bufo_vallice…
7100	-21849.707331924874	-21894.798988505583	45.09165658070759	0.7910709555191707	2.7654261118423493	0.03520523764154948	0.9161206519712843	((((((Alligator_mississippiensis,Trachemys_scripta),(Heterodon_platyrhinos,Sceloporus_undulatus)),((Gallus_gallus,Turdus_migratorius),((Homo_sapiens,(Mus_musculus,Rattus_norvegicus)),Oryctolagus_cuniculus))),Latimeria_chalumnae),(((Ambystoma_mexicanum,Siren_intermedia),Typhlonectes_natans),((Amphiuma_tridactylum,Discoglossus_pictus),(Grandisonia_alternans,Hypogeophis_rostratus)))),(((Bufo_vallice…
7200	-21853.995569229268	-21892.929911297015	38.93434206774556	0.756707755377972	1.9993687944830696	0.032915517547450944	0.9109416940412608	((((((Alligator_mississippiensis,Trachemys_scripta),(Heterodon_platyrhinos,Sceloporus_undulatus)),((Gallus_gallus,Turdus_migratorius),((Homo_sapiens,(Mus_musculus,Rattus_norvegicus)),Oryctolagus_cuniculus))),Latimeria_chalumnae),(((Ambystoma_mexicanum,Siren_intermedia),Typhlonectes_natans),((Amphiuma_tridactylum,Discoglossus_pictus),(Grandisonia_alternans,Hypogeophis_rostratus)))),(((Bufo_vallice…
7300	-21860.544695084314	-21898.876668384415	38.33197330009984	0.7002431014123585	2.584000769610947	0.03967062359718916	1.043503247553019	((((((Alligator_mississippiensis,Trachemys_scripta),(Heterodon_platyrhinos,Sceloporus_undulatus)),((Gallus_gallus,Turdus_migratorius),((Homo_sapiens,(Mus_musculus,Rattus_norvegicus)),Oryctolagus_cuniculus))),Latimeria_chalumnae),(((Ambystoma_mexicanum,Siren_intermedia),Typhlonectes_natans),((Amphiuma_tridactylum,Discoglossus_pictus),(Grandisonia_alternans,Hypogeophis_rostratus)))),(((Bufo_vallice…
7400	-21864.517016981506	-21904.076446159917	39.55942917840991	1.3505588875986634	2.801800463229507	0.03483441443196071	1.081120730639849	((((((Alligator_mississippiensis,Trachemys_scripta),(Heterodon_platyrhinos,Sceloporus_undulatus)),((Gallus_gallus,Turdus_migratorius),((Homo_sapiens,(Mus_musculus,Rattus_norvegicus)),Oryctolagus_cuniculus))),Latimeria_chalumnae),(((Ambystoma_mexicanum,Siren_intermedia),Typhlonectes_natans),((Amphiuma_tridactylum,Discoglossus_pictus),(Grandisonia_alternans,Hypogeophis_rostratus)))),(((Bufo_vallice…
7500	-21863.292539974074	-21899.431505493478	36.13896551940168	1.3323132606622254	2.7697423428378953	0.04196688023556605	0.881510004497076	(((((((Alligator_mississippiensis,Trachemys_scripta),(Heterodon_platyrhinos,Sceloporus_undulatus)),((Gallus_gallus,Turdus_migratorius),((Homo_sapiens,(Mus_musculus,Rattus_norvegicus)),Oryctolagus_cuniculus))),Latimeria_chalumnae),((Ambystoma_mexicanum,Siren_intermedia),Typhlonectes_natans)),((Amphiuma_tridactylum,Discoglossus_pictus),(Grandisonia_alternans,Hypogeophis_rostratus))),(((Bufo_vallice…
7600	-21860.287418270513	-21895.980580376505	35.693162105993295	1.3323132606622254	2.8061693277821154	0.026755406256959435	0.9377777365915454	(((((((Alligator_mississippiensis,Trachemys_scripta),(Heterodon_platyrhinos,Sceloporus_undulatus)),((Gallus_gallus,Turdus_migratorius),((Homo_sapiens,(Mus_musculus,Rattus_norvegicus)),Oryctolagus_cuniculus))),Latimeria_chalumnae),((Ambystoma_mexicanum,Siren_intermedia),Typhlonectes_natans)),((Amphiuma_tridactylum,Discoglossus_pictus),(Grandisonia_alternans,Hypogeophis_rostratus))),(((Bufo_vallice…
7700	-21860.564365963717	-21892.817248480904	32.252882517187885	1.1421403955539937	3.5425576256099993	0.026755406256959435	0.955202028997953	(((((((Alligator_mississippiensis,Trachemys_scripta),(Heterodon_platyrhinos,Sceloporus_undulatus)),((Gallus_gallus,Turdus_migratorius),((Homo_sapiens,(Mus_musculus,Rattus_norvegicus)),Oryctolagus_cuniculus))),Latimeria_chalumnae),((Ambystoma_mexicanum,Siren_intermedia),Typhlonectes_natans)),((Amphiuma_tridactylum,Discoglossus_pictus),(Grandisonia_alternans,Hypogeophis_rostratus))),(((Bufo_vallice…
7800	-21852.038485021872	-21879.4389875607	27.400502538827986	1.8879855881374192	3.4936494449022213	0.032090445175628916	0.7705614109081523	((((((Alligator_mississippiensis,Trachemys_scripta),(Heterodon_platyrhinos,Sceloporus_undulatus)),((Gallus_gallus,Turdus_migratorius),((Homo_sapiens,(Mus_musculus,Rattus_norvegicus)),Oryctolagus_cuniculus))),Latimeria_chalumnae),((Ambystoma_mexicanum,Siren_intermedia),Typhlonectes_natans)),((((((Amphiuma_tridactylum,Discoglossus_pictus),(Grandisonia_alternans,Hypogeophis_rostratus)),Plethodon_yon…
7900	-21852.26615759042	-21883.193261544588	30.92710395416551	0.7078767504443177	2.8362303026799234	0.032316976166847616	0.8596157977591118	((((((Alligator_mississippiensis,Trachemys_scripta),(Heterodon_platyrhinos,Sceloporus_undulatus)),((Gallus_gallus,Turdus_migratorius),((Homo_sapiens,(Mus_musculus,Rattus_norvegicus)),Oryctolagus_cuniculus))),Latimeria_chalumnae),((Ambystoma_mexicanum,Siren_intermedia),Typhlonectes_natans)),((((((Amphiuma_tridactylum,Discoglossus_pictus),(Grandisonia_alternans,Hypogeophis_rostratus)),Plethodon_yon…
8000	-21861.598703616437	-21886.64494333933	25.046239722894217	1.598277399373764	2.8362303026799234	0.03560810352186229	1.1094725436185902	((((((Alligator_mississippiensis,Trachemys_scripta),(Heterodon_platyrhinos,Sceloporus_undulatus)),((Gallus_gallus,Turdus_migratorius),((Homo_sapiens,(Mus_musculus,Rattus_norvegicus)),Oryctolagus_cuniculus))),Latimeria_chalumnae),((Ambystoma_mexicanum,Siren_intermedia),Typhlonectes_natans)),((((((Amphiuma_tridactylum,Discoglossus_pictus),(Grandisonia_alternans,Hypogeophis_rostratus)),Plethodon_yon…
8100	-21865.750626904566	-21892.946113274436	27.195486369868476	1.1035051616588922	3.350044028619481	0.03560810352186229	0.8736249838745602	((((((Alligator_mississippiensis,Trachemys_scripta),(Heterodon_platyrhinos,Sceloporus_undulatus)),((Gallus_gallus,Turdus_migratorius),((Homo_sapiens,(Mus_musculus,Rattus_norvegicus)),Oryctolagus_cuniculus))),Latimeria_chalumnae),((Ambystoma_mexicanum,Siren_intermedia),Typhlonectes_natans)),(((((Amphiuma_tridactylum,Discoglossus_pictus),(Grandisonia_alternans,Hypogeophis_rostratus)),Plethodon_yonh…
8200	-21863.39873670402	-21892.282477451583	28.883740747563742	0.6063209968828217	1.7118932343663253	0.03836279513478086	0.9243694177626283	((((((Alligator_mississippiensis,Trachemys_scripta),(Heterodon_platyrhinos,Sceloporus_undulatus)),((Gallus_gallus,Turdus_migratorius),((Homo_sapiens,(Mus_musculus,Rattus_norvegicus)),Oryctolagus_cuniculus))),Latimeria_chalumnae),((Ambystoma_mexicanum,Siren_intermedia),Typhlonectes_natans)),(((((Amphiuma_tridactylum,Discoglossus_pictus),(Grandisonia_alternans,Hypogeophis_rostratus)),Plethodon_yonh…
8300	-21852.800784489187	-21885.21146069057	32.41067620138196	0.8217529195546012	2.7339174986029073	0.03251762873428485	1.0031348603563284	((((((Alligator_mississippiensis,Trachemys_scripta),(Heterodon_platyrhinos,Sceloporus_undulatus)),((Gallus_gallus,Turdus_migratorius),((Homo_sapiens,(Mus_musculus,Rattus_norvegicus)),Oryctolagus_cuniculus))),Latimeria_chalumnae),((Ambystoma_mexicanum,Siren_intermedia),Typhlonectes_natans)),(((((Amphiuma_tridactylum,Discoglossus_pictus),(Grandisonia_alternans,Hypogeophis_rostratus)),Plethodon_yonh…
8400	-21854.274631015982	-21887.288855067192	33.01422405120972	0.3910544343870146	2.346140450005971	0.03390055666503298	0.8705664879723309	((((((Alligator_mississippiensis,Trachemys_scripta),(Heterodon_platyrhinos,Sceloporus_undulatus)),((Gallus_gallus,Turdus_migratorius),((Homo_sapiens,(Mus_musculus,Rattus_norvegicus)),Oryctolagus_cuniculus))),Latimeria_chalumnae),((Ambystoma_mexicanum,Siren_intermedia),Typhlonectes_natans)),(((((Amphiuma_tridactylum,Discoglossus_pictus),(Grandisonia_alternans,Hypogeophis_rostratus)),Plethodon_yonh…
8500	-21851.143491836312	-21884.0336134536	32.89012161728747	0.8775531646905633	2.3323922402810524	0.04606544410120431	0.8302439599951318	((((((Alligator_mississippiensis,Trachemys_scripta),(Heterodon_platyrhinos,Sceloporus_undulatus)),((Gallus_gallus,Turdus_migratorius),((Homo_sapiens,(Mus_musculus,Rattus_norvegicus)),Oryctolagus_cuniculus))),Latimeria_chalumnae),((Ambystoma_mexicanum,Siren_intermedia),Typhlonectes_natans)),(((((Amphiuma_tridactylum,Discoglossus_pictus),(Grandisonia_alternans,Hypogeophis_rostratus)),Plethodon_yonh…
8600	-21854.882710794263	-21888.973172821577	34.090462027315546	0.8860499872328297	2.3359738380212827	0.03798754348132343	1.1560124168309462	((((((Alligator_mississippiensis,Trachemys_scripta),(Heterodon_platyrhinos,Sceloporus_undulatus)),((Gallus_gallus,Turdus_migratorius),((Homo_sapiens,(Mus_musculus,Rattus_norvegicus)),Oryctolagus_cuniculus))),Latimeria_chalumnae),((Ambystoma_mexicanum,Siren_intermedia),Typhlonectes_natans)),(((((Amphiuma_tridactylum,Discoglossus_pictus),(Grandisonia_alternans,Hypogeophis_rostratus)),Plethodon_yonh…
8700	-21856.536285261333	-21890.295914582643	33.75962932130963	0.3847388126697971	2.402586593900636	0.040536982712205405	0.9805724380344202	((((((Alligator_mississippiensis,Trachemys_scripta),(Heterodon_platyrhinos,Sceloporus_undulatus)),((Gallus_gallus,Turdus_migratorius),((Homo_sapiens,(Mus_musculus,Rattus_norvegicus)),Oryctolagus_cuniculus))),Latimeria_chalumnae),((Ambystoma_mexicanum,Siren_intermedia),Typhlonectes_natans)),(((((Amphiuma_tridactylum,Discoglossus_pictus),(Grandisonia_alternans,Hypogeophis_rostratus)),Plethodon_yonh…
8800	-21858.036982550388	-21892.343850571964	34.306868021574836	0.319360055424347	1.8859882450932675	0.04050859937010545	0.9851128869462579	((((((Alligator_mississippiensis,Trachemys_scripta),(Heterodon_platyrhinos,Sceloporus_undulatus)),((Gallus_gallus,Turdus_migratorius),((Homo_sapiens,(Mus_musculus,Rattus_norvegicus)),Oryctolagus_cuniculus))),Latimeria_chalumnae),((Ambystoma_mexicanum,Siren_intermedia),Typhlonectes_natans)),(((((Amphiuma_tridactylum,Discoglossus_pictus),(Grandisonia_alternans,Hypogeophis_rostratus)),Plethodon_yonh…
8900	-21859.725497977055	-21893.97560538444	34.25010740738364	0.4130352425661416	1.9567405834050402	0.038521071834857215	0.8805516174385256	((((((Alligator_mississippiensis,Trachemys_scripta),(Heterodon_platyrhinos,Sceloporus_undulatus)),((Gallus_gallus,Turdus_migratorius),((Homo_sapiens,(Mus_musculus,Rattus_norvegicus)),Oryctolagus_cuniculus))),Latimeria_chalumnae),((Ambystoma_mexicanum,Siren_intermedia),Typhlonectes_natans)),(((((Amphiuma_tridactylum,Discoglossus_pictus),(Grandisonia_alternans,Hypogeophis_rostratus)),Plethodon_yonh…
9000	-21858.79034814056	-21891.535909964558	32.745561823997036	0.37832108416206467	2.0210290366341264	0.041314228771178976	0.840206049099142	((((((Alligator_mississippiensis,Trachemys_scripta),(Heterodon_platyrhinos,Sceloporus_undulatus)),((Gallus_gallus,Turdus_migratorius),((Homo_sapiens,(Mus_musculus,Rattus_norvegicus)),Oryctolagus_cuniculus))),Latimeria_chalumnae),((Ambystoma_mexicanum,Siren_intermedia),Typhlonectes_natans)),(((((Amphiuma_tridactylum,Discoglossus_pictus),(Grandisonia_alternans,Hypogeophis_rostratus)),Plethodon_yonh…
9100	-21852.69455030179	-21887.82001753375	35.12546723196138	0.41364766351964066	2.007836390223241	0.041314228771178976	0.8691121759432232	((((((Alligator_mississippiensis,Trachemys_scripta),(Heterodon_platyrhinos,Sceloporus_undulatus)),((Gallus_gallus,Turdus_migratorius),((Homo_sapiens,(Mus_musculus,Rattus_norvegicus)),Oryctolagus_cuniculus))),Latimeria_chalumnae),((Ambystoma_mexicanum,Siren_intermedia),Typhlonectes_natans)),(((((Amphiuma_tridactylum,Discoglossus_pictus),(Grandisonia_alternans,Hypogeophis_rostratus)),Plethodon_yonh…
9200	-21846.983643092684	-21886.19116320577	39.207520113085145	0.6684232893375577	2.361569337438236	0.03326003759682336	0.9932380555841822	((((((Alligator_mississippiensis,Trachemys_scripta),(Heterodon_platyrhinos,Sceloporus_undulatus)),((Gallus_gallus,Turdus_migratorius),((Homo_sapiens,(Mus_musculus,Rattus_norvegicus)),Oryctolagus_cuniculus))),Latimeria_chalumnae),((Ambystoma_mexicanum,Siren_intermedia),Typhlonectes_natans)),(((((Amphiuma_tridactylum,Discoglossus_pictus),(Grandisonia_alternans,Hypogeophis_rostratus)),Plethodon_yonh…
9300	-21845.460865069635	-21883.86942479832	38.40855972868177	0.7968171136476165	1.9837260281974585	0.03855057434578063	0.9932380555841822	((((((Alligator_mississippiensis,Trachemys_scripta),(Heterodon_platyrhinos,Sceloporus_undulatus)),((Gallus_gallus,Turdus_migratorius),((Homo_sapiens,(Mus_musculus,Rattus_norvegicus)),Oryctolagus_cuniculus))),Latimeria_chalumnae),((Ambystoma_mexicanum,Siren_intermedia),Typhlonectes_natans)),(((((Amphiuma_tridactylum,Discoglossus_pictus),(Grandisonia_alternans,Hypogeophis_rostratus)),Plethodon_yonh…
9400	-21853.85263921546	-21886.92586365135	33.07322443589016	0.443346542357534	1.9443353307519236	0.04207967029404025	1.1702016337797414	((((((Alligator_mississippiensis,Trachemys_scripta),(Heterodon_platyrhinos,Sceloporus_undulatus)),((Gallus_gallus,Turdus_migratorius),((Homo_sapiens,(Mus_musculus,Rattus_norvegicus)),Oryctolagus_cuniculus))),Latimeria_chalumnae),((Ambystoma_mexicanum,Siren_intermedia),Typhlonectes_natans)),(((((Amphiuma_tridactylum,Discoglossus_pictus),(Grandisonia_alternans,Hypogeophis_rostratus)),Plethodon_yonh…
9500	-21842.15222304747	-21875.994702034368	33.84247898689718	0.37900247174246593	2.027878437909353	0.03792331464087721	0.9838631181548387	((((((Alligator_mississippiensis,Trachemys_scripta),(Heterodon_platyrhinos,Sceloporus_undulatus)),((Gallus_gallus,Turdus_migratorius),((Homo_sapiens,(Mus_musculus,Rattus_norvegicus)),Oryctolagus_cuniculus))),Latimeria_chalumnae),((Ambystoma_mexicanum,Siren_intermedia),Typhlonectes_natans)),(((((Amphiuma_tridactylum,Discoglossus_pictus),(Grandisonia_alternans,Hypogeophis_rostratus)),Plethodon_yonh…
9600	-21851.494361541703	-21885.212431162297	33.718069620593106	0.34952103892488995	1.9098699980263028	0.028762405633242696	1.0437858407049896	((((((Alligator_mississippiensis,Trachemys_scripta),(Heterodon_platyrhinos,Sceloporus_undulatus)),((Gallus_gallus,Turdus_migratorius),((Homo_sapiens,(Mus_musculus,Rattus_norvegicus)),Oryctolagus_cuniculus))),Latimeria_chalumnae),((Ambystoma_mexicanum,Siren_intermedia),Typhlonectes_natans)),(((((Amphiuma_tridactylum,Discoglossus_pictus),(Grandisonia_alternans,Hypogeophis_rostratus)),Plethodon_yonh…
9700	-21848.547495985953	-21885.43983099814	36.892335012186756	0.5562894354013913	1.9825079241377903	0.03726283115308414	1.025063350607873	((((((Alligator_mississippiensis,Trachemys_scripta),(Heterodon_platyrhinos,Sceloporus_undulatus)),((Gallus_gallus,Turdus_migratorius),((Homo_sapiens,(Mus_musculus,Rattus_norvegicus)),Oryctolagus_cuniculus))),Latimeria_chalumnae),((Ambystoma_mexicanum,Siren_intermedia),Typhlonectes_natans)),(((((Amphiuma_tridactylum,Discoglossus_pictus),(Grandisonia_alternans,Hypogeophis_rostratus)),Plethodon_yonh…
9800	-21847.690026184515	-21885.430403068247	37.74037688373107	0.5764809888209931	2.2044086354528303	0.04431620942863089	1.1929360960747992	((((((Alligator_mississippiensis,Trachemys_scripta),(Heterodon_platyrhinos,Sceloporus_undulatus)),((Gallus_gallus,Turdus_migratorius),((Homo_sapiens,(Mus_musculus,Rattus_norvegicus)),Oryctolagus_cuniculus))),Latimeria_chalumnae),((Ambystoma_mexicanum,Siren_intermedia),Typhlonectes_natans)),(((((Amphiuma_tridactylum,Discoglossus_pictus),(Grandisonia_alternans,Hypogeophis_rostratus)),Plethodon_yonh…
9900	-21855.83297848768	-21895.804359594564	39.971381106883975	1.6053106029092428	2.740876645822964	0.02831083339253002	1.0330378251831918	((((((Alligator_mississippiensis,Trachemys_scripta),(Heterodon_platyrhinos,Sceloporus_undulatus)),((Gallus_gallus,Turdus_migratorius),((Homo_sapiens,(Mus_musculus,Rattus_norvegicus)),Oryctolagus_cuniculus))),Latimeria_chalumnae),((Ambystoma_mexicanum,Siren_intermedia),Typhlonectes_natans)),(((((Amphiuma_tridactylum,Discoglossus_pictus),(Grandisonia_alternans,Hypogeophis_rostratus)),Plethodon_yonh…
10000	-21856.040263061095	-21891.63065458036	35.590391519266284	0.8697309812810984	3.2316975650807658	0.027863390896658267	0.8719074270133296	((((((Alligator_mississippiensis,Trachemys_scripta),(Heterodon_platyrhinos,Sceloporus_undulatus)),((Gallus_gallus,Turdus_migratorius),((Homo_sapiens,(Mus_musculus,Rattus_norvegicus)),Oryctolagus_cuniculus))),Latimeria_chalumnae),((Ambystoma_mexicanum,Siren_intermedia),Typhlonectes_natans)),(((((Amphiuma_tridactylum,Discoglossus_pictus),(Grandisonia_alternans,Hypogeophis_rostratus)),Plethodon_yonh…
10100	-21851.45523301906	-21890.129639852054	38.67440683299487	0.7631522391224548	3.0404947343337403	0.03160020938707009	1.0676705593926714	((((((Alligator_mississippiensis,Trachemys_scripta),(Heterodon_platyrhinos,Sceloporus_undulatus)),((Gallus_gallus,Turdus_migratorius),((Homo_sapiens,(Mus_musculus,Rattus_norvegicus)),Oryctolagus_cuniculus))),Latimeria_chalumnae),((Ambystoma_mexicanum,Siren_intermedia),Typhlonectes_natans)),(((((Amphiuma_tridactylum,Discoglossus_pictus),(Grandisonia_alternans,Hypogeophis_rostratus)),Plethodon_yonh…
10200	-21851.917382795466	-21890.67317800797	38.755795212507735	0.662536753394063	2.6332683217622943	0.03851463459768298	0.9354829930618858	((((((Alligator_mississippiensis,Trachemys_scripta),(Heterodon_platyrhinos,Sceloporus_undulatus)),((Gallus_gallus,Turdus_migratorius),((Homo_sapiens,(Mus_musculus,Rattus_norvegicus)),Oryctolagus_cuniculus))),Latimeria_chalumnae),((Ambystoma_mexicanum,Siren_intermedia),Typhlonectes_natans)),(((((Amphiuma_tridactylum,Discoglossus_pictus),(Grandisonia_alternans,Hypogeophis_rostratus)),Plethodon_yonh…
10300	-21846.978681261193	-21885.625483483072	38.64680222187885	1.000858457445956	2.6332683217622943	0.03559684082944204	1.0715329626125705	((((((Alligator_mississippiensis,Trachemys_scripta),(Heterodon_platyrhinos,Sceloporus_undulatus)),((Gallus_gallus,Turdus_migratorius),((Homo_sapiens,(Mus_musculus,Rattus_norvegicus)),Oryctolagus_cuniculus))),Latimeria_chalumnae),((Ambystoma_mexicanum,Siren_intermedia),Typhlonectes_natans)),(((((Amphiuma_tridactylum,Discoglossus_pictus),(Grandisonia_alternans,Hypogeophis_rostratus)),Plethodon_yonh…
10400	-21845.332647453688	-21882.067514235223	36.734866781534905	1.0051099836018844	1.9245799799547578	0.042208254543033376	1.0794422253468603	((((((Alligator_mississippiensis,Trachemys_scripta),(Heterodon_platyrhinos,Sceloporus_undulatus)),((Gallus_gallus,Turdus_migratorius),((Homo_sapiens,(Mus_musculus,Rattus_norvegicus)),Oryctolagus_cuniculus))),Latimeria_chalumnae),((Ambystoma_mexicanum,Siren_intermedia),Typhlonectes_natans)),(((((Amphiuma_tridactylum,Discoglossus_pictus),(Grandisonia_alternans,Hypogeophis_rostratus)),Plethodon_yonh…
10500	-21844.173855008696	-21883.902229658193	39.72837464949709	0.6361235478472076	2.0856059881136404	0.04411277667837771	1.0292862027915133	((((((Alligator_mississippiensis,Trachemys_scripta),(Heterodon_platyrhinos,Sceloporus_undulatus)),((Gallus_gallus,Turdus_migratorius),((Homo_sapiens,(Mus_musculus,Rattus_norvegicus)),Oryctolagus_cuniculus))),Latimeria_chalumnae),((Ambystoma_mexicanum,Siren_intermedia),Typhlonectes_natans)),(((((Amphiuma_tridactylum,Discoglossus_pictus),(Grandisonia_alternans,Hypogeophis_rostratus)),Plethodon_yonh…
10600	-21845.90075789117	-21887.537474802724	41.636716911552966	0.71017364662186	2.368096015934178	0.03497768757390447	1.0327209628225993	((((((Alligator_mississippiensis,Trachemys_scripta),(Heterodon_platyrhinos,Sceloporus_undulatus)),((Gallus_gallus,Turdus_migratorius),((Homo_sapiens,(Mus_musculus,Rattus_norvegicus)),Oryctolagus_cuniculus))),Latimeria_chalumnae),((Ambystoma_mexicanum,Siren_intermedia),Typhlonectes_natans)),(((((Amphiuma_tridactylum,Discoglossus_pictus),(Grandisonia_alternans,Hypogeophis_rostratus)),Plethodon_yonh…
10700	-21846.4716721042	-21882.546108989398	36.07443688520025	0.9110227080824702	2.221558091474039	0.033992799585785154	1.0846997089455992	((((((Alligator_mississippiensis,Trachemys_scripta),(Heterodon_platyrhinos,Sceloporus_undulatus)),((Gallus_gallus,Turdus_migratorius),((Homo_sapiens,(Mus_musculus,Rattus_norvegicus)),Oryctolagus_cuniculus))),Latimeria_chalumnae),((Ambystoma_mexicanum,Siren_intermedia),Typhlonectes_natans)),(((((Amphiuma_tridactylum,Discoglossus_pictus),(Grandisonia_alternans,Hypogeophis_rostratus)),Plethodon_yonh…
10800	-21846.544191812085	-21881.54935622444	35.00516441235698	0.9110227080824702	2.8494850085989327	0.040018897804295385	1.1305523949207887	((((((Alligator_mississippiensis,Trachemys_scripta),(Heterodon_platyrhinos,Sceloporus_undulatus)),((Gallus_gallus,Turdus_migratorius),((Homo_sapiens,(Mus_musculus,Rattus_norvegicus)),Oryctolagus_cuniculus))),Latimeria_chalumnae),((Ambystoma_mexicanum,Siren_intermedia),Typhlonectes_natans)),(((((Amphiuma_tridactylum,Discoglossus_pictus),(Grandisonia_alternans,Hypogeophis_rostratus)),Plethodon_yonh…
10900	-21852.917598479173	-21883.758708969828	30.841110490654927	0.8413814150751304	2.200756523929236	0.04449521132015516	0.7959230003481603	((((((Alligator_mississippiensis,Trachemys_scripta),(Heterodon_platyrhinos,Sceloporus_undulatus)),((Gallus_gallus,Turdus_migratorius),((Homo_sapiens,(Mus_musculus,Rattus_norvegicus)),Oryctolagus_cuniculus))),Latimeria_chalumnae),((Ambystoma_mexicanum,Siren_intermedia),Typhlonectes_natans)),(((((Amphiuma_tridactylum,Discoglossus_pictus),(Grandisonia_alternans,Hypogeophis_rostratus)),Plethodon_yonh…
11000	-21848.11684151301	-21882.704230421088	34.587388908078466	0.9201894523176406	2.8303265967346305	0.04305354623996974	1.020937909947139	((((((Alligator_mississippiensis,Trachemys_scripta),(Heterodon_platyrhinos,Sceloporus_undulatus)),((Gallus_gallus,Turdus_migratorius),((Homo_sapiens,(Mus_musculus,Rattus_norvegicus)),Oryctolagus_cuniculus))),Latimeria_chalumnae),((Ambystoma_mexicanum,Siren_intermedia),Typhlonectes_natans)),(((((Amphiuma_tridactylum,Discoglossus_pictus),(Grandisonia_alternans,Hypogeophis_rostratus)),Plethodon_yonh…
11100	-21853.07043078045	-21889.445039696104	36.37460891565381	1.100008874417579	2.8303265967346305	0.03501696971271102	0.9732298983422071	((((((Alligator_mississippiensis,Trachemys_scripta),(Heterodon_platyrhinos,Sceloporus_undulatus)),((Gallus_gallus,Turdus_migratorius),((Homo_sapiens,(Mus_musculus,Rattus_norvegicus)),Oryctolagus_cuniculus))),Latimeria_chalumnae),((Ambystoma_mexicanum,Siren_intermedia),Typhlonectes_natans)),(((((Amphiuma_tridactylum,Discoglossus_pictus),(Grandisonia_alternans,Hypogeophis_rostratus)),Plethodon_yonh…
11200	-21848.813678421524	-21885.644189792285	36.83051137075993	0.8190601841924652	2.6000042893836186	0.03009102735785175	1.0885170341554247	((((((Alligator_mississippiensis,Trachemys_scripta),(Heterodon_platyrhinos,Sceloporus_undulatus)),((Gallus_gallus,Turdus_migratorius),((Homo_sapiens,(Mus_musculus,Rattus_norvegicus)),Oryctolagus_cuniculus))),Latimeria_chalumnae),((Ambystoma_mexicanum,Siren_intermedia),Typhlonectes_natans)),(((((Amphiuma_tridactylum,Discoglossus_pictus),(Grandisonia_alternans,Hypogeophis_rostratus)),Plethodon_yonh…
11300	-21842.82625910338	-21884.338415697614	41.512156594230675	0.5721120037887766	2.1747028395579795	0.030638937029816918	1.0127304382591409	((((((Alligator_mississippiensis,Trachemys_scripta),(Heterodon_platyrhinos,Sceloporus_undulatus)),((Gallus_gallus,Turdus_migratorius),((Homo_sapiens,(Mus_musculus,Rattus_norvegicus)),Oryctolagus_cuniculus))),Latimeria_chalumnae),((Ambystoma_mexicanum,Siren_intermedia),Typhlonectes_natans)),(((((Amphiuma_tridactylum,Discoglossus_pictus),(Grandisonia_alternans,Hypogeophis_rostratus)),Plethodon_yonh…
11400	-21843.921157470973	-21885.845397080702	41.92423960972981	0.6824482615836343	2.1747028395579795	0.032246438606663035	1.0645035431199825	((((((Alligator_mississippiensis,Trachemys_scripta),(Heterodon_platyrhinos,Sceloporus_undulatus)),((Gallus_gallus,Turdus_migratorius),((Homo_sapiens,(Mus_musculus,Rattus_norvegicus)),Oryctolagus_cuniculus))),Latimeria_chalumnae),((Ambystoma_mexicanum,Siren_intermedia),Typhlonectes_natans)),(((((Amphiuma_tridactylum,Discoglossus_pictus),(Grandisonia_alternans,Hypogeophis_rostratus)),Plethodon_yonh…
11500	-21840.687375108242	-21882.459738248013	41.772363139771365	0.5591391290650408	2.1747028395579795	0.03255729026385301	0.9667226276709155	((((((Alligator_mississippiensis,Trachemys_scripta),(Heterodon_platyrhinos,Sceloporus_undulatus)),((Gallus_gallus,Turdus_migratorius),((Homo_sapiens,(Mus_musculus,Rattus_norvegicus)),Oryctolagus_cuniculus))),Latimeria_chalumnae),((Ambystoma_mexicanum,Siren_intermedia),Typhlonectes_natans)),(((((Amphiuma_tridactylum,Discoglossus_pictus),(Grandisonia_alternans,Hypogeophis_rostratus)),Plethodon_yonh…
11600	-21843.524469377993	-21881.528421075876	38.00395169788459	0.452757387329232	1.8614990074481748	0.045237510485344606	1.0754263754031412	((((((Alligator_mississippiensis,Trachemys_scripta),(Heterodon_platyrhinos,Sceloporus_undulatus)),((Gallus_gallus,Turdus_migratorius),((Homo_sapiens,(Mus_musculus,Rattus_norvegicus)),Oryctolagus_cuniculus))),Latimeria_chalumnae),((Ambystoma_mexicanum,Siren_intermedia),Typhlonectes_natans)),(((((Amphiuma_tridactylum,Discoglossus_pictus),(Grandisonia_alternans,Hypogeophis_rostratus)),Plethodon_yonh…
11700	-21843.811805585912	-21881.707714771608	37.89590918569629	0.3541837898962484	2.0243094734158342	0.03342805874899926	1.040783396510999	((((((Alligator_mississippiensis,Trachemys_scripta),(Heterodon_platyrhinos,Sceloporus_undulatus)),((Gallus_gallus,Turdus_migratorius),((Homo_sapiens,(Mus_musculus,Rattus_norvegicus)),Oryctolagus_cuniculus))),Latimeria_chalumnae),((Ambystoma_mexicanum,Siren_intermedia),Typhlonectes_natans)),(((((Amphiuma_tridactylum,Discoglossus_pictus),(Grandisonia_alternans,Hypogeophis_rostratus)),Plethodon_yonh…
11800	-21841.65187946767	-21879.22016025376	37.568280786088835	0.7313955758029145	2.036015230463936	0.0363159311443259	1.040783396510999	((((((Alligator_mississippiensis,Trachemys_scripta),(Heterodon_platyrhinos,Sceloporus_undulatus)),((Gallus_gallus,Turdus_migratorius),((Homo_sapiens,(Mus_musculus,Rattus_norvegicus)),Oryctolagus_cuniculus))),Latimeria_chalumnae),((Ambystoma_mexicanum,Siren_intermedia),Typhlonectes_natans)),(((((Amphiuma_tridactylum,Discoglossus_pictus),(Grandisonia_alternans,Hypogeophis_rostratus)),Plethodon_yonh…
11900	-21852.815400454387	-21886.511622942053	33.69622248766767	0.7806719904243771	2.5489852601498626	0.039161471230197	0.7864255825551043	((((((Alligator_mississippiensis,Trachemys_scripta),(Heterodon_platyrhinos,Sceloporus_undulatus)),((Gallus_gallus,Turdus_migratorius),((Homo_sapiens,(Mus_musculus,Rattus_norvegicus)),Oryctolagus_cuniculus))),Latimeria_chalumnae),((Ambystoma_mexicanum,Siren_intermedia),Typhlonectes_natans)),(((((Amphiuma_tridactylum,Discoglossus_pictus),(Grandisonia_alternans,Hypogeophis_rostratus)),Plethodon_yonh…
12000	-21853.19499039877	-21888.32256800121	35.12757760244211	0.47239300033549614	2.379839322343202	0.03904758389951385	1.0326794656331095	((((((Alligator_mississippiensis,Trachemys_scripta),(Heterodon_platyrhinos,Sceloporus_undulatus)),((Gallus_gallus,Turdus_migratorius),((Homo_sapiens,(Mus_musculus,Rattus_norvegicus)),Oryctolagus_cuniculus))),Latimeria_chalumnae),((Ambystoma_mexicanum,Siren_intermedia),Typhlonectes_natans)),(((((Amphiuma_tridactylum,Discoglossus_pictus),(Grandisonia_alternans,Hypogeophis_rostratus)),Plethodon_yonh…
12100	-21850.81008911394	-21891.48982813305	40.679739019110244	0.8020999927554382	2.6486358026455448	0.03304867901336727	0.9827794930925675	((((((Alligator_mississippiensis,Trachemys_scripta),(Heterodon_platyrhinos,Sceloporus_undulatus)),((Gallus_gallus,Turdus_migratorius),((Homo_sapiens,(Mus_musculus,Rattus_norvegicus)),Oryctolagus_cuniculus))),Latimeria_chalumnae),((Ambystoma_mexicanum,Siren_intermedia),Typhlonectes_natans)),(((((Amphiuma_tridactylum,Discoglossus_pictus),(Grandisonia_alternans,Hypogeophis_rostratus)),Plethodon_yonh…
12200	-21848.28873087843	-21889.926005176134	41.637274297704785	0.8020999927554382	2.5556190886727568	0.036990566227236725	0.8454444184151769	((((((Alligator_mississippiensis,Trachemys_scripta),(Heterodon_platyrhinos,Sceloporus_undulatus)),((Gallus_gallus,Turdus_migratorius),((Homo_sapiens,(Mus_musculus,Rattus_norvegicus)),Oryctolagus_cuniculus))),Latimeria_chalumnae),((Ambystoma_mexicanum,Siren_intermedia),Typhlonectes_natans)),(((((Amphiuma_tridactylum,Discoglossus_pictus),(Grandisonia_alternans,Hypogeophis_rostratus)),Plethodon_yonh…
12300	-21853.530060902332	-21898.17160408081	44.64154317847696	1.0877961286033186	2.3175794930142968	0.033376077303807566	0.8204703533980935	((((((Alligator_mississippiensis,Trachemys_scripta),(Heterodon_platyrhinos,Sceloporus_undulatus)),((Gallus_gallus,Turdus_migratorius),((Homo_sapiens,(Mus_musculus,Rattus_norvegicus)),Oryctolagus_cuniculus))),Latimeria_chalumnae),((Ambystoma_mexicanum,Siren_intermedia),Typhlonectes_natans)),((((Amphiuma_tridactylum,Discoglossus_pictus),(Grandisonia_alternans,Hypogeophis_rostratus)),((((Gastrophryn…
12400	-21857.357938466765	-21901.279666801816	43.92172833505151	1.1420564213453206	2.5861239819565767	0.030084612942034898	0.8258180816524996	((((((Alligator_mississippiensis,Trachemys_scripta),(Heterodon_platyrhinos,Sceloporus_undulatus)),((Gallus_gallus,Turdus_migratorius),((Homo_sapiens,(Mus_musculus,Rattus_norvegicus)),Oryctolagus_cuniculus))),Latimeria_chalumnae),((Ambystoma_mexicanum,Siren_intermedia),Typhlonectes_natans)),((((Amphiuma_tridactylum,Discoglossus_pictus),(Grandisonia_alternans,Hypogeophis_rostratus)),((((Gastrophryn…
12500	-21852.1837934596	-21899.0743930233	46.89059956370128	0.4062624404160647	2.1924272423208753	0.029816199356643796	0.796273008369391	((((((Alligator_mississippiensis,Trachemys_scripta),(Heterodon_platyrhinos,Sceloporus_undulatus)),((Gallus_gallus,Turdus_migratorius),((Homo_sapiens,(Mus_musculus,Rattus_norvegicus)),Oryctolagus_cuniculus))),Latimeria_chalumnae),((Ambystoma_mexicanum,Siren_intermedia),Typhlonectes_natans)),((((Amphiuma_tridactylum,Discoglossus_pictus),(Grandisonia_alternans,Hypogeophis_rostratus)),((((Gastrophryn…
12600	-21849.824980133915	-21897.514600720755	47.68962058684026	0.4062624404160647	1.4189003031041163	0.035651196802602196	0.8751134550833646	((((((Alligator_mississippiensis,Trachemys_scripta),(Heterodon_platyrhinos,Sceloporus_undulatus)),((Gallus_gallus,Turdus_migratorius),((Homo_sapiens,(Mus_musculus,Rattus_norvegicus)),Oryctolagus_cuniculus))),Latimeria_chalumnae),((Ambystoma_mexicanum,Siren_intermedia),Typhlonectes_natans)),((((Amphiuma_tridactylum,Discoglossus_pictus),(Grandisonia_alternans,Hypogeophis_rostratus)),((((Gastrophryn…
12700	-21848.52583511943	-21893.475036655236	44.94920153580482	0.5884105577674372	1.945912367300373	0.038441019651095996	0.9413584509421687	((((((Alligator_mississippiensis,Trachemys_scripta),(Heterodon_platyrhinos,Sceloporus_undulatus)),((Gallus_gallus,Turdus_migratorius),((Homo_sapiens,(Mus_musculus,Rattus_norvegicus)),Oryctolagus_cuniculus))),Latimeria_chalumnae),((Ambystoma_mexicanum,Siren_intermedia),Typhlonectes_natans)),((((Amphiuma_tridactylum,Discoglossus_pictus),(Grandisonia_alternans,Hypogeophis_rostratus)),((((Gastrophryn…
12800	-21846.456006465804	-21892.92733793022	46.47133146441863	0.6789846598668434	2.204331548940286	0.03331011990746044	1.010997140229648	((((((Alligator_mississippiensis,Trachemys_scripta),(Heterodon_platyrhinos,Sceloporus_undulatus)),((Gallus_gallus,Turdus_migratorius),((Homo_sapiens,(Mus_musculus,Rattus_norvegicus)),Oryctolagus_cuniculus))),Latimeria_chalumnae),((Ambystoma_mexicanum,Siren_intermedia),Typhlonectes_natans)),((((Amphiuma_tridactylum,Discoglossus_pictus),(Grandisonia_alternans,Hypogeophis_rostratus)),((((Gastrophryn…
12900	-21848.295489155604	-21895.808033334426	47.512544178822836	0.5919299844194553	2.3347573470484946	0.0356672644224323	0.8824571038922134	((((((Alligator_mississippiensis,Trachemys_scripta),(Heterodon_platyrhinos,Sceloporus_undulatus)),((Gallus_gallus,Turdus_migratorius),((Homo_sapiens,(Mus_musculus,Rattus_norvegicus)),Oryctolagus_cuniculus))),Latimeria_chalumnae),((Ambystoma_mexicanum,Siren_intermedia),Typhlonectes_natans)),((((Amphiuma_tridactylum,Discoglossus_pictus),(Grandisonia_alternans,Hypogeophis_rostratus)),((((Gastrophryn…
13000	-21851.581899269073	-21897.879142106216	46.29724283714438	0.3512629436368695	1.8203815053536927	0.03953862607721412	0.9960253284898233	((((((Alligator_mississippiensis,Trachemys_scripta),(Heterodon_platyrhinos,Sceloporus_undulatus)),((Gallus_gallus,Turdus_migratorius),((Homo_sapiens,(Mus_musculus,Rattus_norvegicus)),Oryctolagus_cuniculus))),Latimeria_chalumnae),((Ambystoma_mexicanum,Siren_intermedia),Typhlonectes_natans)),((((Amphiuma_tridactylum,Discoglossus_pictus),(Grandisonia_alternans,Hypogeophis_rostratus)),((((Gastrophryn…
13100	-21849.13754091262	-21891.58704717025	42.44950625763328	0.3512629436368695	2.10670421964708	0.031807055716557175	0.895662541417492	((((((Alligator_mississippiensis,Trachemys_scripta),(Heterodon_platyrhinos,Sceloporus_undulatus)),((Gallus_gallus,Turdus_migratorius),((Homo_sapiens,(Mus_musculus,Rattus_norvegicus)),Oryctolagus_cuniculus))),Latimeria_chalumnae),((Ambystoma_mexicanum,Siren_intermedia),Typhlonectes_natans)),(((((Amphiuma_tridactylum,Discoglossus_pictus),(Grandisonia_alternans,Hypogeophis_rostratus)),Ichthyophis_ba…
13200	-21850.326098772468	-21890.5448650094	40.21876623693387	0.871428895282984	2.3078745220446746	0.03504533701357288	0.9285500706069418	((((((Alligator_mississippiensis,Trachemys_scripta),(Heterodon_platyrhinos,Sceloporus_undulatus)),((Gallus_gallus,Turdus_migratorius),((Homo_sapiens,(Mus_musculus,Rattus_norvegicus)),Oryctolagus_cuniculus))),Latimeria_chalumnae),((Ambystoma_mexicanum,Siren_intermedia),Typhlonectes_natans)),(((((Amphiuma_tridactylum,Discoglossus_pictus),(Grandisonia_alternans,Hypogeophis_rostratus)),Ichthyophis_ba…
13300	-21858.758624449594	-21898.43812613447	39.67950168487709	0.6980757890324818	2.0425512856381953	0.03951520025087607	0.8792824252969049	((((((Alligator_mississippiensis,Trachemys_scripta),(Heterodon_platyrhinos,Sceloporus_undulatus)),((Gallus_gallus,Turdus_migratorius),((Homo_sapiens,(Mus_musculus,Rattus_norvegicus)),Oryctolagus_cuniculus))),Latimeria_chalumnae),((Ambystoma_mexicanum,Siren_intermedia),Typhlonectes_natans)),(((((Amphiuma_tridactylum,Discoglossus_pictus),(Grandisonia_alternans,Hypogeophis_rostratus)),Ichthyophis_ba…
13400	-21854.753466856644	-21892.364481930235	37.611015073593	0.20510841637415844	1.5796225869999019	0.030624084744756717	0.9525204207118634	((((((Alligator_mississippiensis,Trachemys_scripta),(Heterodon_platyrhinos,Sceloporus_undulatus)),((Gallus_gallus,Turdus_migratorius),((Homo_sapiens,(Mus_musculus,Rattus_norvegicus)),Oryctolagus_cuniculus))),Latimeria_chalumnae),((Ambystoma_mexicanum,Siren_intermedia),Typhlonectes_natans)),(((((Amphiuma_tridactylum,Discoglossus_pictus),(Grandisonia_alternans,Hypogeophis_rostratus)),Ichthyophis_ba…
13500	-21853.713221696606	-21894.711876189365	40.9986544927603	0.3848568831865808	2.296506164028318	0.036562881996423297	0.976073811069846	((((((Alligator_mississippiensis,Trachemys_scripta),(Heterodon_platyrhinos,Sceloporus_undulatus)),((Gallus_gallus,Turdus_migratorius),((Homo_sapiens,(Mus_musculus,Rattus_norvegicus)),Oryctolagus_cuniculus))),Latimeria_chalumnae),((Ambystoma_mexicanum,Siren_intermedia),Typhlonectes_natans)),(((((Amphiuma_tridactylum,Discoglossus_pictus),(Grandisonia_alternans,Hypogeophis_rostratus)),Ichthyophis_ba…
13600	-21848.79630178552	-21894.05019823713	45.25389645160933	0.5905966254716066	2.102286397424642	0.03175911186511079	0.9387997378223184	((((((Alligator_mississippiensis,Trachemys_scripta),(Heterodon_platyrhinos,Sceloporus_undulatus)),((Gallus_gallus,Turdus_migratorius),((Homo_sapiens,(Mus_musculus,Rattus_norvegicus)),Oryctolagus_cuniculus))),Latimeria_chalumnae),((Ambystoma_mexicanum,Siren_intermedia),Typhlonectes_natans)),(((((Amphiuma_tridactylum,Discoglossus_pictus),(Grandisonia_alternans,Hypogeophis_rostratus)),Ichthyophis_ba…
13700	-21839.120782367245	-21877.55262898449	38.43184661724401	0.4685792512913911	1.525098425863772	0.03850918095372334	1.0060183939675968	((((((Alligator_mississippiensis,Trachemys_scripta),(Heterodon_platyrhinos,Sceloporus_undulatus)),((Gallus_gallus,Turdus_migratorius),((Homo_sapiens,(Mus_musculus,Rattus_norvegicus)),Oryctolagus_cuniculus))),Latimeria_chalumnae),((Ambystoma_mexicanum,Siren_intermedia),Typhlonectes_natans)),(((((Amphiuma_tridactylum,Discoglossus_pictus),(Grandisonia_alternans,Hypogeophis_rostratus)),Ichthyophis_ba…
13800	-21835.228898643374	-21874.800622891325	39.57172424795257	1.0724918834186044	2.38553337040517	0.03221949410504514	1.0060183939675968	((((((Alligator_mississippiensis,Trachemys_scripta),(Heterodon_platyrhinos,Sceloporus_undulatus)),((Gallus_gallus,Turdus_migratorius),((Homo_sapiens,(Mus_musculus,Rattus_norvegicus)),Oryctolagus_cuniculus))),Latimeria_chalumnae),((Ambystoma_mexicanum,Siren_intermedia),Typhlonectes_natans)),(((((Amphiuma_tridactylum,Discoglossus_pictus),(Grandisonia_alternans,Hypogeophis_rostratus)),Ichthyophis_ba…
13900	-21841.274493548663	-21881.274637225353	40.00014367669095	0.3482026588532826	2.270851237915312	0.03216118376872173	0.9931622930224195	((((((Alligator_mississippiensis,Trachemys_scripta),(Heterodon_platyrhinos,Sceloporus_undulatus)),((Gallus_gallus,Turdus_migratorius),((Homo_sapiens,(Mus_musculus,Rattus_norvegicus)),Oryctolagus_cuniculus))),Latimeria_chalumnae),((Ambystoma_mexicanum,Siren_intermedia),Typhlonectes_natans)),(((((Amphiuma_tridactylum,Discoglossus_pictus),(Grandisonia_alternans,Hypogeophis_rostratus)),Ichthyophis_ba…
14000	-21838.47036643507	-21876.548651625537	38.078285190467525	0.6735410434879517	2.4092800976342432	0.03691369332709124	0.7860472360601933	((((((Alligator_mississippiensis,Trachemys_scripta),(Heterodon_platyrhinos,Sceloporus_undulatus)),((Gallus_gallus,Turdus_migratorius),((Homo_sapiens,(Mus_musculus,Rattus_norvegicus)),Oryctolagus_cuniculus))),Latimeria_chalumnae),((Ambystoma_mexicanum,Siren_intermedia),Typhlonectes_natans)),(((((Amphiuma_tridactylum,Discoglossus_pictus),(Grandisonia_alternans,Hypogeophis_rostratus)),Ichthyophis_ba…
14100	-21841.24966666488	-21881.744011042352	40.49434437747062	0.7035559580838352	2.176844617088028	0.03538621909979118	1.051629223964175	((((((Alligator_mississippiensis,Trachemys_scripta),(Heterodon_platyrhinos,Sceloporus_undulatus)),((Gallus_gallus,Turdus_migratorius),((Homo_sapiens,(Mus_musculus,Rattus_norvegicus)),Oryctolagus_cuniculus))),Latimeria_chalumnae),((Ambystoma_mexicanum,Siren_intermedia),Typhlonectes_natans)),(((((Amphiuma_tridactylum,Discoglossus_pictus),(Grandisonia_alternans,Hypogeophis_rostratus)),Ichthyophis_ba…
14200	-21844.023343001412	-21877.550634984626	33.5272919832149	1.0648699934457369	2.176844617088028	0.040682143685034464	0.9333995186140827	((((((Alligator_mississippiensis,Trachemys_scripta),(Heterodon_platyrhinos,Sceloporus_undulatus)),((Gallus_gallus,Turdus_migratorius),((Homo_sapiens,(Mus_musculus,Rattus_norvegicus)),Oryctolagus_cuniculus))),Latimeria_chalumnae),((Ambystoma_mexicanum,Siren_intermedia),Typhlonectes_natans)),(((((Amphiuma_tridactylum,Discoglossus_pictus),(Grandisonia_alternans,Hypogeophis_rostratus)),Ichthyophis_ba…
14300	-21851.223044109956	-21883.423715665165	32.20067155521001	1.1578448925685403	2.43830607702149	0.03959079966035719	1.0220112685127063	((((((Alligator_mississippiensis,Trachemys_scripta),(Heterodon_platyrhinos,Sceloporus_undulatus)),((Gallus_gallus,Turdus_migratorius),((Homo_sapiens,(Mus_musculus,Rattus_norvegicus)),Oryctolagus_cuniculus))),Latimeria_chalumnae),((Ambystoma_mexicanum,Siren_intermedia),Typhlonectes_natans)),(((((Amphiuma_tridactylum,Discoglossus_pictus),(Grandisonia_alternans,Hypogeophis_rostratus)),Ichthyophis_ba…
14400	-21844.898741454897	-21877.84675349281	32.94801203791039	0.577092730193093	2.2346328321305156	0.03992433758038416	0.9374308159169021	((((((Alligator_mississippiensis,Trachemys_scripta),(Heterodon_platyrhinos,Sceloporus_undulatus)),((Gallus_gallus,Turdus_migratorius),((Homo_sapiens,(Mus_musculus,Rattus_norvegicus)),Oryctolagus_cuniculus))),Latimeria_chalumnae),((Ambystoma_mexicanum,Siren_intermedia),Typhlonectes_natans)),(((((Amphiuma_tridactylum,Discoglossus_pictus),(Grandisonia_alternans,Hypogeophis_rostratus)),Ichthyophis_ba…
14500	-21846.060397417565	-21878.766594788874	32.706197371309926	1.0027484486812441	2.216296187417928	0.040957469500208246	0.9007028101345805	((((((Alligator_mississippiensis,Trachemys_scripta),(Heterodon_platyrhinos,Sceloporus_undulatus)),((Gallus_gallus,Turdus_migratorius),((Homo_sapiens,(Mus_musculus,Rattus_norvegicus)),Oryctolagus_cuniculus))),Latimeria_chalumnae),((Ambystoma_mexicanum,Siren_intermedia),Typhlonectes_natans)),(((((Amphiuma_tridactylum,Discoglossus_pictus),(Grandisonia_alternans,Hypogeophis_rostratus)),Ichthyophis_ba…
14600	-21842.074023817877	-21872.94304359595	30.869019778074065	1.119523021691737	2.4972615776705136	0.04237215811099624	1.0415563400978327	((((((Alligator_mississippiensis,Trachemys_scripta),(Heterodon_platyrhinos,Sceloporus_undulatus)),((Gallus_gallus,Turdus_migratorius),((Homo_sapiens,(Mus_musculus,Rattus_norvegicus)),Oryctolagus_cuniculus))),Latimeria_chalumnae),((Ambystoma_mexicanum,Siren_intermedia),Typhlonectes_natans)),(((((Amphiuma_tridactylum,Discoglossus_pictus),(Grandisonia_alternans,Hypogeophis_rostratus)),Ichthyophis_ba…
14700	-21842.980079315796	-21870.05039153602	27.070312220223148	1.4282650337404197	2.4081790422713323	0.03931297165138675	1.0415563400978327	((((((Alligator_mississippiensis,Trachemys_scripta),(Heterodon_platyrhinos,Sceloporus_undulatus)),((Gallus_gallus,Turdus_migratorius),((Homo_sapiens,(Mus_musculus,Rattus_norvegicus)),Oryctolagus_cuniculus))),Latimeria_chalumnae),((Ambystoma_mexicanum,Siren_intermedia),Typhlonectes_natans)),(((((Amphiuma_tridactylum,Discoglossus_pictus),(Grandisonia_alternans,Hypogeophis_rostratus)),Ichthyophis_ba…
14800	-21836.462952684113	-21872.241929534324	35.7789768502102	0.7145728537165101	2.4081790422713323	0.043024602018869706	0.8910183300383043	((((((Alligator_mississippiensis,Trachemys_scripta),(Heterodon_platyrhinos,Sceloporus_undulatus)),((Gallus_gallus,Turdus_migratorius),((Homo_sapiens,(Mus_musculus,Rattus_norvegicus)),Oryctolagus_cuniculus))),Latimeria_chalumnae),((Ambystoma_mexicanum,Siren_intermedia),Typhlonectes_natans)),((((Amphiuma_tridactylum,Discoglossus_pictus),((Grandisonia_alternans,Hypogeophis_rostratus),Ichthyophis_ban…
14900	-21838.56533190352	-21878.92075152598	40.355419622460836	0.6720339254055139	2.4081790422713323	0.043024602018869706	1.1283529456036692	((((((Alligator_mississippiensis,Trachemys_scripta),(Heterodon_platyrhinos,Sceloporus_undulatus)),((Gallus_gallus,Turdus_migratorius),((Homo_sapiens,(Mus_musculus,Rattus_norvegicus)),Oryctolagus_cuniculus))),Latimeria_chalumnae),((Ambystoma_mexicanum,Siren_intermedia),Typhlonectes_natans)),((((Amphiuma_tridactylum,Discoglossus_pictus),((Grandisonia_alternans,Hypogeophis_rostratus),Ichthyophis_ban…
15000	-21838.049233935733	-21877.194427697203	39.14519376147028	0.9153824668261422	2.4081790422713323	0.03575821915825822	1.229052828036663	((((((Alligator_mississippiensis,Trachemys_scripta),(Heterodon_platyrhinos,Sceloporus_undulatus)),((Gallus_gallus,Turdus_migratorius),((Homo_sapiens,(Mus_musculus,Rattus_norvegicus)),Oryctolagus_cuniculus))),Latimeria_chalumnae),((Ambystoma_mexicanum,Siren_intermedia),Typhlonectes_natans)),((((Amphiuma_tridactylum,Discoglossus_pictus),((Grandisonia_alternans,Hypogeophis_rostratus),Ichthyophis_ban…
15100	-21840.03244002674	-21878.853342762086	38.82090273534673	0.9153824668261422	2.25166809769939	0.048501988180878516	1.1929337926847778	((((((Alligator_mississippiensis,Trachemys_scripta),(Heterodon_platyrhinos,Sceloporus_undulatus)),((Gallus_gallus,Turdus_migratorius),((Homo_sapiens,(Mus_musculus,Rattus_norvegicus)),Oryctolagus_cuniculus))),Latimeria_chalumnae),((Ambystoma_mexicanum,Siren_intermedia),Typhlonectes_natans)),((((Amphiuma_tridactylum,Discoglossus_pictus),((Grandisonia_alternans,Hypogeophis_rostratus),Ichthyophis_ban…
15200	-21838.859081246468	-21878.44404659652	39.5849653500509	0.6994368430198845	2.25166809769939	0.04582247121047172	1.1929337926847778	((((((Alligator_mississippiensis,Trachemys_scripta),(Heterodon_platyrhinos,Sceloporus_undulatus)),((Gallus_gallus,Turdus_migratorius),((Homo_sapiens,(Mus_musculus,Rattus_norvegicus)),Oryctolagus_cuniculus))),Latimeria_chalumnae),((Ambystoma_mexicanum,Siren_intermedia),Typhlonectes_natans)),((((Amphiuma_tridactylum,Discoglossus_pictus),((Grandisonia_alternans,Hypogeophis_rostratus),Ichthyophis_ban…
15300	-21834.450101218743	-21873.826629433253	39.37652821450926	0.6048839519986121	2.25166809769939	0.03657215628612706	1.1244751026947932	((((((Alligator_mississippiensis,Trachemys_scripta),(Heterodon_platyrhinos,Sceloporus_undulatus)),((Gallus_gallus,Turdus_migratorius),((Homo_sapiens,(Mus_musculus,Rattus_norvegicus)),Oryctolagus_cuniculus))),Latimeria_chalumnae),((Ambystoma_mexicanum,Siren_intermedia),Typhlonectes_natans)),((((Amphiuma_tridactylum,Discoglossus_pictus),((Grandisonia_alternans,Hypogeophis_rostratus),Ichthyophis_ban…
15400	-21836.22371988632	-21869.503429722125	33.279709835805505	0.6048839519986121	2.946459389834075	0.04989851070524891	1.039297489807833	((((((Alligator_mississippiensis,Trachemys_scripta),(Heterodon_platyrhinos,Sceloporus_undulatus)),((Gallus_gallus,Turdus_migratorius),((Homo_sapiens,(Mus_musculus,Rattus_norvegicus)),Oryctolagus_cuniculus))),Latimeria_chalumnae),((Ambystoma_mexicanum,Siren_intermedia),Typhlonectes_natans)),((((Amphiuma_tridactylum,Discoglossus_pictus),((Grandisonia_alternans,Hypogeophis_rostratus),Ichthyophis_ban…
15500	-21828.353854518402	-21867.41202545181	39.05817093340903	0.28663615580636426	1.7433171265793392	0.039946008466490476	1.0017905244010303	((((((Alligator_mississippiensis,Trachemys_scripta),(Heterodon_platyrhinos,Sceloporus_undulatus)),((Gallus_gallus,Turdus_migratorius),((Homo_sapiens,(Mus_musculus,Rattus_norvegicus)),Oryctolagus_cuniculus))),Latimeria_chalumnae),((Ambystoma_mexicanum,Siren_intermedia),Typhlonectes_natans)),((((Amphiuma_tridactylum,Discoglossus_pictus),((Grandisonia_alternans,Hypogeophis_rostratus),Ichthyophis_ban…
15600	-21826.023226279496	-21868.718726732775	42.69550045327781	0.4578090934307046	2.0683012165151053	0.040077457895104925	0.9746649619247559	((((((Alligator_mississippiensis,Trachemys_scripta),(Heterodon_platyrhinos,Sceloporus_undulatus)),((Gallus_gallus,Turdus_migratorius),((Homo_sapiens,(Mus_musculus,Rattus_norvegicus)),Oryctolagus_cuniculus))),Latimeria_chalumnae),((Ambystoma_mexicanum,Siren_intermedia),Typhlonectes_natans)),((((Amphiuma_tridactylum,Discoglossus_pictus),((Grandisonia_alternans,Hypogeophis_rostratus),Ichthyophis_ban…
15700	-21834.1690043292	-21875.291309947297	41.122305618097265	0.48515401187892704	1.3687132245023141	0.03258372758588432	1.0270751128072768	((((((Alligator_mississippiensis,Trachemys_scripta),(Heterodon_platyrhinos,Sceloporus_undulatus)),((Gallus_gallus,Turdus_migratorius),((Homo_sapiens,(Mus_musculus,Rattus_norvegicus)),Oryctolagus_cuniculus))),Latimeria_chalumnae),((Ambystoma_mexicanum,Siren_intermedia),Typhlonectes_natans)),((((Amphiuma_tridactylum,Discoglossus_pictus),((Grandisonia_alternans,Hypogeophis_rostratus),Ichthyophis_ban…
15800	-21835.18656673191	-21875.37957368596	40.19300695404954	0.8292914649048739	2.172149829266761	0.03242155243738738	1.2811705403090983	((((((Alligator_mississippiensis,Trachemys_scripta),(Heterodon_platyrhinos,Sceloporus_undulatus)),((Gallus_gallus,Turdus_migratorius),((Homo_sapiens,(Mus_musculus,Rattus_norvegicus)),Oryctolagus_cuniculus))),Latimeria_chalumnae),((Ambystoma_mexicanum,Siren_intermedia),Typhlonectes_natans)),((((Amphiuma_tridactylum,Discoglossus_pictus),((Grandisonia_alternans,Hypogeophis_rostratus),Ichthyophis_ban…
15900	-21833.361674994027	-21872.33813151618	38.97645652215124	0.4667471364820493	1.9012752887581388	0.0490762885402732	0.9168650750174016	((((((Alligator_mississippiensis,Trachemys_scripta),(Heterodon_platyrhinos,Sceloporus_undulatus)),((Gallus_gallus,Turdus_migratorius),((Homo_sapiens,(Mus_musculus,Rattus_norvegicus)),Oryctolagus_cuniculus))),Latimeria_chalumnae),((Ambystoma_mexicanum,Siren_intermedia),Typhlonectes_natans)),((((Amphiuma_tridactylum,Discoglossus_pictus),((Grandisonia_alternans,Hypogeophis_rostratus),Ichthyophis_ban…
16000	-21830.805176172442	-21873.872727792575	43.067551620133855	0.3421684661313994	1.9012752887581388	0.03490284485783751	1.1248610097183238	((((((Alligator_mississippiensis,Trachemys_scripta),(Heterodon_platyrhinos,Sceloporus_undulatus)),((Gallus_gallus,Turdus_migratorius),((Homo_sapiens,(Mus_musculus,Rattus_norvegicus)),Oryctolagus_cuniculus))),Latimeria_chalumnae),((Ambystoma_mexicanum,Siren_intermedia),Typhlonectes_natans)),((((Amphiuma_tridactylum,Discoglossus_pictus),((Grandisonia_alternans,Hypogeophis_rostratus),Ichthyophis_ban…
16100	-21828.843879073454	-21873.27398825653	44.43010918307548	0.40431176148808623	2.173324400429018	0.03997536780627087	0.9647235730994205	((((((Alligator_mississippiensis,Trachemys_scripta),(Heterodon_platyrhinos,Sceloporus_undulatus)),((Gallus_gallus,Turdus_migratorius),((Homo_sapiens,(Mus_musculus,Rattus_norvegicus)),Oryctolagus_cuniculus))),Latimeria_chalumnae),((Ambystoma_mexicanum,Siren_intermedia),Typhlonectes_natans)),((((Amphiuma_tridactylum,Discoglossus_pictus),((Grandisonia_alternans,Hypogeophis_rostratus),Ichthyophis_ban…
16200	-21827.890760785085	-21868.553751360818	40.66299057573444	0.8459036261169378	2.2706945251424164	0.04282992522203531	1.056710183808015	((((((Alligator_mississippiensis,Trachemys_scripta),(Heterodon_platyrhinos,Sceloporus_undulatus)),((Gallus_gallus,Turdus_migratorius),((Homo_sapiens,(Mus_musculus,Rattus_norvegicus)),Oryctolagus_cuniculus))),Latimeria_chalumnae),((Ambystoma_mexicanum,Siren_intermedia),Typhlonectes_natans)),((((Amphiuma_tridactylum,Discoglossus_pictus),((Grandisonia_alternans,Hypogeophis_rostratus),Ichthyophis_ban…
16300	-21832.625136768485	-21870.009399309532	37.38426254104756	0.8600186078719761	2.704551661332455	0.02806428991937298	0.947637562839654	((((((Alligator_mississippiensis,Trachemys_scripta),(Heterodon_platyrhinos,Sceloporus_undulatus)),((Gallus_gallus,Turdus_migratorius),((Homo_sapiens,(Mus_musculus,Rattus_norvegicus)),Oryctolagus_cuniculus))),Latimeria_chalumnae),((Ambystoma_mexicanum,Siren_intermedia),Typhlonectes_natans)),((((Amphiuma_tridactylum,Discoglossus_pictus),((Grandisonia_alternans,Hypogeophis_rostratus),Ichthyophis_ban…
16400	-21825.741813792672	-21868.07643295037	42.334619157698384	0.7208749643956915	2.4775817226735453	0.04007326427157924	0.9861981814377603	((((((Alligator_mississippiensis,Trachemys_scripta),(Heterodon_platyrhinos,Sceloporus_undulatus)),((Gallus_gallus,Turdus_migratorius),((Homo_sapiens,(Mus_musculus,Rattus_norvegicus)),Oryctolagus_cuniculus))),Latimeria_chalumnae),((Ambystoma_mexicanum,Siren_intermedia),Typhlonectes_natans)),((((Amphiuma_tridactylum,Discoglossus_pictus),((Grandisonia_alternans,Hypogeophis_rostratus),Ichthyophis_ban…
16500	-21826.476921837846	-21867.804192020198	41.3272701823503	0.6632536768346085	2.1272825721334074	0.04154344328205513	0.8955023692674741	((((((Alligator_mississippiensis,Trachemys_scripta),(Heterodon_platyrhinos,Sceloporus_undulatus)),((Gallus_gallus,Turdus_migratorius),((Homo_sapiens,(Mus_musculus,Rattus_norvegicus)),Oryctolagus_cuniculus))),Latimeria_chalumnae),((Ambystoma_mexicanum,Siren_intermedia),Typhlonectes_natans)),((((Amphiuma_tridactylum,Discoglossus_pictus),((Grandisonia_alternans,Hypogeophis_rostratus),Ichthyophis_ban…
16600	-21833.83672279804	-21872.98004305149	39.14332025344909	1.0311507504451145	2.8855760662817156	0.04638701483066619	0.907396144738768	((((((Alligator_mississippiensis,Trachemys_scripta),(Heterodon_platyrhinos,Sceloporus_undulatus)),((Gallus_gallus,Turdus_migratorius),((Homo_sapiens,(Mus_musculus,Rattus_norvegicus)),Oryctolagus_cuniculus))),Latimeria_chalumnae),((Ambystoma_mexicanum,Siren_intermedia),Typhlonectes_natans)),((((Amphiuma_tridactylum,Discoglossus_pictus),((Grandisonia_alternans,Hypogeophis_rostratus),Ichthyophis_ban…
16700	-21833.66917160562	-21873.07230280616	39.40313120053909	0.410768065160969	1.7935304854184952	0.037209015629039596	1.0013140087815695	((((((Alligator_mississippiensis,Trachemys_scripta),(Heterodon_platyrhinos,Sceloporus_undulatus)),((Gallus_gallus,Turdus_migratorius),((Homo_sapiens,(Mus_musculus,Rattus_norvegicus)),Oryctolagus_cuniculus))),Latimeria_chalumnae),((Ambystoma_mexicanum,Siren_intermedia),Typhlonectes_natans)),((((Amphiuma_tridactylum,Discoglossus_pictus),((Grandisonia_alternans,Hypogeophis_rostratus),Ichthyophis_ban…
16800	-21838.117930006436	-21879.610043365145	41.492113358707506	0.5741136056116256	2.250138124797483	0.03866150761597377	0.8455573977328762	((((((Alligator_mississippiensis,Trachemys_scripta),(Heterodon_platyrhinos,Sceloporus_undulatus)),((Gallus_gallus,Turdus_migratorius),((Homo_sapiens,(Mus_musculus,Rattus_norvegicus)),Oryctolagus_cuniculus))),Latimeria_chalumnae),((Ambystoma_mexicanum,Siren_intermedia),Typhlonectes_natans)),((((Amphiuma_tridactylum,Discoglossus_pictus),((Grandisonia_alternans,Hypogeophis_rostratus),Ichthyophis_ban…
16900	-21836.717074712	-21878.335086269068	41.61801155706906	0.6707826379896925	1.8972941314968867	0.038145754141203275	1.1040653040896529	((((((Alligator_mississippiensis,Trachemys_scripta),(Heterodon_platyrhinos,Sceloporus_undulatus)),((Gallus_gallus,Turdus_migratorius),((Homo_sapiens,(Mus_musculus,Rattus_norvegicus)),Oryctolagus_cuniculus))),Latimeria_chalumnae),((Ambystoma_mexicanum,Siren_intermedia),Typhlonectes_natans)),((((Amphiuma_tridactylum,Discoglossus_pictus),((Grandisonia_alternans,Hypogeophis_rostratus),Ichthyophis_ban…
17000	-21834.752376408513	-21880.01781005617	45.265433647658114	0.41077352396308775	1.8972941314968867	0.03995519346917001	0.9009385116763502	((((((Alligator_mississippiensis,Trachemys_scripta),(Heterodon_platyrhinos,Sceloporus_undulatus)),((Gallus_gallus,Turdus_migratorius),((Homo_sapiens,(Mus_musculus,Rattus_norvegicus)),Oryctolagus_cuniculus))),Latimeria_chalumnae),((Ambystoma_mexicanum,Siren_intermedia),Typhlonectes_natans)),((((Amphiuma_tridactylum,Discoglossus_pictus),((Grandisonia_alternans,Hypogeophis_rostratus),Ichthyophis_ban…
17100	-21834.50546149402	-21876.659305407407	42.15384391338896	0.5955510770114568	1.574378135371991	0.03646414678570193	0.9009385116763502	((((((Alligator_mississippiensis,Trachemys_scripta),(Heterodon_platyrhinos,Sceloporus_undulatus)),((Gallus_gallus,Turdus_migratorius),((Homo_sapiens,(Mus_musculus,Rattus_norvegicus)),Oryctolagus_cuniculus))),Latimeria_chalumnae),((Ambystoma_mexicanum,Siren_intermedia),Typhlonectes_natans)),((((Amphiuma_tridactylum,Discoglossus_pictus),((Grandisonia_alternans,Hypogeophis_rostratus),Ichthyophis_ban…
17200	-21837.22966970424	-21876.740804357767	39.51113465352672	0.18784336573203742	2.0046491690273327	0.03979001588542844	0.9009385116763502	((((((Alligator_mississippiensis,Trachemys_scripta),(Heterodon_platyrhinos,Sceloporus_undulatus)),((Gallus_gallus,Turdus_migratorius),((Homo_sapiens,(Mus_musculus,Rattus_norvegicus)),Oryctolagus_cuniculus))),Latimeria_chalumnae),((Ambystoma_mexicanum,Siren_intermedia),Typhlonectes_natans)),((((Amphiuma_tridactylum,Discoglossus_pictus),((Grandisonia_alternans,Hypogeophis_rostratus),Ichthyophis_ban…
17300	-21837.25672558411	-21876.06990114883	38.8131755647182	0.4609826125546419	1.4649011099228297	0.03622060723753907	0.8873983014290727	((((((Alligator_mississippiensis,Trachemys_scripta),(Heterodon_platyrhinos,Sceloporus_undulatus)),((Gallus_gallus,Turdus_migratorius),((Homo_sapiens,(Mus_musculus,Rattus_norvegicus)),Oryctolagus_cuniculus))),Latimeria_chalumnae),((Ambystoma_mexicanum,Siren_intermedia),Typhlonectes_natans)),((((Amphiuma_tridactylum,Discoglossus_pictus),((Grandisonia_alternans,Hypogeophis_rostratus),Ichthyophis_ban…
17400	-21838.467132318954	-21875.229853511635	36.76272119268202	0.48338707657100444	1.8870256622626038	0.04413339420025892	1.096114709121873	((((((Alligator_mississippiensis,Trachemys_scripta),(Heterodon_platyrhinos,Sceloporus_undulatus)),((Gallus_gallus,Turdus_migratorius),((Homo_sapiens,(Mus_musculus,Rattus_norvegicus)),Oryctolagus_cuniculus))),Latimeria_chalumnae),((Ambystoma_mexicanum,Siren_intermedia),Typhlonectes_natans)),((((Amphiuma_tridactylum,Discoglossus_pictus),((Grandisonia_alternans,Hypogeophis_rostratus),Ichthyophis_ban…
17500	-21839.560704170446	-21872.905158895774	33.344454725326884	1.1977504766760507	2.731170403666657	0.051528384280364964	0.8494639399069703	((((((Alligator_mississippiensis,Trachemys_scripta),(Heterodon_platyrhinos,Sceloporus_undulatus)),((Gallus_gallus,Turdus_migratorius),((Homo_sapiens,(Mus_musculus,Rattus_norvegicus)),Oryctolagus_cuniculus))),Latimeria_chalumnae),((Ambystoma_mexicanum,Siren_intermedia),Typhlonectes_natans)),((((Amphiuma_tridactylum,Discoglossus_pictus),((Grandisonia_alternans,Hypogeophis_rostratus),Ichthyophis_ban…
17600	-21844.124567277995	-21873.708829510342	29.584262232346475	1.4864086290032614	2.5532310807840033	0.05926438071437232	0.8896479554024033	((((((Alligator_mississippiensis,Trachemys_scripta),(Heterodon_platyrhinos,Sceloporus_undulatus)),((Gallus_gallus,Turdus_migratorius),((Homo_sapiens,(Mus_musculus,Rattus_norvegicus)),Oryctolagus_cuniculus))),Latimeria_chalumnae),((Ambystoma_mexicanum,Siren_intermedia),Typhlonectes_natans)),((((Amphiuma_tridactylum,Discoglossus_pictus),((Grandisonia_alternans,Hypogeophis_rostratus),Ichthyophis_ban…
17700	-21845.967820736263	-21878.05584344455	32.08802270828351	1.3712374685185371	2.8079178832728706	0.03161621086685802	0.9709717917645719	((((((Alligator_mississippiensis,Trachemys_scripta),(Heterodon_platyrhinos,Sceloporus_undulatus)),((Gallus_gallus,Turdus_migratorius),((Homo_sapiens,(Mus_musculus,Rattus_norvegicus)),Oryctolagus_cuniculus))),Latimeria_chalumnae),((Ambystoma_mexicanum,Siren_intermedia),Typhlonectes_natans)),((((Amphiuma_tridactylum,Discoglossus_pictus),((Grandisonia_alternans,Hypogeophis_rostratus),Ichthyophis_ban…
17800	-21838.208721449424	-21869.85748533135	31.648763881926865	0.753884483847238	2.8285670045453917	0.0449861310647482	0.8233071840791032	((((((Alligator_mississippiensis,Trachemys_scripta),(Heterodon_platyrhinos,Sceloporus_undulatus)),((Gallus_gallus,Turdus_migratorius),((Homo_sapiens,(Mus_musculus,Rattus_norvegicus)),Oryctolagus_cuniculus))),Latimeria_chalumnae),((Ambystoma_mexicanum,Siren_intermedia),Typhlonectes_natans)),((((Amphiuma_tridactylum,Discoglossus_pictus),((Grandisonia_alternans,Hypogeophis_rostratus),Ichthyophis_ban…
17900	-21832.628105596883	-21869.699464694975	37.071359098091094	0.5694433009419746	2.2203618512637773	0.048169973191584003	0.9414728101015903	((((((Alligator_mississippiensis,Trachemys_scripta),(Heterodon_platyrhinos,Sceloporus_undulatus)),((Gallus_gallus,Turdus_migratorius),((Homo_sapiens,(Mus_musculus,Rattus_norvegicus)),Oryctolagus_cuniculus))),Latimeria_chalumnae),((Ambystoma_mexicanum,Siren_intermedia),Typhlonectes_natans)),((((Amphiuma_tridactylum,Discoglossus_pictus),((Grandisonia_alternans,Hypogeophis_rostratus),Ichthyophis_ban…
18000	-21829.43336540682	-21868.679654986903	39.24628958008102	0.7112502164071035	2.7883834074777742	0.04614734029528658	0.9261438614158213	((((((Alligator_mississippiensis,Trachemys_scripta),(Heterodon_platyrhinos,Sceloporus_undulatus)),((Gallus_gallus,Turdus_migratorius),((Homo_sapiens,(Mus_musculus,Rattus_norvegicus)),Oryctolagus_cuniculus))),Latimeria_chalumnae),((Ambystoma_mexicanum,Siren_intermedia),Typhlonectes_natans)),((((Amphiuma_tridactylum,Discoglossus_pictus),((Grandisonia_alternans,Hypogeophis_rostratus),Ichthyophis_ban…
18100	-21825.07212936271	-21866.71881055825	41.64668119553952	1.2097088112512748	2.289437638552212	0.039510588265860395	0.9071245738993939	((((((Alligator_mississippiensis,Trachemys_scripta),(Heterodon_platyrhinos,Sceloporus_undulatus)),((Gallus_gallus,Turdus_migratorius),((Homo_sapiens,(Mus_musculus,Rattus_norvegicus)),Oryctolagus_cuniculus))),Latimeria_chalumnae),((Ambystoma_mexicanum,Siren_intermedia),Typhlonectes_natans)),((((Amphiuma_tridactylum,Discoglossus_pictus),((Grandisonia_alternans,Hypogeophis_rostratus),Ichthyophis_ban…
18200	-21829.590830472243	-21870.73462111541	41.143790643167904	0.6134913688009521	2.163408475827554	0.04488497965959192	0.9342179256882169	((((((Alligator_mississippiensis,Trachemys_scripta),(Heterodon_platyrhinos,Sceloporus_undulatus)),((Gallus_gallus,Turdus_migratorius),((Homo_sapiens,(Mus_musculus,Rattus_norvegicus)),Oryctolagus_cuniculus))),Latimeria_chalumnae),((Ambystoma_mexicanum,Siren_intermedia),Typhlonectes_natans)),((((Amphiuma_tridactylum,Discoglossus_pictus),((Grandisonia_alternans,Hypogeophis_rostratus),Ichthyophis_ban…
18300	-21833.25742302529	-21873.802266628234	40.544843602944766	0.8002755754873132	2.8576854225389345	0.03396178011114327	1.0416636539642996	((((((Alligator_mississippiensis,Trachemys_scripta),(Heterodon_platyrhinos,Sceloporus_undulatus)),((Gallus_gallus,Turdus_migratorius),((Homo_sapiens,(Mus_musculus,Rattus_norvegicus)),Oryctolagus_cuniculus))),Latimeria_chalumnae),((Ambystoma_mexicanum,Siren_intermedia),Typhlonectes_natans)),((((Amphiuma_tridactylum,Discoglossus_pictus),((Grandisonia_alternans,Hypogeophis_rostratus),Ichthyophis_ban…
18400	-21829.28413787902	-21871.699909886494	42.415772007471276	1.0231539924910227	2.8576854225389345	0.03515438520846518	0.9450549970948723	((((((Alligator_mississippiensis,Trachemys_scripta),(Heterodon_platyrhinos,Sceloporus_undulatus)),((Gallus_gallus,Turdus_migratorius),((Homo_sapiens,(Mus_musculus,Rattus_norvegicus)),Oryctolagus_cuniculus))),Latimeria_chalumnae),((Ambystoma_mexicanum,Siren_intermedia),Typhlonectes_natans)),((((Amphiuma_tridactylum,Discoglossus_pictus),((Grandisonia_alternans,Hypogeophis_rostratus),Ichthyophis_ban…
18500	-21829.18273661063	-21869.484333165696	40.30159655506575	1.0231539924910227	2.418419516294853	0.04238501870245403	1.1605892835971872	((((((Alligator_mississippiensis,Trachemys_scripta),(Heterodon_platyrhinos,Sceloporus_undulatus)),((Gallus_gallus,Turdus_migratorius),((Homo_sapiens,(Mus_musculus,Rattus_norvegicus)),Oryctolagus_cuniculus))),Latimeria_chalumnae),((Ambystoma_mexicanum,Siren_intermedia),Typhlonectes_natans)),((((Amphiuma_tridactylum,Discoglossus_pictus),((Grandisonia_alternans,Hypogeophis_rostratus),Ichthyophis_ban…
18600	-21825.147181867527	-21869.012317735233	43.86513586770599	0.5465119065611701	1.9402366429343698	0.033018348125624264	1.0623367862894797	((((((Alligator_mississippiensis,Trachemys_scripta),(Heterodon_platyrhinos,Sceloporus_undulatus)),((Gallus_gallus,Turdus_migratorius),((Homo_sapiens,(Mus_musculus,Rattus_norvegicus)),Oryctolagus_cuniculus))),Latimeria_chalumnae),((Ambystoma_mexicanum,Siren_intermedia),Typhlonectes_natans)),((((Amphiuma_tridactylum,Discoglossus_pictus),((Grandisonia_alternans,Hypogeophis_rostratus),Ichthyophis_ban…
18700	-21824.980111016714	-21870.88686560792	45.906754591208575	0.44058631538007265	2.004616635511982	0.03534286216771109	0.9080042944893328	((((((Alligator_mississippiensis,Trachemys_scripta),(Heterodon_platyrhinos,Sceloporus_undulatus)),((Gallus_gallus,Turdus_migratorius),((Homo_sapiens,(Mus_musculus,Rattus_norvegicus)),Oryctolagus_cuniculus))),Latimeria_chalumnae),((Ambystoma_mexicanum,Siren_intermedia),Typhlonectes_natans)),((((Amphiuma_tridactylum,Discoglossus_pictus),((Grandisonia_alternans,Hypogeophis_rostratus),Ichthyophis_ban…
18800	-21821.165396041742	-21868.988744200058	47.823348158315135	0.5466074399963964	2.004616635511982	0.03592751113254908	0.9246764842195353	((((((Alligator_mississippiensis,Trachemys_scripta),(Heterodon_platyrhinos,Sceloporus_undulatus)),((Gallus_gallus,Turdus_migratorius),((Homo_sapiens,(Mus_musculus,Rattus_norvegicus)),Oryctolagus_cuniculus))),Latimeria_chalumnae),((Ambystoma_mexicanum,Siren_intermedia),Typhlonectes_natans)),((((Amphiuma_tridactylum,Discoglossus_pictus),((Grandisonia_alternans,Hypogeophis_rostratus),Ichthyophis_ban…
18900	-21820.074438621672	-21870.711882723408	50.637444101735795	0.5630610213003283	1.9482639832370774	0.0336204479109971	0.8899708381372075	((((((Alligator_mississippiensis,Trachemys_scripta),(Heterodon_platyrhinos,Sceloporus_undulatus)),((Gallus_gallus,Turdus_migratorius),((Homo_sapiens,(Mus_musculus,Rattus_norvegicus)),Oryctolagus_cuniculus))),Latimeria_chalumnae),((Ambystoma_mexicanum,Siren_intermedia),Typhlonectes_natans)),((((Amphiuma_tridactylum,Discoglossus_pictus),((Grandisonia_alternans,Hypogeophis_rostratus),Ichthyophis_ban…
19000	-21818.998243501617	-21869.079545333927	50.081301832308164	0.5926918146793541	1.9482639832370774	0.02903543138698398	0.9140834128284325	((((((Alligator_mississippiensis,Trachemys_scripta),(Heterodon_platyrhinos,Sceloporus_undulatus)),((Gallus_gallus,Turdus_migratorius),((Homo_sapiens,(Mus_musculus,Rattus_norvegicus)),Oryctolagus_cuniculus))),Latimeria_chalumnae),((Ambystoma_mexicanum,Siren_intermedia),Typhlonectes_natans)),((((Amphiuma_tridactylum,Discoglossus_pictus),((Grandisonia_alternans,Hypogeophis_rostratus),Ichthyophis_ban…
19100	-21820.159297568127	-21866.90049715196	46.74119958383272	0.81707061208575	2.2525207242283494	0.03696859776892164	0.9922146073653778	((((((Alligator_mississippiensis,Trachemys_scripta),(Heterodon_platyrhinos,Sceloporus_undulatus)),((Gallus_gallus,Turdus_migratorius),((Homo_sapiens,(Mus_musculus,Rattus_norvegicus)),Oryctolagus_cuniculus))),Latimeria_chalumnae),((Ambystoma_mexicanum,Siren_intermedia),Typhlonectes_natans)),((((Amphiuma_tridactylum,Discoglossus_pictus),((Grandisonia_alternans,Hypogeophis_rostratus),Ichthyophis_ban…
19200	-21828.15096602251	-21870.654661359353	42.503695336845226	0.9463606817199812	2.2525207242283494	0.04479085139343084	0.9899646819996067	((((((Alligator_mississippiensis,Trachemys_scripta),(Heterodon_platyrhinos,Sceloporus_undulatus)),((Gallus_gallus,Turdus_migratorius),((Homo_sapiens,(Mus_musculus,Rattus_norvegicus)),Oryctolagus_cuniculus))),Latimeria_chalumnae),((Ambystoma_mexicanum,Siren_intermedia),Typhlonectes_natans)),((((Amphiuma_tridactylum,Discoglossus_pictus),((Grandisonia_alternans,Hypogeophis_rostratus),Ichthyophis_ban…
19300	-21828.1697343456	-21873.072745534457	44.90301118885513	0.67760586142133	1.961915340548222	0.038452789631628785	0.9899646819996067	((((((Alligator_mississippiensis,Trachemys_scripta),(Heterodon_platyrhinos,Sceloporus_undulatus)),((Gallus_gallus,Turdus_migratorius),((Homo_sapiens,(Mus_musculus,Rattus_norvegicus)),Oryctolagus_cuniculus))),Latimeria_chalumnae),((Ambystoma_mexicanum,Siren_intermedia),Typhlonectes_natans)),((((Amphiuma_tridactylum,Discoglossus_pictus),((Grandisonia_alternans,Hypogeophis_rostratus),Ichthyophis_ban…
19400	-21825.38426172397	-21868.389681308705	43.00541958473371	0.7718513020059221	2.402034123948038	0.03620651622488393	0.9506565241948419	((((((Alligator_mississippiensis,Trachemys_scripta),(Heterodon_platyrhinos,Sceloporus_undulatus)),((Gallus_gallus,Turdus_migratorius),((Homo_sapiens,(Mus_musculus,Rattus_norvegicus)),Oryctolagus_cuniculus))),Latimeria_chalumnae),((Ambystoma_mexicanum,Siren_intermedia),Typhlonectes_natans)),((((Amphiuma_tridactylum,Discoglossus_pictus),((Grandisonia_alternans,Hypogeophis_rostratus),Ichthyophis_ban…
19500	-21826.676581355783	-21870.39643244008	43.71985108429596	0.7556784691889853	2.402034123948038	0.043481500737658864	0.9052476159076922	((((((Alligator_mississippiensis,Trachemys_scripta),(Heterodon_platyrhinos,Sceloporus_undulatus)),((Gallus_gallus,Turdus_migratorius),((Homo_sapiens,(Mus_musculus,Rattus_norvegicus)),Oryctolagus_cuniculus))),Latimeria_chalumnae),((Ambystoma_mexicanum,Siren_intermedia),Typhlonectes_natans)),((((Amphiuma_tridactylum,Discoglossus_pictus),((Grandisonia_alternans,Hypogeophis_rostratus),Ichthyophis_ban…
19600	-21828.6934538762	-21872.25965187517	43.56619799896963	0.5740655086318063	2.0107302155278632	0.043481500737658864	1.1181028067421115	((((((Alligator_mississippiensis,Trachemys_scripta),(Heterodon_platyrhinos,Sceloporus_undulatus)),((Gallus_gallus,Turdus_migratorius),((Homo_sapiens,(Mus_musculus,Rattus_norvegicus)),Oryctolagus_cuniculus))),Latimeria_chalumnae),((Ambystoma_mexicanum,Siren_intermedia),Typhlonectes_natans)),((((Amphiuma_tridactylum,Discoglossus_pictus),((Grandisonia_alternans,Hypogeophis_rostratus),Ichthyophis_ban…
19700	-21831.679683542614	-21875.33038190037	43.65069835775792	0.5789201292538245	2.0107302155278632	0.043176006118953135	0.9960515284148851	((((((Alligator_mississippiensis,Trachemys_scripta),(Heterodon_platyrhinos,Sceloporus_undulatus)),((Gallus_gallus,Turdus_migratorius),((Homo_sapiens,(Mus_musculus,Rattus_norvegicus)),Oryctolagus_cuniculus))),Latimeria_chalumnae),((Ambystoma_mexicanum,Siren_intermedia),Typhlonectes_natans)),((((Amphiuma_tridactylum,Discoglossus_pictus),((Grandisonia_alternans,Hypogeophis_rostratus),Ichthyophis_ban…
19800	-21830.836981308814	-21870.597948515042	39.76096720622822	0.5789201292538245	2.223046335810352	0.029357329661991352	1.0065916565740756	((((((Alligator_mississippiensis,Trachemys_scripta),(Heterodon_platyrhinos,Sceloporus_undulatus)),((Gallus_gallus,Turdus_migratorius),((Homo_sapiens,(Mus_musculus,Rattus_norvegicus)),Oryctolagus_cuniculus))),Latimeria_chalumnae),((Ambystoma_mexicanum,Siren_intermedia),Typhlonectes_natans)),((((Amphiuma_tridactylum,Discoglossus_pictus),((Grandisonia_alternans,Hypogeophis_rostratus),Ichthyophis_ban…
19900	-21831.520920164956	-21871.392114875296	39.87119471033945	0.30003436245921544	2.223046335810352	0.033598979712251134	0.9315382766637545	((((((Alligator_mississippiensis,Trachemys_scripta),(Heterodon_platyrhinos,Sceloporus_undulatus)),((Gallus_gallus,Turdus_migratorius),((Homo_sapiens,(Mus_musculus,Rattus_norvegicus)),Oryctolagus_cuniculus))),Latimeria_chalumnae),((Ambystoma_mexicanum,Siren_intermedia),Typhlonectes_natans)),((((Amphiuma_tridactylum,Discoglossus_pictus),((Grandisonia_alternans,Hypogeophis_rostratus),Ichthyophis_ban…
20000	-21829.019638806036	-21875.746666872914	46.72702806687677	0.4875907035525234	1.8935733417585063	0.04169641212596008	0.9592696606058255	((((((Alligator_mississippiensis,Trachemys_scripta),(Heterodon_platyrhinos,Sceloporus_undulatus)),((Gallus_gallus,Turdus_migratorius),((Homo_sapiens,(Mus_musculus,Rattus_norvegicus)),Oryctolagus_cuniculus))),Latimeria_chalumnae),((Ambystoma_mexicanum,Siren_intermedia),Typhlonectes_natans)),((((Amphiuma_tridactylum,Discoglossus_pictus),((Grandisonia_alternans,Hypogeophis_rostratus),Ichthyophis_ban…
20100	-21833.36268144216	-21875.64240354089	42.27972209873208	0.29781407730250503	1.643032006592951	0.03520032437343316	1.1792978906976632	((((((Alligator_mississippiensis,Trachemys_scripta),(Heterodon_platyrhinos,Sceloporus_undulatus)),((Gallus_gallus,Turdus_migratorius),((Homo_sapiens,(Mus_musculus,Rattus_norvegicus)),Oryctolagus_cuniculus))),Latimeria_chalumnae),((Ambystoma_mexicanum,Siren_intermedia),Typhlonectes_natans)),((((Amphiuma_tridactylum,Discoglossus_pictus),((Grandisonia_alternans,Hypogeophis_rostratus),Ichthyophis_ban…
20200	-21839.002870601398	-21880.5042723026	41.501401701202624	0.5160093773257916	1.6972224601820374	0.04191821268167969	0.8843138184305634	((((((Alligator_mississippiensis,Trachemys_scripta),(Heterodon_platyrhinos,Sceloporus_undulatus)),((Gallus_gallus,Turdus_migratorius),((Homo_sapiens,(Mus_musculus,Rattus_norvegicus)),Oryctolagus_cuniculus))),Latimeria_chalumnae),((Ambystoma_mexicanum,Siren_intermedia),Typhlonectes_natans)),((((Amphiuma_tridactylum,Discoglossus_pictus),((Grandisonia_alternans,Hypogeophis_rostratus),Ichthyophis_ban…
20300	-21835.1763563286	-21876.734046391677	41.55769006307791	0.5174726058172485	1.7480256890675228	0.04261907924267331	0.9442410928210194	((((((Alligator_mississippiensis,Trachemys_scripta),(Heterodon_platyrhinos,Sceloporus_undulatus)),((Gallus_gallus,Turdus_migratorius),((Homo_sapiens,(Mus_musculus,Rattus_norvegicus)),Oryctolagus_cuniculus))),Latimeria_chalumnae),((Ambystoma_mexicanum,Siren_intermedia),Typhlonectes_natans)),((((Amphiuma_tridactylum,Discoglossus_pictus),((Grandisonia_alternans,Hypogeophis_rostratus),Ichthyophis_ban…
20400	-21834.07019124417	-21873.658574080917	39.58838283674674	0.8264592072298255	1.7480256890675228	0.045898861572529454	1.021014876332428	((((((Alligator_mississippiensis,Trachemys_scripta),(Heterodon_platyrhinos,Sceloporus_undulatus)),((Gallus_gallus,Turdus_migratorius),((Homo_sapiens,(Mus_musculus,Rattus_norvegicus)),Oryctolagus_cuniculus))),Latimeria_chalumnae),((Ambystoma_mexicanum,Siren_intermedia),Typhlonectes_natans)),((((Amphiuma_tridactylum,Discoglossus_pictus),((Grandisonia_alternans,Hypogeophis_rostratus),Ichthyophis_ban…
20500	-21832.8417747436	-21873.751025904865	40.90925116126672	0.36767576124060997	1.5053288585074698	0.0432137696394118	1.0366861061921928	((((((Alligator_mississippiensis,Trachemys_scripta),(Heterodon_platyrhinos,Sceloporus_undulatus)),((Gallus_gallus,Turdus_migratorius),((Homo_sapiens,(Mus_musculus,Rattus_norvegicus)),Oryctolagus_cuniculus))),Latimeria_chalumnae),((Ambystoma_mexicanum,Siren_intermedia),Typhlonectes_natans)),((((Amphiuma_tridactylum,Discoglossus_pictus),((Grandisonia_alternans,Hypogeophis_rostratus),Ichthyophis_ban…
20600	-21834.319691763085	-21871.448780678238	37.12908891515415	0.5509152213624977	1.5053288585074698	0.05635059121155922	0.9032330118606935	((((((Alligator_mississippiensis,Trachemys_scripta),(Heterodon_platyrhinos,Sceloporus_undulatus)),((Gallus_gallus,Turdus_migratorius),((Homo_sapiens,(Mus_musculus,Rattus_norvegicus)),Oryctolagus_cuniculus))),Latimeria_chalumnae),((Ambystoma_mexicanum,Siren_intermedia),Typhlonectes_natans)),((((Amphiuma_tridactylum,Discoglossus_pictus),((Grandisonia_alternans,Hypogeophis_rostratus),Ichthyophis_ban…
20700	-21830.097317655367	-21870.55969112892	40.462373473552915	0.45577678928259335	2.0949263226065526	0.029976233369731233	0.9931004115008146	((((((Alligator_mississippiensis,Trachemys_scripta),(Heterodon_platyrhinos,Sceloporus_undulatus)),((Gallus_gallus,Turdus_migratorius),((Homo_sapiens,(Mus_musculus,Rattus_norvegicus)),Oryctolagus_cuniculus))),Latimeria_chalumnae),((Ambystoma_mexicanum,Siren_intermedia),Typhlonectes_natans)),((((Amphiuma_tridactylum,Discoglossus_pictus),((Grandisonia_alternans,Hypogeophis_rostratus),Ichthyophis_ban…
20800	-21828.980912977353	-21869.850187894495	40.86927491714382	0.36363448369747475	1.8407286282563873	0.042260229974979434	0.9783378493683216	((((((Alligator_mississippiensis,Trachemys_scripta),(Heterodon_platyrhinos,Sceloporus_undulatus)),((Gallus_gallus,Turdus_migratorius),((Homo_sapiens,(Mus_musculus,Rattus_norvegicus)),Oryctolagus_cuniculus))),Latimeria_chalumnae),((Ambystoma_mexicanum,Siren_intermedia),Typhlonectes_natans)),((((Amphiuma_tridactylum,Discoglossus_pictus),((Grandisonia_alternans,Hypogeophis_rostratus),Ichthyophis_ban…
20900	-21825.39922310799	-21867.571238084056	42.17201497606563	0.6652639409228361	2.3466429917350826	0.036371868241486534	0.8008146929628518	((((((Alligator_mississippiensis,Trachemys_scripta),(Heterodon_platyrhinos,Sceloporus_undulatus)),((Gallus_gallus,Turdus_migratorius),((Homo_sapiens,(Mus_musculus,Rattus_norvegicus)),Oryctolagus_cuniculus))),Latimeria_chalumnae),((Ambystoma_mexicanum,Siren_intermedia),Typhlonectes_natans)),((((Amphiuma_tridactylum,Discoglossus_pictus),((Grandisonia_alternans,Hypogeophis_rostratus),Ichthyophis_ban…
21000	-21828.283943375547	-21869.515689968008	41.231746592460205	0.6451683414032148	2.844412901408447	0.04190931604895592	1.0112936273878546	((((((Alligator_mississippiensis,Trachemys_scripta),(Heterodon_platyrhinos,Sceloporus_undulatus)),((Gallus_gallus,Turdus_migratorius),((Homo_sapiens,(Mus_musculus,Rattus_norvegicus)),Oryctolagus_cuniculus))),Latimeria_chalumnae),((Ambystoma_mexicanum,Siren_intermedia),Typhlonectes_natans)),((((Amphiuma_tridactylum,Discoglossus_pictus),((Grandisonia_alternans,Hypogeophis_rostratus),Ichthyophis_ban…
21100	-21832.0337982233	-21875.00898756176	42.97518933846167	0.9254694952242312	2.4735077993939703	0.04758833517179718	1.0390589191358903	((((((Alligator_mississippiensis,Trachemys_scripta),(Heterodon_platyrhinos,Sceloporus_undulatus)),((Gallus_gallus,Turdus_migratorius),((Homo_sapiens,(Mus_musculus,Rattus_norvegicus)),Oryctolagus_cuniculus))),Latimeria_chalumnae),((Ambystoma_mexicanum,Siren_intermedia),Typhlonectes_natans)),((((Amphiuma_tridactylum,Discoglossus_pictus),((Grandisonia_alternans,Hypogeophis_rostratus),Ichthyophis_ban…
21200	-21832.845564010833	-21873.815060828845	40.969496818013695	0.8172329139662877	2.4735077993939703	0.04298569345978058	0.8750537326372412	((((((Alligator_mississippiensis,Trachemys_scripta),(Heterodon_platyrhinos,Sceloporus_undulatus)),((Gallus_gallus,Turdus_migratorius),((Homo_sapiens,(Mus_musculus,Rattus_norvegicus)),Oryctolagus_cuniculus))),Latimeria_chalumnae),((Ambystoma_mexicanum,Siren_intermedia),Typhlonectes_natans)),((((Amphiuma_tridactylum,Discoglossus_pictus),((Grandisonia_alternans,Hypogeophis_rostratus),Ichthyophis_ban…
21300	-21834.12694097414	-21872.861535816464	38.73459484232552	1.0317944707033628	2.4735077993939703	0.035583724394785396	0.9088605949298911	((((((Alligator_mississippiensis,Trachemys_scripta),(Heterodon_platyrhinos,Sceloporus_undulatus)),((Gallus_gallus,Turdus_migratorius),((Homo_sapiens,(Mus_musculus,Rattus_norvegicus)),Oryctolagus_cuniculus))),Latimeria_chalumnae),((Ambystoma_mexicanum,Siren_intermedia),Typhlonectes_natans)),((((Amphiuma_tridactylum,Discoglossus_pictus),((Grandisonia_alternans,Hypogeophis_rostratus),Ichthyophis_ban…
21400	-21828.368121906766	-21869.836572380736	41.468450473970975	0.4744085962534714	1.7907987911954113	0.03916930542686265	0.9607882032013465	((((((Alligator_mississippiensis,Trachemys_scripta),(Heterodon_platyrhinos,Sceloporus_undulatus)),((Gallus_gallus,Turdus_migratorius),((Homo_sapiens,(Mus_musculus,Rattus_norvegicus)),Oryctolagus_cuniculus))),Latimeria_chalumnae),((Ambystoma_mexicanum,Siren_intermedia),Typhlonectes_natans)),((((Amphiuma_tridactylum,Discoglossus_pictus),((Grandisonia_alternans,Hypogeophis_rostratus),Ichthyophis_ban…
21500	-21829.46480620997	-21868.811199482236	39.34639327226455	0.5229736152393231	2.2702511452450325	0.03797122084094832	1.0969910106425549	((((((Alligator_mississippiensis,Trachemys_scripta),(Heterodon_platyrhinos,Sceloporus_undulatus)),((Gallus_gallus,Turdus_migratorius),((Homo_sapiens,(Mus_musculus,Rattus_norvegicus)),Oryctolagus_cuniculus))),Latimeria_chalumnae),((Ambystoma_mexicanum,Siren_intermedia),Typhlonectes_natans)),((((Amphiuma_tridactylum,Discoglossus_pictus),((Grandisonia_alternans,Hypogeophis_rostratus),Ichthyophis_ban…
21600	-21834.649365327095	-21872.588557079343	37.93919175224626	0.3573738102638104	2.25015703750313	0.035802424634581165	1.1584355720730228	((((((Alligator_mississippiensis,Trachemys_scripta),(Heterodon_platyrhinos,Sceloporus_undulatus)),((Gallus_gallus,Turdus_migratorius),((Homo_sapiens,(Mus_musculus,Rattus_norvegicus)),Oryctolagus_cuniculus))),Latimeria_chalumnae),((Ambystoma_mexicanum,Siren_intermedia),Typhlonectes_natans)),((((Amphiuma_tridactylum,Discoglossus_pictus),((Grandisonia_alternans,Hypogeophis_rostratus),Ichthyophis_ban…
21700	-21837.782146630965	-21876.124046686626	38.341900055660545	0.8653833181001127	2.222332997890225	0.05000307160126512	0.9506783558781802	((((((Alligator_mississippiensis,Trachemys_scripta),(Heterodon_platyrhinos,Sceloporus_undulatus)),((Gallus_gallus,Turdus_migratorius),((Homo_sapiens,(Mus_musculus,Rattus_norvegicus)),Oryctolagus_cuniculus))),Latimeria_chalumnae),((Ambystoma_mexicanum,Siren_intermedia),Typhlonectes_natans)),((((Amphiuma_tridactylum,Discoglossus_pictus),((Grandisonia_alternans,Hypogeophis_rostratus),Ichthyophis_ban…
21800	-21834.625301904456	-21873.10330314925	38.47800124479382	0.692951051648637	1.9128694738830856	0.030542989607685447	0.8780364875408457	((((((Alligator_mississippiensis,Trachemys_scripta),(Heterodon_platyrhinos,Sceloporus_undulatus)),((Gallus_gallus,Turdus_migratorius),((Homo_sapiens,(Mus_musculus,Rattus_norvegicus)),Oryctolagus_cuniculus))),Latimeria_chalumnae),((Ambystoma_mexicanum,Siren_intermedia),Typhlonectes_natans)),((((Amphiuma_tridactylum,Discoglossus_pictus),((Grandisonia_alternans,Hypogeophis_rostratus),Ichthyophis_ban…
21900	-21836.207930472217	-21872.13363699638	35.925706524161605	1.0358908975625194	1.5713429400290893	0.04552891672439832	0.9376076354242457	((((((Alligator_mississippiensis,Trachemys_scripta),(Heterodon_platyrhinos,Sceloporus_undulatus)),((Gallus_gallus,Turdus_migratorius),((Homo_sapiens,(Mus_musculus,Rattus_norvegicus)),Oryctolagus_cuniculus))),Latimeria_chalumnae),((Ambystoma_mexicanum,Siren_intermedia),Typhlonectes_natans)),((((Amphiuma_tridactylum,Discoglossus_pictus),((Grandisonia_alternans,Hypogeophis_rostratus),Ichthyophis_ban…
22000	-21831.31674618669	-21869.815896312706	38.49915012601497	0.6784029473210345	2.404957046909964	0.04499310272698043	0.9376076354242457	((((((Alligator_mississippiensis,Trachemys_scripta),(Heterodon_platyrhinos,Sceloporus_undulatus)),((Gallus_gallus,Turdus_migratorius),((Homo_sapiens,(Mus_musculus,Rattus_norvegicus)),Oryctolagus_cuniculus))),Latimeria_chalumnae),((Ambystoma_mexicanum,Siren_intermedia),Typhlonectes_natans)),((((Amphiuma_tridactylum,Discoglossus_pictus),((Grandisonia_alternans,Hypogeophis_rostratus),Ichthyophis_ban…
22100	-21830.556250607933	-21867.196024813664	36.63977420573098	0.5094286772042534	1.8492988860638142	0.04433863465344419	0.9654913171416362	((((((Alligator_mississippiensis,Trachemys_scripta),(Heterodon_platyrhinos,Sceloporus_undulatus)),((Gallus_gallus,Turdus_migratorius),((Homo_sapiens,(Mus_musculus,Rattus_norvegicus)),Oryctolagus_cuniculus))),Latimeria_chalumnae),((Ambystoma_mexicanum,Siren_intermedia),Typhlonectes_natans)),((((Amphiuma_tridactylum,Discoglossus_pictus),((Grandisonia_alternans,Hypogeophis_rostratus),Ichthyophis_ban…
22200	-21826.176686636205	-21864.77688465638	38.600198020177594	0.6954542098950618	2.264233978576348	0.04433863465344419	0.7868933735375871	((((((Alligator_mississippiensis,Trachemys_scripta),(Heterodon_platyrhinos,Sceloporus_undulatus)),((Gallus_gallus,Turdus_migratorius),((Homo_sapiens,(Mus_musculus,Rattus_norvegicus)),Oryctolagus_cuniculus))),Latimeria_chalumnae),((Ambystoma_mexicanum,Siren_intermedia),Typhlonectes_natans)),((((Amphiuma_tridactylum,Discoglossus_pictus),((Grandisonia_alternans,Hypogeophis_rostratus),Ichthyophis_ban…
22300	-21829.09533507691	-21867.543333780675	38.44799870376599	0.6954542098950618	2.3472666556658424	0.03988353276792039	0.9116218813708531	((((((Alligator_mississippiensis,Trachemys_scripta),(Heterodon_platyrhinos,Sceloporus_undulatus)),((Gallus_gallus,Turdus_migratorius),((Homo_sapiens,(Mus_musculus,Rattus_norvegicus)),Oryctolagus_cuniculus))),Latimeria_chalumnae),((Ambystoma_mexicanum,Siren_intermedia),Typhlonectes_natans)),((((Amphiuma_tridactylum,Discoglossus_pictus),((Grandisonia_alternans,Hypogeophis_rostratus),Ichthyophis_ban…
22400	-21831.776926301125	-21868.18936339751	36.412437096384664	0.41246328156374645	1.989666816584345	0.03623050611026052	1.0492506520748528	((((((Alligator_mississippiensis,Trachemys_scripta),(Heterodon_platyrhinos,Sceloporus_undulatus)),((Gallus_gallus,Turdus_migratorius),((Homo_sapiens,(Mus_musculus,Rattus_norvegicus)),Oryctolagus_cuniculus))),Latimeria_chalumnae),((Ambystoma_mexicanum,Siren_intermedia),Typhlonectes_natans)),((((Amphiuma_tridactylum,Discoglossus_pictus),((Grandisonia_alternans,Hypogeophis_rostratus),Ichthyophis_ban…
22500	-21830.292030743927	-21876.493037263142	46.201006519216556	0.5664359632197966	1.712983280587407	0.03958433548044618	0.9167520289494875	((((((Alligator_mississippiensis,Trachemys_scripta),(Heterodon_platyrhinos,Sceloporus_undulatus)),((Gallus_gallus,Turdus_migratorius),((Homo_sapiens,(Mus_musculus,Rattus_norvegicus)),Oryctolagus_cuniculus))),Latimeria_chalumnae),((Ambystoma_mexicanum,Siren_intermedia),Typhlonectes_natans)),((((Amphiuma_tridactylum,Discoglossus_pictus),((Grandisonia_alternans,Hypogeophis_rostratus),Ichthyophis_ban…
22600	-21828.108820585894	-21875.898024640817	47.78920405492365	0.7270128563457723	1.712983280587407	0.035124633703347605	0.8153888891050162	((((((Alligator_mississippiensis,Trachemys_scripta),(Heterodon_platyrhinos,Sceloporus_undulatus)),((Gallus_gallus,Turdus_migratorius),((Homo_sapiens,(Mus_musculus,Rattus_norvegicus)),Oryctolagus_cuniculus))),Latimeria_chalumnae),((Ambystoma_mexicanum,Siren_intermedia),Typhlonectes_natans)),((((Amphiuma_tridactylum,Discoglossus_pictus),((Grandisonia_alternans,Hypogeophis_rostratus),Ichthyophis_ban…
22700	-21825.45739327186	-21872.27336229592	46.81596902406119	0.9775859618202419	2.0122908785455103	0.032212142437796534	0.8153888891050162	((((((Alligator_mississippiensis,Trachemys_scripta),(Heterodon_platyrhinos,Sceloporus_undulatus)),((Gallus_gallus,Turdus_migratorius),((Homo_sapiens,(Mus_musculus,Rattus_norvegicus)),Oryctolagus_cuniculus))),Latimeria_chalumnae),((Ambystoma_mexicanum,Siren_intermedia),Typhlonectes_natans)),((((Amphiuma_tridactylum,Discoglossus_pictus),((Grandisonia_alternans,Hypogeophis_rostratus),Ichthyophis_ban…
22800	-21820.266738052316	-21868.80439274123	48.53765468891184	0.5446278431982052	2.2234020894781388	0.030018157519673586	0.834944465932205	((((((Alligator_mississippiensis,Trachemys_scripta),(Heterodon_platyrhinos,Sceloporus_undulatus)),((Gallus_gallus,Turdus_migratorius),((Homo_sapiens,(Mus_musculus,Rattus_norvegicus)),Oryctolagus_cuniculus))),Latimeria_chalumnae),((Ambystoma_mexicanum,Siren_intermedia),Typhlonectes_natans)),((((Amphiuma_tridactylum,Discoglossus_pictus),((Grandisonia_alternans,Hypogeophis_rostratus),Ichthyophis_ban…
22900	-21823.54304006085	-21868.960764047486	45.41772398663636	0.23843240736182153	1.5481591664593188	0.041771118041735805	0.9092675588058655	((((((Alligator_mississippiensis,Trachemys_scripta),(Heterodon_platyrhinos,Sceloporus_undulatus)),((Gallus_gallus,Turdus_migratorius),((Homo_sapiens,(Mus_musculus,Rattus_norvegicus)),Oryctolagus_cuniculus))),Latimeria_chalumnae),((Ambystoma_mexicanum,Siren_intermedia),Typhlonectes_natans)),((((Amphiuma_tridactylum,Discoglossus_pictus),((Grandisonia_alternans,Hypogeophis_rostratus),Ichthyophis_ban…
23000	-21819.01107204425	-21863.732352737374	44.72128069312398	0.4936984359843198	2.3520541188162243	0.03129095951824631	0.9092675588058655	((((((Alligator_mississippiensis,Trachemys_scripta),(Heterodon_platyrhinos,Sceloporus_undulatus)),((Gallus_gallus,Turdus_migratorius),((Homo_sapiens,(Mus_musculus,Rattus_norvegicus)),Oryctolagus_cuniculus))),Latimeria_chalumnae),((Ambystoma_mexicanum,Siren_intermedia),Typhlonectes_natans)),((((Amphiuma_tridactylum,Discoglossus_pictus),((Grandisonia_alternans,Hypogeophis_rostratus),Ichthyophis_ban…
23100	-21818.174034112053	-21863.99957843027	45.82554431821814	0.9966380069343392	2.3520541188162243	0.037024443706892174	0.9275127585777512	((((((Alligator_mississippiensis,Trachemys_scripta),(Heterodon_platyrhinos,Sceloporus_undulatus)),((Gallus_gallus,Turdus_migratorius),((Homo_sapiens,(Mus_musculus,Rattus_norvegicus)),Oryctolagus_cuniculus))),Latimeria_chalumnae),((Ambystoma_mexicanum,Siren_intermedia),Typhlonectes_natans)),((((Amphiuma_tridactylum,Discoglossus_pictus),((Grandisonia_alternans,Hypogeophis_rostratus),Ichthyophis_ban…
23200	-21822.84088290915	-21866.18425322083	43.34337031167887	1.0370746199293406	1.993352142674206	0.03408852187560847	0.8826179579957563	((((((Alligator_mississippiensis,Trachemys_scripta),(Heterodon_platyrhinos,Sceloporus_undulatus)),((Gallus_gallus,Turdus_migratorius),((Homo_sapiens,(Mus_musculus,Rattus_norvegicus)),Oryctolagus_cuniculus))),Latimeria_chalumnae),((Ambystoma_mexicanum,Siren_intermedia),Typhlonectes_natans)),((((Amphiuma_tridactylum,Discoglossus_pictus),((Grandisonia_alternans,Hypogeophis_rostratus),Ichthyophis_ban…
23300	-21824.429371699156	-21872.452600162134	48.02322846297734	0.5710263387772345	2.1130333850717227	0.032267683781204266	0.9691361014720267	((((((Alligator_mississippiensis,Trachemys_scripta),(Heterodon_platyrhinos,Sceloporus_undulatus)),((Gallus_gallus,Turdus_migratorius),((Homo_sapiens,(Mus_musculus,Rattus_norvegicus)),Oryctolagus_cuniculus))),Latimeria_chalumnae),((Ambystoma_mexicanum,Siren_intermedia),Typhlonectes_natans)),((((Amphiuma_tridactylum,Discoglossus_pictus),((Grandisonia_alternans,Hypogeophis_rostratus),Ichthyophis_ban…
23400	-21824.421706677935	-21870.04635671495	45.62465003701394	0.457716654362083	2.6546702726147617	0.03158690077462696	0.8041221000125909	((((((Alligator_mississippiensis,Trachemys_scripta),(Heterodon_platyrhinos,Sceloporus_undulatus)),((Gallus_gallus,Turdus_migratorius),((Homo_sapiens,(Mus_musculus,Rattus_norvegicus)),Oryctolagus_cuniculus))),Latimeria_chalumnae),((Ambystoma_mexicanum,Siren_intermedia),Typhlonectes_natans)),((((Amphiuma_tridactylum,Discoglossus_pictus),((Grandisonia_alternans,Hypogeophis_rostratus),Ichthyophis_ban…
23500	-21822.16291268758	-21872.338999797586	50.176087110005376	0.3314790867346027	1.7052934965166604	0.03444276807908391	0.8041221000125909	((((((Alligator_mississippiensis,Trachemys_scripta),(Heterodon_platyrhinos,Sceloporus_undulatus)),((Gallus_gallus,Turdus_migratorius),((Homo_sapiens,(Mus_musculus,Rattus_norvegicus)),Oryctolagus_cuniculus))),Latimeria_chalumnae),((Ambystoma_mexicanum,Siren_intermedia),Typhlonectes_natans)),((((Amphiuma_tridactylum,Discoglossus_pictus),((Grandisonia_alternans,Hypogeophis_rostratus),Ichthyophis_ban…
23600	-21822.214519045614	-21872.789227668825	50.57470862321034	0.5021840874655397	1.7052934965166604	0.03066201058364535	0.8041221000125909	((((((Alligator_mississippiensis,Trachemys_scripta),(Heterodon_platyrhinos,Sceloporus_undulatus)),((Gallus_gallus,Turdus_migratorius),((Homo_sapiens,(Mus_musculus,Rattus_norvegicus)),Oryctolagus_cuniculus))),Latimeria_chalumnae),((Ambystoma_mexicanum,Siren_intermedia),Typhlonectes_natans)),((((Amphiuma_tridactylum,Discoglossus_pictus),((Grandisonia_alternans,Hypogeophis_rostratus),Ichthyophis_ban…
23700	-21823.297238570234	-21870.589493182153	47.292254611920306	0.732402215484885	2.2458058406727686	0.03656658932792217	0.837043928404439	((((((Alligator_mississippiensis,Trachemys_scripta),(Heterodon_platyrhinos,Sceloporus_undulatus)),((Gallus_gallus,Turdus_migratorius),((Homo_sapiens,(Mus_musculus,Rattus_norvegicus)),Oryctolagus_cuniculus))),Latimeria_chalumnae),((Ambystoma_mexicanum,Siren_intermedia),Typhlonectes_natans)),((((Amphiuma_tridactylum,Discoglossus_pictus),((Grandisonia_alternans,Hypogeophis_rostratus),Ichthyophis_ban…
23800	-21823.20111316152	-21867.918986856046	44.7178736945261	1.2911714644544778	3.060184643114843	0.03587343915783207	0.9846309338920143	((((((Alligator_mississippiensis,Trachemys_scripta),(Heterodon_platyrhinos,Sceloporus_undulatus)),((Gallus_gallus,Turdus_migratorius),((Homo_sapiens,(Mus_musculus,Rattus_norvegicus)),Oryctolagus_cuniculus))),Latimeria_chalumnae),((Ambystoma_mexicanum,Siren_intermedia),Typhlonectes_natans)),((((Amphiuma_tridactylum,Discoglossus_pictus),((Grandisonia_alternans,Hypogeophis_rostratus),Ichthyophis_ban…
23900	-21820.83467495745	-21866.954809255025	46.120134297576875	0.9919469643153441	2.529835770063373	0.03572115379672149	0.7756736492598907	((((((Alligator_mississippiensis,Trachemys_scripta),(Heterodon_platyrhinos,Sceloporus_undulatus)),((Gallus_gallus,Turdus_migratorius),((Homo_sapiens,(Mus_musculus,Rattus_norvegicus)),Oryctolagus_cuniculus))),Latimeria_chalumnae),((Ambystoma_mexicanum,Siren_intermedia),Typhlonectes_natans)),((((Amphiuma_tridactylum,Discoglossus_pictus),((Grandisonia_alternans,Hypogeophis_rostratus),Ichthyophis_ban…
24000	-21818.36000057682	-21867.10603075119	48.74603017437106	0.7226071947186548	2.5317447901567287	0.034933979011117534	0.8059897537760798	((((((Alligator_mississippiensis,Trachemys_scripta),(Heterodon_platyrhinos,Sceloporus_undulatus)),((Gallus_gallus,Turdus_migratorius),((Homo_sapiens,(Mus_musculus,Rattus_norvegicus)),Oryctolagus_cuniculus))),Latimeria_chalumnae),((Ambystoma_mexicanum,Siren_intermedia),Typhlonectes_natans)),((((Amphiuma_tridactylum,Discoglossus_pictus),((Grandisonia_alternans,Hypogeophis_rostratus),Ichthyophis_ban…
24100	-21829.18217105756	-21868.064414004333	38.88224294677194	0.5136844386200009	2.392920499625795	0.030270364597186503	0.7891595647598143	((((((Alligator_mississippiensis,Trachemys_scripta),(Heterodon_platyrhinos,Sceloporus_undulatus)),((Gallus_gallus,Turdus_migratorius),((Homo_sapiens,(Mus_musculus,Rattus_norvegicus)),Oryctolagus_cuniculus))),Latimeria_chalumnae),((Ambystoma_mexicanum,Siren_intermedia),Typhlonectes_natans)),(((((Amphiuma_tridactylum,Discoglossus_pictus),((Grandisonia_alternans,Hypogeophis_rostratus),Ichthyophis_ba…
24200	-21835.680004929327	-21874.539708281696	38.85970335236984	0.3662228941684332	1.7832737999721604	0.03647851061777515	0.7891595647598143	((((((Alligator_mississippiensis,Trachemys_scripta),(Heterodon_platyrhinos,Sceloporus_undulatus)),((Gallus_gallus,Turdus_migratorius),((Homo_sapiens,(Mus_musculus,Rattus_norvegicus)),Oryctolagus_cuniculus))),Latimeria_chalumnae),((Ambystoma_mexicanum,Siren_intermedia),Typhlonectes_natans)),(((((Amphiuma_tridactylum,Discoglossus_pictus),((Grandisonia_alternans,Hypogeophis_rostratus),Ichthyophis_ba…
24300	-21841.529003669402	-21877.628912639047	36.099908969644474	0.45994781601507406	2.256006596504648	0.0417513672775411	0.7379554699746489	((((((Alligator_mississippiensis,Trachemys_scripta),(Heterodon_platyrhinos,Sceloporus_undulatus)),((Gallus_gallus,Turdus_migratorius),((Homo_sapiens,(Mus_musculus,Rattus_norvegicus)),Oryctolagus_cuniculus))),Latimeria_chalumnae),((Ambystoma_mexicanum,Siren_intermedia),Typhlonectes_natans)),(((((Amphiuma_tridactylum,Discoglossus_pictus),((Grandisonia_alternans,Hypogeophis_rostratus),Ichthyophis_ba…
24400	-21844.426556613624	-21880.9533262871	36.52676967347791	0.854635826836665	2.176325477343285	0.046511224108237936	0.8596617429372424	((((((Alligator_mississippiensis,Trachemys_scripta),(Heterodon_platyrhinos,Sceloporus_undulatus)),((Gallus_gallus,Turdus_migratorius),((Homo_sapiens,(Mus_musculus,Rattus_norvegicus)),Oryctolagus_cuniculus))),Latimeria_chalumnae),((Ambystoma_mexicanum,Siren_intermedia),Typhlonectes_natans)),(((((Amphiuma_tridactylum,Discoglossus_pictus),((Grandisonia_alternans,Hypogeophis_rostratus),Ichthyophis_ba…
24500	-21847.200828957604	-21885.412627739213	38.211798781610725	1.3767402408797433	2.476749229939947	0.03899001550586587	0.5905571927430115	((((((Alligator_mississippiensis,Trachemys_scripta),(Heterodon_platyrhinos,Sceloporus_undulatus)),((Gallus_gallus,Turdus_migratorius),((Homo_sapiens,(Mus_musculus,Rattus_norvegicus)),Oryctolagus_cuniculus))),Latimeria_chalumnae),((Ambystoma_mexicanum,Siren_intermedia),Typhlonectes_natans)),(((((Amphiuma_tridactylum,Discoglossus_pictus),((Grandisonia_alternans,Hypogeophis_rostratus),Ichthyophis_ba…
24600	-21846.746963155827	-21892.648857430897	45.90189427506997	1.2734325811953822	2.5124255190363236	0.03300373162006322	0.7981235889634147	((((((Alligator_mississippiensis,Trachemys_scripta),(Heterodon_platyrhinos,Sceloporus_undulatus)),((Gallus_gallus,Turdus_migratorius),((Homo_sapiens,(Mus_musculus,Rattus_norvegicus)),Oryctolagus_cuniculus))),Latimeria_chalumnae),((Ambystoma_mexicanum,Siren_intermedia),Typhlonectes_natans)),((((Amphiuma_tridactylum,Discoglossus_pictus),((Grandisonia_alternans,Hypogeophis_rostratus),Ichthyophis_ban…
24700	-21843.09072851758	-21888.68492098992	45.59419247233817	1.1698118567071485	2.5124255190363236	0.037554003925915506	0.7709999348345133	(((((Alligator_mississippiensis,Trachemys_scripta),(Heterodon_platyrhinos,Sceloporus_undulatus)),((Gallus_gallus,Turdus_migratorius),((Homo_sapiens,(Mus_musculus,Rattus_norvegicus)),Oryctolagus_cuniculus))),Latimeria_chalumnae),(((Ambystoma_mexicanum,Siren_intermedia),Typhlonectes_natans),((((Amphiuma_tridactylum,Discoglossus_pictus),((Grandisonia_alternans,Hypogeophis_rostratus),Ichthyophis_bann…
24800	-21838.915461917666	-21886.809286610154	47.89382469248914	0.5705392549890471	2.5672179116267624	0.037554003925915506	0.8758812712085075	(((((Alligator_mississippiensis,Trachemys_scripta),(Heterodon_platyrhinos,Sceloporus_undulatus)),((Gallus_gallus,Turdus_migratorius),((Homo_sapiens,(Mus_musculus,Rattus_norvegicus)),Oryctolagus_cuniculus))),Latimeria_chalumnae),((((Ambystoma_mexicanum,Siren_intermedia),Typhlonectes_natans),(((Amphiuma_tridactylum,Discoglossus_pictus),((Grandisonia_alternans,Hypogeophis_rostratus),Ichthyophis_bann…
24900	-21838.10093400832	-21883.062029844346	44.96109583602832	0.7887728064477241	2.2864836822133716	0.03745432573254427	0.7923493727764669	(((((Alligator_mississippiensis,Trachemys_scripta),(Heterodon_platyrhinos,Sceloporus_undulatus)),((Gallus_gallus,Turdus_migratorius),((Homo_sapiens,(Mus_musculus,Rattus_norvegicus)),Oryctolagus_cuniculus))),Latimeria_chalumnae),((((Ambystoma_mexicanum,Siren_intermedia),Typhlonectes_natans),(((Amphiuma_tridactylum,Discoglossus_pictus),((Grandisonia_alternans,Hypogeophis_rostratus),Ichthyophis_bann…
25000	-21834.311518599145	-21876.16331141757	41.85179281842607	0.7227875803462458	1.9950248280437533	0.03567330884263754	0.9732210617428008	(((((Alligator_mississippiensis,Trachemys_scripta),(Heterodon_platyrhinos,Sceloporus_undulatus)),((Gallus_gallus,Turdus_migratorius),((Homo_sapiens,(Mus_musculus,Rattus_norvegicus)),Oryctolagus_cuniculus))),Latimeria_chalumnae),((((Ambystoma_mexicanum,Siren_intermedia),Typhlonectes_natans),(((Amphiuma_tridactylum,Discoglossus_pictus),((Grandisonia_alternans,Hypogeophis_rostratus),Ichthyophis_bann…
25100	-21840.784808021723	-21879.92308631218	39.13827829045708	1.0963634825647033	2.9743682398962994	0.040834527194446794	1.0300159624840797	(((((Alligator_mississippiensis,Trachemys_scripta),(Heterodon_platyrhinos,Sceloporus_undulatus)),((Gallus_gallus,Turdus_migratorius),((Homo_sapiens,(Mus_musculus,Rattus_norvegicus)),Oryctolagus_cuniculus))),Latimeria_chalumnae),((((Ambystoma_mexicanum,Siren_intermedia),Typhlonectes_natans),(((Amphiuma_tridactylum,Discoglossus_pictus),((Grandisonia_alternans,Hypogeophis_rostratus),Ichthyophis_bann…
25200	-21838.117910155193	-21878.56969482418	40.45178466898478	1.0963634825647033	2.3060629325388224	0.0371117243123049	0.8530402837963835	(((((Alligator_mississippiensis,Trachemys_scripta),(Heterodon_platyrhinos,Sceloporus_undulatus)),((Gallus_gallus,Turdus_migratorius),((Homo_sapiens,(Mus_musculus,Rattus_norvegicus)),Oryctolagus_cuniculus))),Latimeria_chalumnae),((((Ambystoma_mexicanum,Siren_intermedia),Typhlonectes_natans),(((Amphiuma_tridactylum,Discoglossus_pictus),((Grandisonia_alternans,Hypogeophis_rostratus),Ichthyophis_bann…
25300	-21835.00836817519	-21878.933668518428	43.92530034323807	0.9646164355561467	2.3060629325388224	0.03824783709895888	0.8655161980103622	(((((Alligator_mississippiensis,Trachemys_scripta),(Heterodon_platyrhinos,Sceloporus_undulatus)),((Gallus_gallus,Turdus_migratorius),((Homo_sapiens,(Mus_musculus,Rattus_norvegicus)),Oryctolagus_cuniculus))),Latimeria_chalumnae),((((Ambystoma_mexicanum,Siren_intermedia),Typhlonectes_natans),(((Amphiuma_tridactylum,Discoglossus_pictus),((Grandisonia_alternans,Hypogeophis_rostratus),Ichthyophis_bann…
25400	-21837.824193528224	-21879.34410023709	41.51990670886502	1.0274323258488256	2.3060629325388224	0.04371069436557043	0.7948957699132488	(((((Alligator_mississippiensis,Trachemys_scripta),(Heterodon_platyrhinos,Sceloporus_undulatus)),((Gallus_gallus,Turdus_migratorius),((Homo_sapiens,(Mus_musculus,Rattus_norvegicus)),Oryctolagus_cuniculus))),Latimeria_chalumnae),((((Ambystoma_mexicanum,Siren_intermedia),Typhlonectes_natans),(((Amphiuma_tridactylum,Discoglossus_pictus),((Grandisonia_alternans,Hypogeophis_rostratus),Ichthyophis_bann…
25500	-21841.692808528987	-21887.256885119623	45.56407659063393	0.9971019527189746	2.638039411578403	0.034879107389997874	0.7292879638374478	(((((Alligator_mississippiensis,Trachemys_scripta),(Heterodon_platyrhinos,Sceloporus_undulatus)),((Gallus_gallus,Turdus_migratorius),((Homo_sapiens,(Mus_musculus,Rattus_norvegicus)),Oryctolagus_cuniculus))),Latimeria_chalumnae),((((Ambystoma_mexicanum,Siren_intermedia),Typhlonectes_natans),(((Amphiuma_tridactylum,Discoglossus_pictus),((Grandisonia_alternans,Hypogeophis_rostratus),Ichthyophis_bann…
25600	-21849.401849804497	-21895.661845537947	46.25999573345055	0.9002708123722388	2.5751337209952165	0.026134998615957958	0.8776924077037208	(((((Alligator_mississippiensis,Trachemys_scripta),(Heterodon_platyrhinos,Sceloporus_undulatus)),((Gallus_gallus,Turdus_migratorius),((Homo_sapiens,(Mus_musculus,Rattus_norvegicus)),Oryctolagus_cuniculus))),Latimeria_chalumnae),((((Ambystoma_mexicanum,Siren_intermedia),Typhlonectes_natans),(((Amphiuma_tridactylum,Discoglossus_pictus),((Grandisonia_alternans,Hypogeophis_rostratus),Ichthyophis_bann…
25700	-21848.192642279755	-21891.980630929796	43.78798865004121	1.1357851749166028	2.9732348717980432	0.03794338571937533	0.7956323220083562	(((((Alligator_mississippiensis,Trachemys_scripta),(Heterodon_platyrhinos,Sceloporus_undulatus)),((Gallus_gallus,Turdus_migratorius),((Homo_sapiens,(Mus_musculus,Rattus_norvegicus)),Oryctolagus_cuniculus))),Latimeria_chalumnae),((((Ambystoma_mexicanum,Siren_intermedia),Typhlonectes_natans),(((Amphiuma_tridactylum,Discoglossus_pictus),((Grandisonia_alternans,Hypogeophis_rostratus),Ichthyophis_bann…
25800	-21845.90667627373	-21889.488062164262	43.581385890532665	1.3017635815063489	2.898003518655419	0.04003567400931952	0.7856834088822211	(((((Alligator_mississippiensis,Trachemys_scripta),(Heterodon_platyrhinos,Sceloporus_undulatus)),((Gallus_gallus,Turdus_migratorius),((Homo_sapiens,(Mus_musculus,Rattus_norvegicus)),Oryctolagus_cuniculus))),Latimeria_chalumnae),((((Ambystoma_mexicanum,Siren_intermedia),Typhlonectes_natans),(((Amphiuma_tridactylum,Discoglossus_pictus),((Grandisonia_alternans,Hypogeophis_rostratus),Ichthyophis_bann…
25900	-21849.84588845192	-21889.031833806523	39.18594535460346	0.9149585951094759	2.4702045201854403	0.0366259590383073	0.891882048233263	(((((Alligator_mississippiensis,Trachemys_scripta),(Heterodon_platyrhinos,Sceloporus_undulatus)),((Gallus_gallus,Turdus_migratorius),((Homo_sapiens,(Mus_musculus,Rattus_norvegicus)),Oryctolagus_cuniculus))),Latimeria_chalumnae),((((Ambystoma_mexicanum,Siren_intermedia),Typhlonectes_natans),(((Amphiuma_tridactylum,Discoglossus_pictus),((Grandisonia_alternans,Hypogeophis_rostratus),Ichthyophis_bann…
26000	-21843.047327113814	-21882.48950781213	39.442180698316676	0.584265312934781	1.9708587185630266	0.04533134077083242	0.9370204003671612	(((((Alligator_mississippiensis,Trachemys_scripta),(Heterodon_platyrhinos,Sceloporus_undulatus)),((Gallus_gallus,Turdus_migratorius),((Homo_sapiens,(Mus_musculus,Rattus_norvegicus)),Oryctolagus_cuniculus))),Latimeria_chalumnae),((((Ambystoma_mexicanum,Siren_intermedia),Typhlonectes_natans),(((Amphiuma_tridactylum,Discoglossus_pictus),((Grandisonia_alternans,Hypogeophis_rostratus),Ichthyophis_bann…
26100	-21837.47251390011	-21880.13962249835	42.66710859824208	0.7058304345059367	1.9708587185630266	0.038582041816908094	0.8853663108833493	(((((Alligator_mississippiensis,Trachemys_scripta),(Heterodon_platyrhinos,Sceloporus_undulatus)),((Gallus_gallus,Turdus_migratorius),((Homo_sapiens,(Mus_musculus,Rattus_norvegicus)),Oryctolagus_cuniculus))),Latimeria_chalumnae),((((Ambystoma_mexicanum,Siren_intermedia),Typhlonectes_natans),(((Amphiuma_tridactylum,Discoglossus_pictus),((Grandisonia_alternans,Hypogeophis_rostratus),Ichthyophis_bann…
26200	-21834.52377310478	-21876.934299281023	42.41052617624341	0.7993466156136408	1.9912144837418684	0.03524139387745515	0.9339116298154067	(((((Alligator_mississippiensis,Trachemys_scripta),(Heterodon_platyrhinos,Sceloporus_undulatus)),((Gallus_gallus,Turdus_migratorius),((Homo_sapiens,(Mus_musculus,Rattus_norvegicus)),Oryctolagus_cuniculus))),Latimeria_chalumnae),((((Ambystoma_mexicanum,Siren_intermedia),Typhlonectes_natans),(((Amphiuma_tridactylum,Discoglossus_pictus),((Grandisonia_alternans,Hypogeophis_rostratus),Ichthyophis_bann…
26300	-21835.70475553138	-21875.81143563876	40.10668010737898	0.6098680226225476	1.9912144837418684	0.047819316016013844	0.8874607368472823	(((((Alligator_mississippiensis,Trachemys_scripta),(Heterodon_platyrhinos,Sceloporus_undulatus)),((Gallus_gallus,Turdus_migratorius),((Homo_sapiens,(Mus_musculus,Rattus_norvegicus)),Oryctolagus_cuniculus))),Latimeria_chalumnae),((((Ambystoma_mexicanum,Siren_intermedia),Typhlonectes_natans),(((Amphiuma_tridactylum,Discoglossus_pictus),((Grandisonia_alternans,Hypogeophis_rostratus),Ichthyophis_bann…
26400	-21830.96576605981	-21876.282341157093	45.31657509728562	0.6239663140127032	1.8194900912245595	0.03717313738503507	0.8555930697769218	(((((Alligator_mississippiensis,Trachemys_scripta),(Heterodon_platyrhinos,Sceloporus_undulatus)),((Gallus_gallus,Turdus_migratorius),((Homo_sapiens,(Mus_musculus,Rattus_norvegicus)),Oryctolagus_cuniculus))),Latimeria_chalumnae),((((Ambystoma_mexicanum,Siren_intermedia),Typhlonectes_natans),(((Amphiuma_tridactylum,Discoglossus_pictus),((Grandisonia_alternans,Hypogeophis_rostratus),Ichthyophis_bann…
26500	-21837.655077251795	-21881.053432786	43.39835553420632	0.4409142016597685	1.8194900912245595	0.03273396865667095	0.9225428136420246	(((((Alligator_mississippiensis,Trachemys_scripta),(Heterodon_platyrhinos,Sceloporus_undulatus)),((Gallus_gallus,Turdus_migratorius),((Homo_sapiens,(Mus_musculus,Rattus_norvegicus)),Oryctolagus_cuniculus))),Latimeria_chalumnae),((((Ambystoma_mexicanum,Siren_intermedia),Typhlonectes_natans),(((Amphiuma_tridactylum,Discoglossus_pictus),((Grandisonia_alternans,Hypogeophis_rostratus),Ichthyophis_bann…
26600	-21842.311610613317	-21882.709711335185	40.398100721868104	1.3763164275128585	2.2848648894146133	0.041698546442390384	0.9288151018820632	(((((Alligator_mississippiensis,Trachemys_scripta),(Heterodon_platyrhinos,Sceloporus_undulatus)),((Gallus_gallus,Turdus_migratorius),((Homo_sapiens,(Mus_musculus,Rattus_norvegicus)),Oryctolagus_cuniculus))),Latimeria_chalumnae),((((Ambystoma_mexicanum,Siren_intermedia),Typhlonectes_natans),(((Amphiuma_tridactylum,Discoglossus_pictus),((Grandisonia_alternans,Hypogeophis_rostratus),Ichthyophis_bann…
26700	-21845.66889255754	-21884.97221407042	39.30332151288186	0.722330446816301	2.3131600380049337	0.03926727405245263	1.1076951880635169	(((((Alligator_mississippiensis,Trachemys_scripta),(Heterodon_platyrhinos,Sceloporus_undulatus)),((Gallus_gallus,Turdus_migratorius),((Homo_sapiens,(Mus_musculus,Rattus_norvegicus)),Oryctolagus_cuniculus))),Latimeria_chalumnae),((((Ambystoma_mexicanum,Siren_intermedia),Typhlonectes_natans),(((Amphiuma_tridactylum,Discoglossus_pictus),((Grandisonia_alternans,Hypogeophis_rostratus),Ichthyophis_bann…
26800	-21844.44102163928	-21883.43013579957	38.98911416029035	0.3467575751026387	1.5728592624548057	0.03873132827893652	0.7689215997033327	(((((Alligator_mississippiensis,Trachemys_scripta),(Heterodon_platyrhinos,Sceloporus_undulatus)),((Gallus_gallus,Turdus_migratorius),((Homo_sapiens,(Mus_musculus,Rattus_norvegicus)),Oryctolagus_cuniculus))),Latimeria_chalumnae),((((Ambystoma_mexicanum,Siren_intermedia),Typhlonectes_natans),(((Amphiuma_tridactylum,Discoglossus_pictus),((Grandisonia_alternans,Hypogeophis_rostratus),Ichthyophis_bann…
26900	-21838.814065295453	-21877.00283408277	38.188768787317784	0.5253313204237681	2.126846391838237	0.048019384095324955	0.8934902260885484	((((((Alligator_mississippiensis,Trachemys_scripta),(Heterodon_platyrhinos,Sceloporus_undulatus)),((Gallus_gallus,Turdus_migratorius),((Homo_sapiens,(Mus_musculus,Rattus_norvegicus)),Oryctolagus_cuniculus))),Latimeria_chalumnae),(((Bufo_valliceps,(Eleutherodactylus_cuneatus,Hyla_cinerea)),Xenopus_laevis),Plethodon_yonhalossee)),(((Ambystoma_mexicanum,Siren_intermedia),Typhlonectes_natans),(((Amph…
27000	-21839.874114249444	-21876.13328654126	36.2591722918157	1.098083668770512	2.8586351312692986	0.0400596782267221	1.0480604903360062	((((((Alligator_mississippiensis,Trachemys_scripta),(Heterodon_platyrhinos,Sceloporus_undulatus)),((Gallus_gallus,Turdus_migratorius),((Homo_sapiens,(Mus_musculus,Rattus_norvegicus)),Oryctolagus_cuniculus))),Latimeria_chalumnae),(((Bufo_valliceps,(Eleutherodactylus_cuneatus,Hyla_cinerea)),Xenopus_laevis),Plethodon_yonhalossee)),(((Ambystoma_mexicanum,Siren_intermedia),Typhlonectes_natans),(((Amph…
27100	-21837.53682233079	-21877.428603859276	39.891781528486376	0.6658668171547631	2.647707853525854	0.035824041027741796	0.9121896137568056	((((((Alligator_mississippiensis,Trachemys_scripta),(Heterodon_platyrhinos,Sceloporus_undulatus)),((Gallus_gallus,Turdus_migratorius),((Homo_sapiens,(Mus_musculus,Rattus_norvegicus)),Oryctolagus_cuniculus))),Latimeria_chalumnae),(((Bufo_valliceps,(Eleutherodactylus_cuneatus,Hyla_cinerea)),Xenopus_laevis),Plethodon_yonhalossee)),(((Ambystoma_mexicanum,Siren_intermedia),Typhlonectes_natans),(((Amph…
27200	-21839.680038138515	-21878.351196367254	38.67115822873947	0.6127351536053471	2.59181680163788	0.03805656398825088	0.8596443751797183	((((((Alligator_mississippiensis,Trachemys_scripta),(Heterodon_platyrhinos,Sceloporus_undulatus)),((Gallus_gallus,Turdus_migratorius),((Homo_sapiens,(Mus_musculus,Rattus_norvegicus)),Oryctolagus_cuniculus))),Latimeria_chalumnae),(((Bufo_valliceps,(Eleutherodactylus_cuneatus,Hyla_cinerea)),Xenopus_laevis),Plethodon_yonhalossee)),(((Ambystoma_mexicanum,Siren_intermedia),Typhlonectes_natans),(((Amph…
27300	-21838.408851578544	-21876.431101460585	38.0222498820402	1.117034662457312	2.394074583101756	0.03543808611390072	0.8290826308264696	((((((Alligator_mississippiensis,Trachemys_scripta),(Heterodon_platyrhinos,Sceloporus_undulatus)),((Gallus_gallus,Turdus_migratorius),((Homo_sapiens,(Mus_musculus,Rattus_norvegicus)),Oryctolagus_cuniculus))),Latimeria_chalumnae),(((Bufo_valliceps,(Eleutherodactylus_cuneatus,Hyla_cinerea)),Xenopus_laevis),Plethodon_yonhalossee)),(((Ambystoma_mexicanum,Siren_intermedia),Typhlonectes_natans),(((Amph…
27400	-21839.326178611747	-21879.629277732995	40.303099121248124	0.5262032622197717	2.394074583101756	0.03741568478223499	0.8871938855959958	((((((Alligator_mississippiensis,Trachemys_scripta),(Heterodon_platyrhinos,Sceloporus_undulatus)),((Gallus_gallus,Turdus_migratorius),((Homo_sapiens,(Mus_musculus,Rattus_norvegicus)),Oryctolagus_cuniculus))),Latimeria_chalumnae),(((Bufo_valliceps,(Eleutherodactylus_cuneatus,Hyla_cinerea)),Xenopus_laevis),Plethodon_yonhalossee)),(((Ambystoma_mexicanum,Siren_intermedia),Typhlonectes_natans),(((Amph…
27500	-21841.622433138018	-21881.85748022083	40.23504708281267	0.5897396037810002	2.0535477328818885	0.039243103502217117	0.9525025004983958	((((((Alligator_mississippiensis,Trachemys_scripta),(Heterodon_platyrhinos,Sceloporus_undulatus)),((Gallus_gallus,Turdus_migratorius),((Homo_sapiens,(Mus_musculus,Rattus_norvegicus)),Oryctolagus_cuniculus))),Latimeria_chalumnae),(((Bufo_valliceps,(Eleutherodactylus_cuneatus,Hyla_cinerea)),Xenopus_laevis),Plethodon_yonhalossee)),(((Ambystoma_mexicanum,Siren_intermedia),Typhlonectes_natans),(((Amph…
27600	-21845.448187258462	-21882.4392769769	36.99108971843724	1.4043660225305172	2.5578798123114637	0.03171843064085915	1.074684686976761	((((((Alligator_mississippiensis,Trachemys_scripta),(Heterodon_platyrhinos,Sceloporus_undulatus)),((Gallus_gallus,Turdus_migratorius),((Homo_sapiens,(Mus_musculus,Rattus_norvegicus)),Oryctolagus_cuniculus))),Latimeria_chalumnae),(((Bufo_valliceps,(Eleutherodactylus_cuneatus,Hyla_cinerea)),Xenopus_laevis),Plethodon_yonhalossee)),(((Ambystoma_mexicanum,Siren_intermedia),Typhlonectes_natans),(((Amph…
27700	-21846.729309534247	-21886.585830165903	39.85652063165666	0.5438451357684458	2.342660427529821	0.04539842344499516	1.074684686976761	((((((Alligator_mississippiensis,Trachemys_scripta),(Heterodon_platyrhinos,Sceloporus_undulatus)),((Gallus_gallus,Turdus_migratorius),((Homo_sapiens,(Mus_musculus,Rattus_norvegicus)),Oryctolagus_cuniculus))),Latimeria_chalumnae),(((Bufo_valliceps,(Eleutherodactylus_cuneatus,Hyla_cinerea)),Xenopus_laevis),Plethodon_yonhalossee)),(((Ambystoma_mexicanum,Siren_intermedia),Typhlonectes_natans),(((Amph…
27800	-21847.235432280926	-21889.09051389904	41.85508161811225	0.3046603102701388	1.8726082272579048	0.047036250642236446	0.9741083312011785	((((((Alligator_mississippiensis,Trachemys_scripta),(Heterodon_platyrhinos,Sceloporus_undulatus)),((Gallus_gallus,Turdus_migratorius),((Homo_sapiens,(Mus_musculus,Rattus_norvegicus)),Oryctolagus_cuniculus))),Latimeria_chalumnae),(((Bufo_valliceps,(Eleutherodactylus_cuneatus,Hyla_cinerea)),Xenopus_laevis),Plethodon_yonhalossee)),(((Ambystoma_mexicanum,Siren_intermedia),Typhlonectes_natans),(((Amph…
27900	-21847.11546949611	-21889.825779649367	42.71031015325638	0.4718526420294369	2.024212834069697	0.03410946348391751	1.1107049602694534	((((((Alligator_mississippiensis,Trachemys_scripta),(Heterodon_platyrhinos,Sceloporus_undulatus)),((Gallus_gallus,Turdus_migratorius),((Homo_sapiens,(Mus_musculus,Rattus_norvegicus)),Oryctolagus_cuniculus))),Latimeria_chalumnae),(((Bufo_valliceps,(Eleutherodactylus_cuneatus,Hyla_cinerea)),Xenopus_laevis),Plethodon_yonhalossee)),(((Ambystoma_mexicanum,Siren_intermedia),Typhlonectes_natans),(((Amph…
28000	-21849.785780488783	-21888.591715060644	38.80593457185951	0.12300116702642923	1.493729683957734	0.04467725401756681	1.0046876223334231	((((((Alligator_mississippiensis,Trachemys_scripta),(Heterodon_platyrhinos,Sceloporus_undulatus)),((Gallus_gallus,Turdus_migratorius),((Homo_sapiens,(Mus_musculus,Rattus_norvegicus)),Oryctolagus_cuniculus))),Latimeria_chalumnae),(((Bufo_valliceps,(Eleutherodactylus_cuneatus,Hyla_cinerea)),Xenopus_laevis),Plethodon_yonhalossee)),(((Ambystoma_mexicanum,Siren_intermedia),Typhlonectes_natans),(((Amph…
28100	-21845.613139681755	-21888.434688556586	42.82154887483191	0.24794647941534528	1.4985109997751542	0.04112999277887463	0.8755346053106209	((((((Alligator_mississippiensis,Trachemys_scripta),(Heterodon_platyrhinos,Sceloporus_undulatus)),((Gallus_gallus,Turdus_migratorius),((Homo_sapiens,(Mus_musculus,Rattus_norvegicus)),Oryctolagus_cuniculus))),Latimeria_chalumnae),(((Bufo_valliceps,(Eleutherodactylus_cuneatus,Hyla_cinerea)),Xenopus_laevis),Plethodon_yonhalossee)),(((Ambystoma_mexicanum,Siren_intermedia),Typhlonectes_natans),(((Amph…
28200	-21841.001733363955	-21882.89428047868	41.89254711472443	0.43908343046434606	2.166028599717679	0.04020393359502494	0.9640906249366755	((((((Alligator_mississippiensis,Trachemys_scripta),(Heterodon_platyrhinos,Sceloporus_undulatus)),((Gallus_gallus,Turdus_migratorius),((Homo_sapiens,(Mus_musculus,Rattus_norvegicus)),Oryctolagus_cuniculus))),Latimeria_chalumnae),(((Bufo_valliceps,(Eleutherodactylus_cuneatus,Hyla_cinerea)),Xenopus_laevis),Plethodon_yonhalossee)),(((Ambystoma_mexicanum,Siren_intermedia),Typhlonectes_natans),((Amphi…
28300	-21838.52430351981	-21881.69566617347	43.17136265365858	0.4623689924465219	2.166028599717679	0.04567700251734525	0.9107492452286731	((((((Alligator_mississippiensis,Trachemys_scripta),(Heterodon_platyrhinos,Sceloporus_undulatus)),((Gallus_gallus,Turdus_migratorius),((Homo_sapiens,(Mus_musculus,Rattus_norvegicus)),Oryctolagus_cuniculus))),Latimeria_chalumnae),(((Bufo_valliceps,(Eleutherodactylus_cuneatus,Hyla_cinerea)),Xenopus_laevis),Plethodon_yonhalossee)),(((Ambystoma_mexicanum,Siren_intermedia),Typhlonectes_natans),((Amphi…
28400	-21833.5374279417	-21881.178699226955	47.64127128525433	0.6537709422285274	2.2178063915246935	0.03377362141128496	0.9491865009956428	((((((Alligator_mississippiensis,Trachemys_scripta),(Heterodon_platyrhinos,Sceloporus_undulatus)),((Gallus_gallus,Turdus_migratorius),((Homo_sapiens,(Mus_musculus,Rattus_norvegicus)),Oryctolagus_cuniculus))),Latimeria_chalumnae),(((Bufo_valliceps,(Eleutherodactylus_cuneatus,Hyla_cinerea)),Xenopus_laevis),Plethodon_yonhalossee)),(((Ambystoma_mexicanum,Siren_intermedia),Typhlonectes_natans),((Amphi…
28500	-21837.118122557073	-21879.48692002811	42.36879747103612	0.882439020445162	1.783916199272116	0.03394147242918864	0.9471649215724316	((((((Alligator_mississippiensis,Trachemys_scripta),(Heterodon_platyrhinos,Sceloporus_undulatus)),((Gallus_gallus,Turdus_migratorius),((Homo_sapiens,(Mus_musculus,Rattus_norvegicus)),Oryctolagus_cuniculus))),Latimeria_chalumnae),(((Bufo_valliceps,(Eleutherodactylus_cuneatus,Hyla_cinerea)),Xenopus_laevis),Plethodon_yonhalossee)),(((Ambystoma_mexicanum,Siren_intermedia),Typhlonectes_natans),((Amphi…
28600	-21841.949470482505	-21885.66512668546	43.715656202954754	0.9105272506337604	2.129513049825973	0.032924816659702566	1.069150519463508	((((((Alligator_mississippiensis,Trachemys_scripta),(Heterodon_platyrhinos,Sceloporus_undulatus)),((Gallus_gallus,Turdus_migratorius),((Homo_sapiens,(Mus_musculus,Rattus_norvegicus)),Oryctolagus_cuniculus))),Latimeria_chalumnae),(((Bufo_valliceps,(Eleutherodactylus_cuneatus,Hyla_cinerea)),Xenopus_laevis),Plethodon_yonhalossee)),(((Ambystoma_mexicanum,Siren_intermedia),Typhlonectes_natans),((Amphi…
28700	-21842.103118590585	-21886.09411976395	43.991001173367934	0.6073724725058809	2.106900865804187	0.027831785765538658	0.9150802002691545	((((((Alligator_mississippiensis,Trachemys_scripta),(Heterodon_platyrhinos,Sceloporus_undulatus)),((Gallus_gallus,Turdus_migratorius),((Homo_sapiens,(Mus_musculus,Rattus_norvegicus)),Oryctolagus_cuniculus))),Latimeria_chalumnae),(((Bufo_valliceps,(Eleutherodactylus_cuneatus,Hyla_cinerea)),Xenopus_laevis),Plethodon_yonhalossee)),(((Ambystoma_mexicanum,Siren_intermedia),Typhlonectes_natans),((Amphi…
28800	-21841.552772772247	-21884.425002190983	42.87222941873561	0.3120249461113284	1.869346870324678	0.029215818595501333	0.8799913515349597	((((((Alligator_mississippiensis,Trachemys_scripta),(Heterodon_platyrhinos,Sceloporus_undulatus)),((Gallus_gallus,Turdus_migratorius),((Homo_sapiens,(Mus_musculus,Rattus_norvegicus)),Oryctolagus_cuniculus))),Latimeria_chalumnae),(((Bufo_valliceps,(Eleutherodactylus_cuneatus,Hyla_cinerea)),Xenopus_laevis),Plethodon_yonhalossee)),(((Ambystoma_mexicanum,Siren_intermedia),Typhlonectes_natans),((Amphi…
28900	-21837.49234822364	-21883.463639574857	45.97129135121581	0.7574755152778891	2.359017342891	0.04331002806999554	0.8525748701898336	((((((Alligator_mississippiensis,Trachemys_scripta),(Heterodon_platyrhinos,Sceloporus_undulatus)),((Gallus_gallus,Turdus_migratorius),((Homo_sapiens,(Mus_musculus,Rattus_norvegicus)),Oryctolagus_cuniculus))),Latimeria_chalumnae),(((Bufo_valliceps,(Eleutherodactylus_cuneatus,Hyla_cinerea)),Xenopus_laevis),Plethodon_yonhalossee)),(((Ambystoma_mexicanum,Siren_intermedia),Typhlonectes_natans),((Amphi…
29000	-21835.75357454989	-21880.642659203837	44.889084653947926	0.7985006116369311	2.4691458529336403	0.03913725549801622	0.8218429722018874	((((((Alligator_mississippiensis,Trachemys_scripta),(Heterodon_platyrhinos,Sceloporus_undulatus)),((Gallus_gallus,Turdus_migratorius),((Homo_sapiens,(Mus_musculus,Rattus_norvegicus)),Oryctolagus_cuniculus))),Latimeria_chalumnae),(((Bufo_valliceps,(Eleutherodactylus_cuneatus,Hyla_cinerea)),Xenopus_laevis),Plethodon_yonhalossee)),(((Ambystoma_mexicanum,Siren_intermedia),Typhlonectes_natans),((Amphi…
29100	-21839.350536377286	-21880.535861527696	41.18532515041236	0.7907937924326528	1.6370290664298093	0.03913725549801622	0.9930618071436706	((((((Alligator_mississippiensis,Trachemys_scripta),(Heterodon_platyrhinos,Sceloporus_undulatus)),((Gallus_gallus,Turdus_migratorius),((Homo_sapiens,(Mus_musculus,Rattus_norvegicus)),Oryctolagus_cuniculus))),Latimeria_chalumnae),(((Bufo_valliceps,(Eleutherodactylus_cuneatus,Hyla_cinerea)),Xenopus_laevis),Plethodon_yonhalossee)),(((Ambystoma_mexicanum,Siren_intermedia),Typhlonectes_natans),((Amphi…
29200	-21837.6312106818	-21881.874206850563	44.242996168762645	0.7907937924326528	1.969204803793516	0.04657643426822508	0.8098214043084828	((((((Alligator_mississippiensis,Trachemys_scripta),(Heterodon_platyrhinos,Sceloporus_undulatus)),((Gallus_gallus,Turdus_migratorius),((Homo_sapiens,(Mus_musculus,Rattus_norvegicus)),Oryctolagus_cuniculus))),Latimeria_chalumnae),(((Bufo_valliceps,(Eleutherodactylus_cuneatus,Hyla_cinerea)),Xenopus_laevis),Plethodon_yonhalossee)),(((Ambystoma_mexicanum,Siren_intermedia),Typhlonectes_natans),((Amphi…
29300	-21843.377958949135	-21884.6172807449	41.23932179576433	0.8081398606631436	2.235372584205113	0.04573206574620052	0.9574162140983171	((((((Alligator_mississippiensis,Trachemys_scripta),(Heterodon_platyrhinos,Sceloporus_undulatus)),((Gallus_gallus,Turdus_migratorius),((Homo_sapiens,(Mus_musculus,Rattus_norvegicus)),Oryctolagus_cuniculus))),Latimeria_chalumnae),(((Bufo_valliceps,(Eleutherodactylus_cuneatus,Hyla_cinerea)),Xenopus_laevis),Plethodon_yonhalossee)),(((Ambystoma_mexicanum,Siren_intermedia),Typhlonectes_natans),((Amphi…
29400	-21843.95351828964	-21888.151712415183	44.19819412554295	0.7358157537274732	2.4021876133434734	0.0439759332895111	0.7633673111024656	((((((Alligator_mississippiensis,Trachemys_scripta),(Heterodon_platyrhinos,Sceloporus_undulatus)),((Gallus_gallus,Turdus_migratorius),((Homo_sapiens,(Mus_musculus,Rattus_norvegicus)),Oryctolagus_cuniculus))),Latimeria_chalumnae),(((Bufo_valliceps,(Eleutherodactylus_cuneatus,Hyla_cinerea)),Xenopus_laevis),Plethodon_yonhalossee)),(((Ambystoma_mexicanum,Siren_intermedia),Typhlonectes_natans),((Amphi…
29500	-21845.88057258318	-21894.07662971149	48.19605712831061	0.29220778360130434	1.8567686018424872	0.04100414528591306	0.6605448444678953	((((((Alligator_mississippiensis,Trachemys_scripta),(Heterodon_platyrhinos,Sceloporus_undulatus)),((Gallus_gallus,Turdus_migratorius),((Homo_sapiens,(Mus_musculus,Rattus_norvegicus)),Oryctolagus_cuniculus))),Latimeria_chalumnae),(((Bufo_valliceps,(Eleutherodactylus_cuneatus,Hyla_cinerea)),Xenopus_laevis),Plethodon_yonhalossee)),(((Ambystoma_mexicanum,Siren_intermedia),Typhlonectes_natans),((Amphi…
29600	-21842.223235074256	-21883.92944089039	41.706205816134116	0.4252069912645462	1.8567686018424872	0.033516225088011296	0.9189313481634849	((((((Alligator_mississippiensis,Trachemys_scripta),(Heterodon_platyrhinos,Sceloporus_undulatus)),((Gallus_gallus,Turdus_migratorius),((Homo_sapiens,(Mus_musculus,Rattus_norvegicus)),Oryctolagus_cuniculus))),Latimeria_chalumnae),(((Bufo_valliceps,(Eleutherodactylus_cuneatus,Hyla_cinerea)),Xenopus_laevis),Plethodon_yonhalossee)),(((Ambystoma_mexicanum,Siren_intermedia),Typhlonectes_natans),((Amphi…
29700	-21836.98697955085	-21879.323536044678	42.336556493829754	0.411350886963069	1.5150018995684322	0.03673148636094904	0.7857612591158868	((((((Alligator_mississippiensis,Trachemys_scripta),(Heterodon_platyrhinos,Sceloporus_undulatus)),((Gallus_gallus,Turdus_migratorius),((Homo_sapiens,(Mus_musculus,Rattus_norvegicus)),Oryctolagus_cuniculus))),Latimeria_chalumnae),(((Bufo_valliceps,(Eleutherodactylus_cuneatus,Hyla_cinerea)),Xenopus_laevis),Plethodon_yonhalossee)),(((Ambystoma_mexicanum,Siren_intermedia),Typhlonectes_natans),((Amphi…
29800	-21836.910400259585	-21881.36090880992	44.45050855033465	0.5003076779500919	1.874658667890957	0.03995269461010805	0.805404818647038	((((((Alligator_mississippiensis,Trachemys_scripta),(Heterodon_platyrhinos,Sceloporus_undulatus)),((Gallus_gallus,Turdus_migratorius),((Homo_sapiens,(Mus_musculus,Rattus_norvegicus)),Oryctolagus_cuniculus))),Latimeria_chalumnae),(((Bufo_valliceps,(Eleutherodactylus_cuneatus,Hyla_cinerea)),Xenopus_laevis),Plethodon_yonhalossee)),(((Ambystoma_mexicanum,Siren_intermedia),Typhlonectes_natans),((Amphi…
29900	-21840.3894687251	-21881.39053172579	41.00106300068851	0.3638310551139533	1.401922321051494	0.040465312333034284	0.805404818647038	((((((Alligator_mississippiensis,Trachemys_scripta),(Heterodon_platyrhinos,Sceloporus_undulatus)),((Gallus_gallus,Turdus_migratorius),((Homo_sapiens,(Mus_musculus,Rattus_norvegicus)),Oryctolagus_cuniculus))),Latimeria_chalumnae),(((Bufo_valliceps,(Eleutherodactylus_cuneatus,Hyla_cinerea)),Xenopus_laevis),Plethodon_yonhalossee)),(((Ambystoma_mexicanum,Siren_intermedia),Typhlonectes_natans),((Amphi…
30000	-21836.705160953996	-21880.387532191027	43.6823712370315	0.45789482726669517	1.7190004539049595	0.04234152219241554	0.7726395160663629	((((((Alligator_mississippiensis,Trachemys_scripta),(Heterodon_platyrhinos,Sceloporus_undulatus)),((Gallus_gallus,Turdus_migratorius),((Homo_sapiens,(Mus_musculus,Rattus_norvegicus)),Oryctolagus_cuniculus))),Latimeria_chalumnae),(((Bufo_valliceps,(Eleutherodactylus_cuneatus,Hyla_cinerea)),Xenopus_laevis),Plethodon_yonhalossee)),(((Ambystoma_mexicanum,Siren_intermedia),Typhlonectes_natans),((Amphi…
30100	-21837.57647343829	-21878.39788333179	40.82140989349795	0.4089801082882965	2.004847905450001	0.052128968617946914	0.8643980281392513	((((((Alligator_mississippiensis,Trachemys_scripta),(Heterodon_platyrhinos,Sceloporus_undulatus)),((Gallus_gallus,Turdus_migratorius),((Homo_sapiens,(Mus_musculus,Rattus_norvegicus)),Oryctolagus_cuniculus))),Latimeria_chalumnae),(((Bufo_valliceps,(Eleutherodactylus_cuneatus,Hyla_cinerea)),Xenopus_laevis),Plethodon_yonhalossee)),(((Ambystoma_mexicanum,Siren_intermedia),Typhlonectes_natans),((Amphi…
30200	-21843.609121792164	-21883.05316879764	39.44404700547709	0.9451724029762001	2.137854020560013	0.03890452852987773	0.9136445225424832	((((((Alligator_mississippiensis,Trachemys_scripta),(Heterodon_platyrhinos,Sceloporus_undulatus)),((Gallus_gallus,Turdus_migratorius),((Homo_sapiens,(Mus_musculus,Rattus_norvegicus)),Oryctolagus_cuniculus))),Latimeria_chalumnae),(((Bufo_valliceps,(Eleutherodactylus_cuneatus,Hyla_cinerea)),Xenopus_laevis),Plethodon_yonhalossee)),(((Ambystoma_mexicanum,Siren_intermedia),Typhlonectes_natans),((Amphi…
30300	-21843.917029271255	-21883.163763451714	39.246734180457054	0.4790170493375177	2.137854020560013	0.03482346934856868	0.9715377780022878	((((((Alligator_mississippiensis,Trachemys_scripta),(Heterodon_platyrhinos,Sceloporus_undulatus)),((Gallus_gallus,Turdus_migratorius),((Homo_sapiens,(Mus_musculus,Rattus_norvegicus)),Oryctolagus_cuniculus))),Latimeria_chalumnae),(((Bufo_valliceps,(Eleutherodactylus_cuneatus,Hyla_cinerea)),Xenopus_laevis),Plethodon_yonhalossee)),(((Ambystoma_mexicanum,Siren_intermedia),Typhlonectes_natans),((Amphi…
30400	-21840.317679835756	-21883.450650234707	43.132970398949844	0.8690659518466778	1.7432424544401188	0.03951752552600224	0.8870564334863121	((((((Alligator_mississippiensis,Trachemys_scripta),(Heterodon_platyrhinos,Sceloporus_undulatus)),((Gallus_gallus,Turdus_migratorius),((Homo_sapiens,(Mus_musculus,Rattus_norvegicus)),Oryctolagus_cuniculus))),Latimeria_chalumnae),(((Bufo_valliceps,(Eleutherodactylus_cuneatus,Hyla_cinerea)),Xenopus_laevis),Plethodon_yonhalossee)),(((Ambystoma_mexicanum,Siren_intermedia),Typhlonectes_natans),((Amphi…
30500	-21843.773908874584	-21886.963673227463	43.18976435287786	0.4091843836204698	1.9695622829623538	0.048844671751404445	0.91550028589816	((((((Alligator_mississippiensis,Trachemys_scripta),(Heterodon_platyrhinos,Sceloporus_undulatus)),((Gallus_gallus,Turdus_migratorius),((Homo_sapiens,(Mus_musculus,Rattus_norvegicus)),Oryctolagus_cuniculus))),Latimeria_chalumnae),(((Bufo_valliceps,(Eleutherodactylus_cuneatus,Hyla_cinerea)),Xenopus_laevis),Plethodon_yonhalossee)),(((Ambystoma_mexicanum,Siren_intermedia),Typhlonectes_natans),((Amphi…
30600	-21837.33002157314	-21881.226808281383	43.8967867082413	0.5208400186172181	2.1309147785365052	0.048844671751404445	0.9091862502111172	((((((Alligator_mississippiensis,Trachemys_scripta),(Heterodon_platyrhinos,Sceloporus_undulatus)),((Gallus_gallus,Turdus_migratorius),((Homo_sapiens,(Mus_musculus,Rattus_norvegicus)),Oryctolagus_cuniculus))),Latimeria_chalumnae),(((Bufo_valliceps,(Eleutherodactylus_cuneatus,Hyla_cinerea)),Xenopus_laevis),Plethodon_yonhalossee)),(((Ambystoma_mexicanum,Siren_intermedia),Typhlonectes_natans),((Amphi…
30700	-21844.269443142435	-21889.836213576233	45.56677043379809	0.8027107430658138	1.9840561472515987	0.04063681473835688	0.84671102363844	((((((Alligator_mississippiensis,Trachemys_scripta),(Heterodon_platyrhinos,Sceloporus_undulatus)),((Gallus_gallus,Turdus_migratorius),((Homo_sapiens,(Mus_musculus,Rattus_norvegicus)),Oryctolagus_cuniculus))),Latimeria_chalumnae),(((Bufo_valliceps,(Eleutherodactylus_cuneatus,Hyla_cinerea)),Xenopus_laevis),Plethodon_yonhalossee)),(((Ambystoma_mexicanum,Siren_intermedia),Typhlonectes_natans),((Amphi…
30800	-21843.99634832982	-21878.763488893965	34.76714056414339	0.9259230174217599	2.7123379824210456	0.04497199376370416	1.24981442410784	((((((Alligator_mississippiensis,Trachemys_scripta),(Heterodon_platyrhinos,Sceloporus_undulatus)),((Gallus_gallus,Turdus_migratorius),((Homo_sapiens,(Mus_musculus,Rattus_norvegicus)),Oryctolagus_cuniculus))),Latimeria_chalumnae),(((Bufo_valliceps,(Eleutherodactylus_cuneatus,Hyla_cinerea)),Xenopus_laevis),Plethodon_yonhalossee)),(((Ambystoma_mexicanum,Siren_intermedia),Typhlonectes_natans),((Amphi…
30900	-21841.910851101195	-21879.68698358027	37.77613247907757	0.7299732339664626	1.9582518985480988	0.03367003858041535	0.9688066134326702	((((((Alligator_mississippiensis,Trachemys_scripta),(Heterodon_platyrhinos,Sceloporus_undulatus)),((Gallus_gallus,Turdus_migratorius),((Homo_sapiens,(Mus_musculus,Rattus_norvegicus)),Oryctolagus_cuniculus))),Latimeria_chalumnae),(((Bufo_valliceps,(Eleutherodactylus_cuneatus,Hyla_cinerea)),Xenopus_laevis),Plethodon_yonhalossee)),(((Ambystoma_mexicanum,Siren_intermedia),Typhlonectes_natans),((Amphi…
31000	-21847.273817260437	-21882.843590730547	35.56977347011154	0.6511501443325148	2.446578165405745	0.042283670299329564	0.818945050754298	((((((Alligator_mississippiensis,Trachemys_scripta),(Heterodon_platyrhinos,Sceloporus_undulatus)),((Gallus_gallus,Turdus_migratorius),((Homo_sapiens,(Mus_musculus,Rattus_norvegicus)),Oryctolagus_cuniculus))),Latimeria_chalumnae),(((Bufo_valliceps,(Eleutherodactylus_cuneatus,Hyla_cinerea)),Xenopus_laevis),Plethodon_yonhalossee)),(((Ambystoma_mexicanum,Siren_intermedia),Typhlonectes_natans),((Amphi…
31100	-21842.42904595079	-21879.268379198107	36.83933324731534	0.4646153401805349	2.295022764270012	0.037379795516212684	0.8884685226620117	((((((Alligator_mississippiensis,Trachemys_scripta),(Heterodon_platyrhinos,Sceloporus_undulatus)),((Gallus_gallus,Turdus_migratorius),((Homo_sapiens,(Mus_musculus,Rattus_norvegicus)),Oryctolagus_cuniculus))),Latimeria_chalumnae),(((Bufo_valliceps,(Eleutherodactylus_cuneatus,Hyla_cinerea)),Xenopus_laevis),Plethodon_yonhalossee)),(((Ambystoma_mexicanum,Siren_intermedia),Typhlonectes_natans),((Amphi…
31200	-21841.988710823578	-21877.663574848393	35.67486402481528	0.5265679457350476	1.6142680577938637	0.046967200104369715	0.8835998067718721	((((((Alligator_mississippiensis,Trachemys_scripta),(Heterodon_platyrhinos,Sceloporus_undulatus)),((Gallus_gallus,Turdus_migratorius),((Homo_sapiens,(Mus_musculus,Rattus_norvegicus)),Oryctolagus_cuniculus))),Latimeria_chalumnae),(((Bufo_valliceps,(Eleutherodactylus_cuneatus,Hyla_cinerea)),Xenopus_laevis),Plethodon_yonhalossee)),(((Ambystoma_mexicanum,Siren_intermedia),Typhlonectes_natans),((Amphi…
31300	-21841.935409222217	-21874.796889484645	32.86148026242906	0.18485646088853075	2.19233570247368	0.046294241847354096	0.9711032840116949	((((((Alligator_mississippiensis,Trachemys_scripta),(Heterodon_platyrhinos,Sceloporus_undulatus)),((Gallus_gallus,Turdus_migratorius),((Homo_sapiens,(Mus_musculus,Rattus_norvegicus)),Oryctolagus_cuniculus))),Latimeria_chalumnae),(((Bufo_valliceps,(Eleutherodactylus_cuneatus,Hyla_cinerea)),Xenopus_laevis),Plethodon_yonhalossee)),(((Ambystoma_mexicanum,Siren_intermedia),Typhlonectes_natans),((Amphi…
31400	-21844.371781893966	-21881.79247208502	37.42069019105535	0.7192921497790123	1.8991728833484711	0.046715848470475815	1.035730410139109	((((((Alligator_mississippiensis,Trachemys_scripta),(Heterodon_platyrhinos,Sceloporus_undulatus)),((Gallus_gallus,Turdus_migratorius),((Homo_sapiens,(Mus_musculus,Rattus_norvegicus)),Oryctolagus_cuniculus))),Latimeria_chalumnae),(((Bufo_valliceps,(Eleutherodactylus_cuneatus,Hyla_cinerea)),Xenopus_laevis),Plethodon_yonhalossee)),(((Ambystoma_mexicanum,Siren_intermedia),Typhlonectes_natans),((Amphi…
31500	-21843.966626024274	-21876.504361802952	32.53773577867863	0.3562254475355025	2.3240072325293695	0.04017688084331153	0.790362401658911	((((((Alligator_mississippiensis,Trachemys_scripta),(Heterodon_platyrhinos,Sceloporus_undulatus)),((Gallus_gallus,Turdus_migratorius),((Homo_sapiens,(Mus_musculus,Rattus_norvegicus)),Oryctolagus_cuniculus))),Latimeria_chalumnae),(((Bufo_valliceps,(Eleutherodactylus_cuneatus,Hyla_cinerea)),Xenopus_laevis),Plethodon_yonhalossee)),(((Ambystoma_mexicanum,Siren_intermedia),Typhlonectes_natans),((Amphi…
31600	-21836.42095507992	-21875.50196108621	39.081006006291936	0.7415986485313814	1.9872841364882403	0.048212423740548176	0.958231941059224	((((((Alligator_mississippiensis,Trachemys_scripta),(Heterodon_platyrhinos,Sceloporus_undulatus)),((Gallus_gallus,Turdus_migratorius),((Homo_sapiens,(Mus_musculus,Rattus_norvegicus)),Oryctolagus_cuniculus))),Latimeria_chalumnae),(((Bufo_valliceps,(Eleutherodactylus_cuneatus,Hyla_cinerea)),Xenopus_laevis),Plethodon_yonhalossee)),(((Ambystoma_mexicanum,Siren_intermedia),Typhlonectes_natans),((Amphi…
31700	-21831.66194109502	-21876.279002596715	44.617061501695694	0.8173689780708667	1.8287855087640643	0.0390650539175864	0.916600679899532	((((((Alligator_mississippiensis,Trachemys_scripta),(Heterodon_platyrhinos,Sceloporus_undulatus)),((Gallus_gallus,Turdus_migratorius),((Homo_sapiens,(Mus_musculus,Rattus_norvegicus)),Oryctolagus_cuniculus))),Latimeria_chalumnae),(((Bufo_valliceps,(Eleutherodactylus_cuneatus,Hyla_cinerea)),Xenopus_laevis),Plethodon_yonhalossee)),(((Ambystoma_mexicanum,Siren_intermedia),Typhlonectes_natans),((Amphi…
31800	-21833.753501106596	-21876.81815000282	43.0646488962238	0.9833349778098616	1.6412916689996107	0.03785969272767981	0.7713479868443435	((((((Alligator_mississippiensis,Trachemys_scripta),(Heterodon_platyrhinos,Sceloporus_undulatus)),((Gallus_gallus,Turdus_migratorius),((Homo_sapiens,(Mus_musculus,Rattus_norvegicus)),Oryctolagus_cuniculus))),Latimeria_chalumnae),(((Bufo_valliceps,(Eleutherodactylus_cuneatus,Hyla_cinerea)),Xenopus_laevis),Plethodon_yonhalossee)),(((Ambystoma_mexicanum,Siren_intermedia),Typhlonectes_natans),((Amphi…
31900	-21836.344882380767	-21880.774491923734	44.42960954296819	0.9833349778098616	2.355189663894726	0.041147673703294536	0.9135368051071429	((((((Alligator_mississippiensis,Trachemys_scripta),(Heterodon_platyrhinos,Sceloporus_undulatus)),((Gallus_gallus,Turdus_migratorius),((Homo_sapiens,(Mus_musculus,Rattus_norvegicus)),Oryctolagus_cuniculus))),Latimeria_chalumnae),(((Bufo_valliceps,(Eleutherodactylus_cuneatus,Hyla_cinerea)),Xenopus_laevis),Plethodon_yonhalossee)),(((Ambystoma_mexicanum,Siren_intermedia),Typhlonectes_natans),((Amphi…
32000	-21835.562796954622	-21879.038596017264	43.475799062641535	0.5662977234509521	1.5898304913887995	0.03893672050334589	0.7973690443428602	((((((Alligator_mississippiensis,Trachemys_scripta),(Heterodon_platyrhinos,Sceloporus_undulatus)),((Gallus_gallus,Turdus_migratorius),((Homo_sapiens,(Mus_musculus,Rattus_norvegicus)),Oryctolagus_cuniculus))),Latimeria_chalumnae),(((Bufo_valliceps,(Eleutherodactylus_cuneatus,Hyla_cinerea)),Xenopus_laevis),Plethodon_yonhalossee)),(((Ambystoma_mexicanum,Siren_intermedia),Typhlonectes_natans),(((Amph…
32100	-21836.615105731235	-21878.26722345673	41.652117725494584	0.41787453410626774	1.7382370604155364	0.038669486244897626	0.8037060566741772	((((((Alligator_mississippiensis,Trachemys_scripta),(Heterodon_platyrhinos,Sceloporus_undulatus)),((Gallus_gallus,Turdus_migratorius),((Homo_sapiens,(Mus_musculus,Rattus_norvegicus)),Oryctolagus_cuniculus))),Latimeria_chalumnae),(((Bufo_valliceps,(Eleutherodactylus_cuneatus,Hyla_cinerea)),Xenopus_laevis),Plethodon_yonhalossee)),(((Ambystoma_mexicanum,Siren_intermedia),Typhlonectes_natans),(((Amph…
32200	-21841.093523773478	-21880.413383580413	39.31985980693568	0.8222315455944522	1.9472596489505156	0.038669486244897626	0.9699765892215527	((((((Alligator_mississippiensis,Trachemys_scripta),(Heterodon_platyrhinos,Sceloporus_undulatus)),((Gallus_gallus,Turdus_migratorius),((Homo_sapiens,(Mus_musculus,Rattus_norvegicus)),Oryctolagus_cuniculus))),Latimeria_chalumnae),(((Bufo_valliceps,(Eleutherodactylus_cuneatus,Hyla_cinerea)),Xenopus_laevis),Plethodon_yonhalossee)),(((Ambystoma_mexicanum,Siren_intermedia),Typhlonectes_natans),(((Amph…
32300	-21843.182996018575	-21885.07535120081	41.89235518223515	0.5852963421699153	1.9472596489505156	0.040981587320993725	0.8462311283516297	((((((Alligator_mississippiensis,Trachemys_scripta),(Heterodon_platyrhinos,Sceloporus_undulatus)),((Gallus_gallus,Turdus_migratorius),((Homo_sapiens,(Mus_musculus,Rattus_norvegicus)),Oryctolagus_cuniculus))),Latimeria_chalumnae),(((Bufo_valliceps,(Eleutherodactylus_cuneatus,Hyla_cinerea)),Xenopus_laevis),Plethodon_yonhalossee)),(((Ambystoma_mexicanum,Siren_intermedia),Typhlonectes_natans),(((Amph…
32400	-21845.09065633425	-21886.432672750732	41.342016416481336	0.21631899353613657	2.1246492701083888	0.03442661267862025	0.8573136269208222	((((((Alligator_mississippiensis,Trachemys_scripta),(Heterodon_platyrhinos,Sceloporus_undulatus)),((Gallus_gallus,Turdus_migratorius),((Homo_sapiens,(Mus_musculus,Rattus_norvegicus)),Oryctolagus_cuniculus))),Latimeria_chalumnae),(((Bufo_valliceps,(Eleutherodactylus_cuneatus,Hyla_cinerea)),Xenopus_laevis),Plethodon_yonhalossee)),(((Ambystoma_mexicanum,Siren_intermedia),Typhlonectes_natans),(((Amph…
32500	-21836.429921615752	-21882.775485391096	46.345563775343344	0.7526220712228504	2.4719008224076138	0.03303641637165981	0.8573136269208222	((((((Alligator_mississippiensis,Trachemys_scripta),(Heterodon_platyrhinos,Sceloporus_undulatus)),((Gallus_gallus,Turdus_migratorius),((Homo_sapiens,(Mus_musculus,Rattus_norvegicus)),Oryctolagus_cuniculus))),Latimeria_chalumnae),(((Bufo_valliceps,(Eleutherodactylus_cuneatus,Hyla_cinerea)),Xenopus_laevis),Plethodon_yonhalossee)),(((Ambystoma_mexicanum,Siren_intermedia),Typhlonectes_natans),(((Amph…
32600	-21835.457488695727	-21881.566975220558	46.10948652483168	0.6466635344074794	2.4719008224076138	0.035221051717872244	0.7969806889529358	((((((Alligator_mississippiensis,Trachemys_scripta),(Heterodon_platyrhinos,Sceloporus_undulatus)),((Gallus_gallus,Turdus_migratorius),((Homo_sapiens,(Mus_musculus,Rattus_norvegicus)),Oryctolagus_cuniculus))),Latimeria_chalumnae),(((Bufo_valliceps,(Eleutherodactylus_cuneatus,Hyla_cinerea)),Xenopus_laevis),Plethodon_yonhalossee)),(((Ambystoma_mexicanum,Siren_intermedia),Typhlonectes_natans),(((Amph…
32700	-21834.52101681898	-21879.145173267032	44.624156448050535	0.5588649778944026	2.0001607344533987	0.03578148142794293	0.8367871692814579	((((((Alligator_mississippiensis,Trachemys_scripta),(Heterodon_platyrhinos,Sceloporus_undulatus)),((Gallus_gallus,Turdus_migratorius),((Homo_sapiens,(Mus_musculus,Rattus_norvegicus)),Oryctolagus_cuniculus))),Latimeria_chalumnae),(((Bufo_valliceps,(Eleutherodactylus_cuneatus,Hyla_cinerea)),Xenopus_laevis),Plethodon_yonhalossee)),(((Ambystoma_mexicanum,Siren_intermedia),Typhlonectes_natans),(((Amph…
32800	-21838.89720234315	-21881.283123070352	42.38592072720273	0.19434298163386723	1.9176505866790656	0.037467206741578704	0.9325086486340621	((((((Alligator_mississippiensis,Trachemys_scripta),(Heterodon_platyrhinos,Sceloporus_undulatus)),((Gallus_gallus,Turdus_migratorius),((Homo_sapiens,(Mus_musculus,Rattus_norvegicus)),Oryctolagus_cuniculus))),Latimeria_chalumnae),(((Bufo_valliceps,(Eleutherodactylus_cuneatus,Hyla_cinerea)),Xenopus_laevis),Plethodon_yonhalossee)),(((Ambystoma_mexicanum,Siren_intermedia),Typhlonectes_natans),((Amphi…
32900	-21838.52382506492	-21883.42815746884	44.9043324039211	0.6788280974573122	2.1721790722644747	0.032993648963542135	0.6249973157308688	((((((Alligator_mississippiensis,Trachemys_scripta),(Heterodon_platyrhinos,Sceloporus_undulatus)),((Gallus_gallus,Turdus_migratorius),((Homo_sapiens,(Mus_musculus,Rattus_norvegicus)),Oryctolagus_cuniculus))),Latimeria_chalumnae),(((Bufo_valliceps,(Eleutherodactylus_cuneatus,Hyla_cinerea)),Xenopus_laevis),Plethodon_yonhalossee)),(((Ambystoma_mexicanum,Siren_intermedia),Typhlonectes_natans),((Amphi…
33000	-21838.235885122333	-21881.894556987772	43.65867186543939	0.5363458936515926	2.1721790722644747	0.03196210750161146	0.5283208822399694	((((((Alligator_mississippiensis,Trachemys_scripta),(Heterodon_platyrhinos,Sceloporus_undulatus)),((Gallus_gallus,Turdus_migratorius),((Homo_sapiens,(Mus_musculus,Rattus_norvegicus)),Oryctolagus_cuniculus))),Latimeria_chalumnae),(((Bufo_valliceps,(Eleutherodactylus_cuneatus,Hyla_cinerea)),Xenopus_laevis),Plethodon_yonhalossee)),(((Ambystoma_mexicanum,Siren_intermedia),Typhlonectes_natans),((Amphi…
33100	-21833.155237336265	-21884.596504685982	51.44126734971693	0.5998866429537688	2.1640213765770797	0.03343746890566654	0.6859336692815421	((((((Alligator_mississippiensis,Trachemys_scripta),(Heterodon_platyrhinos,Sceloporus_undulatus)),((Gallus_gallus,Turdus_migratorius),((Homo_sapiens,(Mus_musculus,Rattus_norvegicus)),Oryctolagus_cuniculus))),Latimeria_chalumnae),(((Bufo_valliceps,(Eleutherodactylus_cuneatus,Hyla_cinerea)),Xenopus_laevis),Plethodon_yonhalossee)),(((Ambystoma_mexicanum,Siren_intermedia),Typhlonectes_natans),((Amphi…
33200	-21841.956401506843	-21892.048816012633	50.0924145057907	0.39788488757899776	1.6672346219584928	0.03763821558724692	0.6859336692815421	((((((Alligator_mississippiensis,Trachemys_scripta),(Heterodon_platyrhinos,Sceloporus_undulatus)),((Gallus_gallus,Turdus_migratorius),((Homo_sapiens,(Mus_musculus,Rattus_norvegicus)),Oryctolagus_cuniculus))),Latimeria_chalumnae),(((Bufo_valliceps,(Eleutherodactylus_cuneatus,Hyla_cinerea)),Xenopus_laevis),Plethodon_yonhalossee)),(((Ambystoma_mexicanum,Siren_intermedia),Typhlonectes_natans),((Amphi…
33300	-21851.364739643315	-21894.515085478753	43.15034583543765	0.9685497289684013	2.748004859579326	0.037108420332584525	0.7094334836942228	((((((Alligator_mississippiensis,Trachemys_scripta),(Heterodon_platyrhinos,Sceloporus_undulatus)),((Gallus_gallus,Turdus_migratorius),((Homo_sapiens,(Mus_musculus,Rattus_norvegicus)),Oryctolagus_cuniculus))),Latimeria_chalumnae),(((Bufo_valliceps,(Eleutherodactylus_cuneatus,Hyla_cinerea)),Xenopus_laevis),Plethodon_yonhalossee)),(((Ambystoma_mexicanum,Siren_intermedia),Typhlonectes_natans),(((Amph…
33400	-21837.497501713333	-21884.07678131514	46.579279601805624	0.8938169619522202	2.720804167127276	0.035871885863581934	0.7094334836942228	((((((Alligator_mississippiensis,Trachemys_scripta),(Heterodon_platyrhinos,Sceloporus_undulatus)),((Gallus_gallus,Turdus_migratorius),((Homo_sapiens,(Mus_musculus,Rattus_norvegicus)),Oryctolagus_cuniculus))),Latimeria_chalumnae),(((Bufo_valliceps,(Eleutherodactylus_cuneatus,Hyla_cinerea)),Xenopus_laevis),Plethodon_yonhalossee)),(((Ambystoma_mexicanum,Siren_intermedia),Typhlonectes_natans),(((Amph…
33500	-21839.612083047134	-21882.45688430117	42.84480125403532	0.5453814727760904	2.720804167127276	0.04009480769246359	0.8145838336158998	((((((Alligator_mississippiensis,Trachemys_scripta),(Heterodon_platyrhinos,Sceloporus_undulatus)),((Gallus_gallus,Turdus_migratorius),((Homo_sapiens,(Mus_musculus,Rattus_norvegicus)),Oryctolagus_cuniculus))),Latimeria_chalumnae),(((Bufo_valliceps,(Eleutherodactylus_cuneatus,Hyla_cinerea)),Xenopus_laevis),Plethodon_yonhalossee)),(((Ambystoma_mexicanum,Siren_intermedia),Typhlonectes_natans),(((Amph…
33600	-21846.127564118964	-21882.169892498445	36.04232837947914	0.9666934007135484	2.720804167127276	0.04809358275184447	1.0784761062193868	((((((Alligator_mississippiensis,Trachemys_scripta),(Heterodon_platyrhinos,Sceloporus_undulatus)),((Gallus_gallus,Turdus_migratorius),((Homo_sapiens,(Mus_musculus,Rattus_norvegicus)),Oryctolagus_cuniculus))),Latimeria_chalumnae),(((Bufo_valliceps,(Eleutherodactylus_cuneatus,Hyla_cinerea)),Xenopus_laevis),Plethodon_yonhalossee)),(((Ambystoma_mexicanum,Siren_intermedia),Typhlonectes_natans),(((Amph…
33700	-21846.78884539715	-21885.792810526527	39.003965129377995	1.2585759402174839	2.8343852190429866	0.033124581427744854	0.794528015729357	((((((Alligator_mississippiensis,Trachemys_scripta),(Heterodon_platyrhinos,Sceloporus_undulatus)),((Gallus_gallus,Turdus_migratorius),((Homo_sapiens,(Mus_musculus,Rattus_norvegicus)),Oryctolagus_cuniculus))),Latimeria_chalumnae),(((Bufo_valliceps,(Eleutherodactylus_cuneatus,Hyla_cinerea)),Xenopus_laevis),Plethodon_yonhalossee)),(((Ambystoma_mexicanum,Siren_intermedia),Typhlonectes_natans),(((Amph…
33800	-21834.13593991571	-21873.087251832272	38.95131191656106	1.2827274548079142	2.482101618575073	0.045980385190740505	0.7912931189026194	((((((Alligator_mississippiensis,Trachemys_scripta),(Heterodon_platyrhinos,Sceloporus_undulatus)),((Gallus_gallus,Turdus_migratorius),((Homo_sapiens,(Mus_musculus,Rattus_norvegicus)),Oryctolagus_cuniculus))),Latimeria_chalumnae),(((Bufo_valliceps,(Eleutherodactylus_cuneatus,Hyla_cinerea)),Xenopus_laevis),Plethodon_yonhalossee)),(((Ambystoma_mexicanum,Siren_intermedia),Typhlonectes_natans),(((Amph…
33900	-21834.052826549112	-21874.918722619328	40.86589607021625	1.3330832156318562	2.4763258829836983	0.04494137094699111	0.8515207632666684	((((((Alligator_mississippiensis,Trachemys_scripta),(Heterodon_platyrhinos,Sceloporus_undulatus)),((Gallus_gallus,Turdus_migratorius),((Homo_sapiens,(Mus_musculus,Rattus_norvegicus)),Oryctolagus_cuniculus))),Latimeria_chalumnae),(((Bufo_valliceps,(Eleutherodactylus_cuneatus,Hyla_cinerea)),Xenopus_laevis),Plethodon_yonhalossee)),(((Ambystoma_mexicanum,Siren_intermedia),Typhlonectes_natans),(((Amph…
34000	-21829.070776337903	-21878.051865192698	48.981088854793164	0.6281126355428074	2.0650254107144708	0.031869104394977914	0.7618864856973425	((((((Alligator_mississippiensis,Trachemys_scripta),(Heterodon_platyrhinos,Sceloporus_undulatus)),((Gallus_gallus,Turdus_migratorius),((Homo_sapiens,(Mus_musculus,Rattus_norvegicus)),Oryctolagus_cuniculus))),Latimeria_chalumnae),(((Bufo_valliceps,(Eleutherodactylus_cuneatus,Hyla_cinerea)),Xenopus_laevis),Plethodon_yonhalossee)),(((Ambystoma_mexicanum,Siren_intermedia),Typhlonectes_natans),((Amphi…
34100	-21832.61768739308	-21876.46855390027	43.85086650719127	0.5054085291624933	2.1576656942625796	0.040106861566820945	0.8067413895568657	((((((Alligator_mississippiensis,Trachemys_scripta),(Heterodon_platyrhinos,Sceloporus_undulatus)),((Gallus_gallus,Turdus_migratorius),((Homo_sapiens,(Mus_musculus,Rattus_norvegicus)),Oryctolagus_cuniculus))),Latimeria_chalumnae),(((Bufo_valliceps,(Eleutherodactylus_cuneatus,Hyla_cinerea)),Xenopus_laevis),Plethodon_yonhalossee)),(((Ambystoma_mexicanum,Siren_intermedia),Typhlonectes_natans),(((Amph…
34200	-21836.827292577662	-21880.57314360982	43.74585103215905	0.8851536800848749	1.9242715756136235	0.03617454605494058	0.9082012137033936	((((((Alligator_mississippiensis,Trachemys_scripta),(Heterodon_platyrhinos,Sceloporus_undulatus)),((Gallus_gallus,Turdus_migratorius),((Homo_sapiens,(Mus_musculus,Rattus_norvegicus)),Oryctolagus_cuniculus))),Latimeria_chalumnae),(((Bufo_valliceps,(Eleutherodactylus_cuneatus,Hyla_cinerea)),Xenopus_laevis),Plethodon_yonhalossee)),(((Ambystoma_mexicanum,Siren_intermedia),Typhlonectes_natans),(((Amph…
34300	-21842.225844243752	-21884.492106494505	42.26626225075348	0.5440672652146643	2.590871665976758	0.038214226943292365	0.9694120827517737	((((((Alligator_mississippiensis,Trachemys_scripta),(Heterodon_platyrhinos,Sceloporus_undulatus)),((Gallus_gallus,Turdus_migratorius),((Homo_sapiens,(Mus_musculus,Rattus_norvegicus)),Oryctolagus_cuniculus))),Latimeria_chalumnae),(((Bufo_valliceps,(Eleutherodactylus_cuneatus,Hyla_cinerea)),Xenopus_laevis),Plethodon_yonhalossee)),(((Ambystoma_mexicanum,Siren_intermedia),Typhlonectes_natans),(((Amph…
34400	-21841.71288738553	-21885.799673441972	44.086786056444026	0.45117135493630794	2.590871665976758	0.032925046359700456	0.8664036884595236	((((((Alligator_mississippiensis,Trachemys_scripta),(Heterodon_platyrhinos,Sceloporus_undulatus)),((Gallus_gallus,Turdus_migratorius),((Homo_sapiens,(Mus_musculus,Rattus_norvegicus)),Oryctolagus_cuniculus))),Latimeria_chalumnae),(((Bufo_valliceps,(Eleutherodactylus_cuneatus,Hyla_cinerea)),Xenopus_laevis),Plethodon_yonhalossee)),(((Ambystoma_mexicanum,Siren_intermedia),Typhlonectes_natans),(((Amph…
34500	-21841.853073106722	-21883.133078305535	41.28000519881145	1.5801398918452791	2.283347814777809	0.030852074828192366	0.8417913446877318	((((((Alligator_mississippiensis,Trachemys_scripta),(Heterodon_platyrhinos,Sceloporus_undulatus)),((Gallus_gallus,Turdus_migratorius),((Homo_sapiens,(Mus_musculus,Rattus_norvegicus)),Oryctolagus_cuniculus))),Latimeria_chalumnae),(((Bufo_valliceps,(Eleutherodactylus_cuneatus,Hyla_cinerea)),Xenopus_laevis),Plethodon_yonhalossee)),(((Ambystoma_mexicanum,Siren_intermedia),Typhlonectes_natans),(((Amph…
34600	-21840.81021349812	-21886.02010036104	45.20988686291684	0.5255323587147238	2.576167451397738	0.03502873402490517	0.8417913446877318	((((((Alligator_mississippiensis,Trachemys_scripta),(Heterodon_platyrhinos,Sceloporus_undulatus)),((Gallus_gallus,Turdus_migratorius),((Homo_sapiens,(Mus_musculus,Rattus_norvegicus)),Oryctolagus_cuniculus))),Latimeria_chalumnae),(((Bufo_valliceps,(Eleutherodactylus_cuneatus,Hyla_cinerea)),Xenopus_laevis),Plethodon_yonhalossee)),(((Ambystoma_mexicanum,Siren_intermedia),Typhlonectes_natans),(((Amph…
34700	-21841.84864711551	-21887.62387237042	45.775225254911774	0.6913528465262532	2.5670260822350692	0.02976419379605285	0.9216182376826121	((((((Alligator_mississippiensis,Trachemys_scripta),(Heterodon_platyrhinos,Sceloporus_undulatus)),((Gallus_gallus,Turdus_migratorius),((Homo_sapiens,(Mus_musculus,Rattus_norvegicus)),Oryctolagus_cuniculus))),Latimeria_chalumnae),(((Bufo_valliceps,(Eleutherodactylus_cuneatus,Hyla_cinerea)),Xenopus_laevis),Plethodon_yonhalossee)),(((Ambystoma_mexicanum,Siren_intermedia),Typhlonectes_natans),(((Amph…
34800	-21841.164226916288	-21886.384693336775	45.22046642048712	0.7320119916565628	2.5670260822350692	0.03680100657294544	0.782370637749454	((((((Alligator_mississippiensis,Trachemys_scripta),(Heterodon_platyrhinos,Sceloporus_undulatus)),((Gallus_gallus,Turdus_migratorius),((Homo_sapiens,(Mus_musculus,Rattus_norvegicus)),Oryctolagus_cuniculus))),Latimeria_chalumnae),(((Bufo_valliceps,(Eleutherodactylus_cuneatus,Hyla_cinerea)),Xenopus_laevis),Plethodon_yonhalossee)),(((Ambystoma_mexicanum,Siren_intermedia),Typhlonectes_natans),(((Amph…
34900	-21837.881174979928	-21882.595659357037	44.71448437711064	0.60617588102808	2.3458691031842744	0.036382072830854796	0.9704427594346651	((((((Alligator_mississippiensis,Trachemys_scripta),(Heterodon_platyrhinos,Sceloporus_undulatus)),((Gallus_gallus,Turdus_migratorius),((Homo_sapiens,(Mus_musculus,Rattus_norvegicus)),Oryctolagus_cuniculus))),Latimeria_chalumnae),(((Bufo_valliceps,(Eleutherodactylus_cuneatus,Hyla_cinerea)),Xenopus_laevis),Plethodon_yonhalossee)),(((Ambystoma_mexicanum,Siren_intermedia),Typhlonectes_natans),(((Amph…
35000	-21839.273893337682	-21882.411698153966	43.13780481628534	0.9627471763702533	2.1983418998476103	0.033435691570603936	0.9350827964867726	((((((Alligator_mississippiensis,Trachemys_scripta),(Heterodon_platyrhinos,Sceloporus_undulatus)),((Gallus_gallus,Turdus_migratorius),((Homo_sapiens,(Mus_musculus,Rattus_norvegicus)),Oryctolagus_cuniculus))),Latimeria_chalumnae),(((Bufo_valliceps,(Eleutherodactylus_cuneatus,Hyla_cinerea)),Xenopus_laevis),Plethodon_yonhalossee)),(((Ambystoma_mexicanum,Siren_intermedia),Typhlonectes_natans),(((Amph…
35100	-21837.16380819144	-21879.303469818926	42.13966162748662	1.0768819308880357	2.085285827408695	0.02907071004504613	0.8792163559029336	((((((Alligator_mississippiensis,Trachemys_scripta),(Heterodon_platyrhinos,Sceloporus_undulatus)),((Gallus_gallus,Turdus_migratorius),((Homo_sapiens,(Mus_musculus,Rattus_norvegicus)),Oryctolagus_cuniculus))),Latimeria_chalumnae),(((Bufo_valliceps,(Eleutherodactylus_cuneatus,Hyla_cinerea)),Xenopus_laevis),Plethodon_yonhalossee)),(((Ambystoma_mexicanum,Siren_intermedia),Typhlonectes_natans),(((Amph…
35200	-21834.945916266108	-21877.087003720175	42.14108745406838	0.9524987107846619	2.085285827408695	0.04212039526627717	0.988205647014563	((((((Alligator_mississippiensis,Trachemys_scripta),(Heterodon_platyrhinos,Sceloporus_undulatus)),((Gallus_gallus,Turdus_migratorius),((Homo_sapiens,(Mus_musculus,Rattus_norvegicus)),Oryctolagus_cuniculus))),Latimeria_chalumnae),(((Bufo_valliceps,(Eleutherodactylus_cuneatus,Hyla_cinerea)),Xenopus_laevis),Plethodon_yonhalossee)),(((Ambystoma_mexicanum,Siren_intermedia),Typhlonectes_natans),(((Amph…
35300	-21835.791222206215	-21878.361671699742	42.57044949352686	0.3762339492026834	1.7342894288357251	0.041176349832312706	0.7726527719724785	((((((Alligator_mississippiensis,Trachemys_scripta),(Heterodon_platyrhinos,Sceloporus_undulatus)),((Gallus_gallus,Turdus_migratorius),((Homo_sapiens,(Mus_musculus,Rattus_norvegicus)),Oryctolagus_cuniculus))),Latimeria_chalumnae),(((Bufo_valliceps,(Eleutherodactylus_cuneatus,Hyla_cinerea)),Xenopus_laevis),Plethodon_yonhalossee)),(((Ambystoma_mexicanum,Siren_intermedia),Typhlonectes_natans),(((Amph…
35400	-21834.479681231198	-21878.046392478802	43.566711247602335	0.505035075459245	1.8308224438674974	0.04280009915786526	0.8324166093952391	((((((Alligator_mississippiensis,Trachemys_scripta),(Heterodon_platyrhinos,Sceloporus_undulatus)),((Gallus_gallus,Turdus_migratorius),((Homo_sapiens,(Mus_musculus,Rattus_norvegicus)),Oryctolagus_cuniculus))),Latimeria_chalumnae),(((Bufo_valliceps,(Eleutherodactylus_cuneatus,Hyla_cinerea)),Xenopus_laevis),Plethodon_yonhalossee)),(((Ambystoma_mexicanum,Siren_intermedia),Typhlonectes_natans),(((Amph…
35500	-21833.134353376332	-21876.8713193671	43.736965990767025	0.4247330289493221	2.010672090491462	0.03997903787291269	0.9267610606213212	((((((Alligator_mississippiensis,Trachemys_scripta),(Heterodon_platyrhinos,Sceloporus_undulatus)),((Gallus_gallus,Turdus_migratorius),((Homo_sapiens,(Mus_musculus,Rattus_norvegicus)),Oryctolagus_cuniculus))),Latimeria_chalumnae),(((Bufo_valliceps,(Eleutherodactylus_cuneatus,Hyla_cinerea)),Xenopus_laevis),Plethodon_yonhalossee)),(((Ambystoma_mexicanum,Siren_intermedia),Typhlonectes_natans),(((Amph…
35600	-21832.37816512846	-21877.14866760612	44.77050247766301	0.7012318604915131	2.308493226121086	0.03997903787291269	0.9258199832286236	((((((Alligator_mississippiensis,Trachemys_scripta),(Heterodon_platyrhinos,Sceloporus_undulatus)),((Gallus_gallus,Turdus_migratorius),((Homo_sapiens,(Mus_musculus,Rattus_norvegicus)),Oryctolagus_cuniculus))),Latimeria_chalumnae),(((Bufo_valliceps,(Eleutherodactylus_cuneatus,Hyla_cinerea)),Xenopus_laevis),Plethodon_yonhalossee)),(((Ambystoma_mexicanum,Siren_intermedia),Typhlonectes_natans),(((Amph…
35700	-21831.669765700593	-21876.590858964828	44.92109326423499	0.7012318604915131	2.184143856566689	0.037928736854970925	0.8596367759260641	((((((Alligator_mississippiensis,Trachemys_scripta),(Heterodon_platyrhinos,Sceloporus_undulatus)),((Gallus_gallus,Turdus_migratorius),((Homo_sapiens,(Mus_musculus,Rattus_norvegicus)),Oryctolagus_cuniculus))),Latimeria_chalumnae),(((Bufo_valliceps,(Eleutherodactylus_cuneatus,Hyla_cinerea)),Xenopus_laevis),Plethodon_yonhalossee)),(((Ambystoma_mexicanum,Siren_intermedia),Typhlonectes_natans),(((Amph…
35800	-21829.841550100555	-21874.261478088738	44.41992798818143	1.509300451642245	2.7983401632712925	0.03565411048336378	0.8834705402788364	((((((Alligator_mississippiensis,Trachemys_scripta),(Heterodon_platyrhinos,Sceloporus_undulatus)),((Gallus_gallus,Turdus_migratorius),((Homo_sapiens,(Mus_musculus,Rattus_norvegicus)),Oryctolagus_cuniculus))),Latimeria_chalumnae),(((Bufo_valliceps,(Eleutherodactylus_cuneatus,Hyla_cinerea)),Xenopus_laevis),Plethodon_yonhalossee)),(((Ambystoma_mexicanum,Siren_intermedia),Typhlonectes_natans),(((Amph…
35900	-21836.891320170715	-21875.360328231618	38.46900806090524	0.7653792170803394	1.9273851480639723	0.03234004161106259	1.0130806302075936	((((((Alligator_mississippiensis,Trachemys_scripta),(Heterodon_platyrhinos,Sceloporus_undulatus)),((Gallus_gallus,Turdus_migratorius),((Homo_sapiens,(Mus_musculus,Rattus_norvegicus)),Oryctolagus_cuniculus))),Latimeria_chalumnae),(((Bufo_valliceps,(Eleutherodactylus_cuneatus,Hyla_cinerea)),Xenopus_laevis),Plethodon_yonhalossee)),(((Ambystoma_mexicanum,Siren_intermedia),Typhlonectes_natans),(((Amph…
36000	-21832.81175998793	-21880.774739483608	47.962979495678546	0.4671015987047412	1.9273851480639723	0.03834500403376459	0.8751773371374523	((((((Alligator_mississippiensis,Trachemys_scripta),(Heterodon_platyrhinos,Sceloporus_undulatus)),((Gallus_gallus,Turdus_migratorius),((Homo_sapiens,(Mus_musculus,Rattus_norvegicus)),Oryctolagus_cuniculus))),Latimeria_chalumnae),(((Bufo_valliceps,(Eleutherodactylus_cuneatus,Hyla_cinerea)),Xenopus_laevis),Plethodon_yonhalossee)),(((Ambystoma_mexicanum,Siren_intermedia),Typhlonectes_natans),(((Amph…
36100	-21836.350672900775	-21886.895987609892	50.545314709117	0.5972775950348975	2.2742773285040023	0.030454785708789477	0.8338342998534276	((((((Alligator_mississippiensis,Trachemys_scripta),(Heterodon_platyrhinos,Sceloporus_undulatus)),((Gallus_gallus,Turdus_migratorius),((Homo_sapiens,(Mus_musculus,Rattus_norvegicus)),Oryctolagus_cuniculus))),Latimeria_chalumnae),(((Bufo_valliceps,(Eleutherodactylus_cuneatus,Hyla_cinerea)),Xenopus_laevis),Plethodon_yonhalossee)),(((Ambystoma_mexicanum,Siren_intermedia),Typhlonectes_natans),(((Amph…
36200	-21835.20107627736	-21881.122920491012	45.92184421365157	0.953380799863746	2.2742773285040023	0.03314674192766531	0.8115945862976529	((((((Alligator_mississippiensis,Trachemys_scripta),(Heterodon_platyrhinos,Sceloporus_undulatus)),((Gallus_gallus,Turdus_migratorius),((Homo_sapiens,(Mus_musculus,Rattus_norvegicus)),Oryctolagus_cuniculus))),Latimeria_chalumnae),(((Bufo_valliceps,(Eleutherodactylus_cuneatus,Hyla_cinerea)),Xenopus_laevis),Plethodon_yonhalossee)),(((Ambystoma_mexicanum,Siren_intermedia),Typhlonectes_natans),(((Amph…
36300	-21836.84166301835	-21879.24752807671	42.405865058361954	0.40341712546722663	2.7731072709222646	0.03841396327043569	0.7104915308035658	((((((Alligator_mississippiensis,Trachemys_scripta),(Heterodon_platyrhinos,Sceloporus_undulatus)),((Gallus_gallus,Turdus_migratorius),((Homo_sapiens,(Mus_musculus,Rattus_norvegicus)),Oryctolagus_cuniculus))),Latimeria_chalumnae),(((Bufo_valliceps,(Eleutherodactylus_cuneatus,Hyla_cinerea)),Xenopus_laevis),Plethodon_yonhalossee)),(((Ambystoma_mexicanum,Siren_intermedia),Typhlonectes_natans),(((Amph…
36400	-21831.26348140497	-21879.894832170306	48.63135076533514	0.3469258159674196	1.7749531044462996	0.03762133285529455	0.8306895174133297	((((((Alligator_mississippiensis,Trachemys_scripta),(Heterodon_platyrhinos,Sceloporus_undulatus)),((Gallus_gallus,Turdus_migratorius),((Homo_sapiens,(Mus_musculus,Rattus_norvegicus)),Oryctolagus_cuniculus))),Latimeria_chalumnae),(((Bufo_valliceps,(Eleutherodactylus_cuneatus,Hyla_cinerea)),Xenopus_laevis),Plethodon_yonhalossee)),(((Ambystoma_mexicanum,Siren_intermedia),Typhlonectes_natans),((Amphi…
36500	-21831.22114514074	-21884.37273651492	53.15159137418305	0.6294344270367754	1.7780592687267092	0.031232265648905348	0.821499009444573	((((((Alligator_mississippiensis,Trachemys_scripta),(Heterodon_platyrhinos,Sceloporus_undulatus)),((Gallus_gallus,Turdus_migratorius),((Homo_sapiens,(Mus_musculus,Rattus_norvegicus)),Oryctolagus_cuniculus))),Latimeria_chalumnae),(((Bufo_valliceps,(Eleutherodactylus_cuneatus,Hyla_cinerea)),Xenopus_laevis),Plethodon_yonhalossee)),(((Ambystoma_mexicanum,Siren_intermedia),Typhlonectes_natans),((Amphi…
36600	-21831.049824848724	-21881.032790211357	49.9829653626323	0.6907918439015314	2.222258517784158	0.03694551625823298	0.8177354258701994	((((((Alligator_mississippiensis,Trachemys_scripta),(Heterodon_platyrhinos,Sceloporus_undulatus)),((Gallus_gallus,Turdus_migratorius),((Homo_sapiens,(Mus_musculus,Rattus_norvegicus)),Oryctolagus_cuniculus))),Latimeria_chalumnae),(((Bufo_valliceps,(Eleutherodactylus_cuneatus,Hyla_cinerea)),Xenopus_laevis),Plethodon_yonhalossee)),(((Ambystoma_mexicanum,Siren_intermedia),Typhlonectes_natans),((Amphi…
36700	-21834.486611762277	-21880.33865488025	45.85204311797221	0.19270882796304506	1.8264575025040972	0.030174161041466946	0.8829273149611603	((((((Alligator_mississippiensis,Trachemys_scripta),(Heterodon_platyrhinos,Sceloporus_undulatus)),((Gallus_gallus,Turdus_migratorius),((Homo_sapiens,(Mus_musculus,Rattus_norvegicus)),Oryctolagus_cuniculus))),Latimeria_chalumnae),(((Bufo_valliceps,(Eleutherodactylus_cuneatus,Hyla_cinerea)),Xenopus_laevis),Plethodon_yonhalossee)),(((Ambystoma_mexicanum,Siren_intermedia),Typhlonectes_natans),((Amphi…
36800	-21834.623100828016	-21884.66965693428	50.046556106261605	0.396634421606229	1.8644359928573448	0.0434286243939037	0.7984769384273621	((((((Alligator_mississippiensis,Trachemys_scripta),(Heterodon_platyrhinos,Sceloporus_undulatus)),((Gallus_gallus,Turdus_migratorius),((Homo_sapiens,(Mus_musculus,Rattus_norvegicus)),Oryctolagus_cuniculus))),Latimeria_chalumnae),(((Bufo_valliceps,(Eleutherodactylus_cuneatus,Hyla_cinerea)),Xenopus_laevis),Plethodon_yonhalossee)),(((Ambystoma_mexicanum,Siren_intermedia),Typhlonectes_natans),((Amphi…
36900	-21839.1853830586	-21886.484241742393	47.29885868379351	1.0215598478967156	2.2863490082634446	0.037911460267899114	0.8282293731880829	((((((Alligator_mississippiensis,Trachemys_scripta),(Heterodon_platyrhinos,Sceloporus_undulatus)),((Gallus_gallus,Turdus_migratorius),((Homo_sapiens,(Mus_musculus,Rattus_norvegicus)),Oryctolagus_cuniculus))),Latimeria_chalumnae),(((Bufo_valliceps,(Eleutherodactylus_cuneatus,Hyla_cinerea)),Xenopus_laevis),Plethodon_yonhalossee)),(((Ambystoma_mexicanum,Siren_intermedia),Typhlonectes_natans),((Amphi…
37000	-21837.766501157224	-21883.639295698165	45.87279454094061	0.5206045167775452	2.19512058859395	0.03347283041209151	0.8784566506644861	((((((Alligator_mississippiensis,Trachemys_scripta),(Heterodon_platyrhinos,Sceloporus_undulatus)),((Gallus_gallus,Turdus_migratorius),((Homo_sapiens,(Mus_musculus,Rattus_norvegicus)),Oryctolagus_cuniculus))),Latimeria_chalumnae),(((Bufo_valliceps,(Eleutherodactylus_cuneatus,Hyla_cinerea)),Xenopus_laevis),Plethodon_yonhalossee)),(((Ambystoma_mexicanum,Siren_intermedia),Typhlonectes_natans),((Amphi…
37100	-21842.094690966693	-21882.25369483088	40.159003864189096	0.4764879864466449	1.3360818980403715	0.03819114482791788	0.6639497438470546	((((((Alligator_mississippiensis,Trachemys_scripta),(Heterodon_platyrhinos,Sceloporus_undulatus)),((Gallus_gallus,Turdus_migratorius),((Homo_sapiens,(Mus_musculus,Rattus_norvegicus)),Oryctolagus_cuniculus))),Latimeria_chalumnae),(((Bufo_valliceps,(Eleutherodactylus_cuneatus,Hyla_cinerea)),Xenopus_laevis),Plethodon_yonhalossee)),(((Ambystoma_mexicanum,Siren_intermedia),Typhlonectes_natans),((Amphi…
37200	-21838.124715379956	-21879.52534698054	41.40063160058406	1.8476147696494754	3.318032269385174	0.0340221161550102	0.8719489227178826	((((((Alligator_mississippiensis,Trachemys_scripta),(Heterodon_platyrhinos,Sceloporus_undulatus)),((Gallus_gallus,Turdus_migratorius),((Homo_sapiens,(Mus_musculus,Rattus_norvegicus)),Oryctolagus_cuniculus))),Latimeria_chalumnae),(((Bufo_valliceps,(Eleutherodactylus_cuneatus,Hyla_cinerea)),Xenopus_laevis),Plethodon_yonhalossee)),(((Ambystoma_mexicanum,Siren_intermedia),Typhlonectes_natans),((Amphi…
37300	-21839.425267020983	-21880.18950055863	40.76423353764608	1.300976744156936	2.4825059477237987	0.03417328407710684	0.9532497401575288	((((((Alligator_mississippiensis,Trachemys_scripta),(Heterodon_platyrhinos,Sceloporus_undulatus)),((Gallus_gallus,Turdus_migratorius),((Homo_sapiens,(Mus_musculus,Rattus_norvegicus)),Oryctolagus_cuniculus))),Latimeria_chalumnae),(((Bufo_valliceps,(Eleutherodactylus_cuneatus,Hyla_cinerea)),Xenopus_laevis),Plethodon_yonhalossee)),(((Ambystoma_mexicanum,Siren_intermedia),Typhlonectes_natans),((Amphi…
37400	-21843.01882913728	-21879.274968651993	36.25613951471307	2.062214633692641	3.13991991180871	0.0356002768711082	0.7627415372009674	((((((Alligator_mississippiensis,Trachemys_scripta),(Heterodon_platyrhinos,Sceloporus_undulatus)),((Gallus_gallus,Turdus_migratorius),((Homo_sapiens,(Mus_musculus,Rattus_norvegicus)),Oryctolagus_cuniculus))),Latimeria_chalumnae),(((Bufo_valliceps,(Eleutherodactylus_cuneatus,Hyla_cinerea)),Xenopus_laevis),Plethodon_yonhalossee)),(((Ambystoma_mexicanum,Siren_intermedia),Typhlonectes_natans),((Amphi…
37500	-21842.57615698619	-21879.134286066397	36.55812908020781	1.0636573936097307	2.4785133079204393	0.039964364891362035	0.8145216169133733	((((((Alligator_mississippiensis,Trachemys_scripta),(Heterodon_platyrhinos,Sceloporus_undulatus)),((Gallus_gallus,Turdus_migratorius),((Homo_sapiens,(Mus_musculus,Rattus_norvegicus)),Oryctolagus_cuniculus))),Latimeria_chalumnae),(((Bufo_valliceps,(Eleutherodactylus_cuneatus,Hyla_cinerea)),Xenopus_laevis),Plethodon_yonhalossee)),(((Ambystoma_mexicanum,Siren_intermedia),Typhlonectes_natans),((Amphi…
37600	-21838.584058948967	-21882.42045772537	43.83639877640087	0.8447839674550311	2.1434515914602197	0.03904520376164821	0.9608586152296815	(((((Alligator_mississippiensis,Trachemys_scripta),(Heterodon_platyrhinos,Sceloporus_undulatus)),((Gallus_gallus,Turdus_migratorius),((Homo_sapiens,(Mus_musculus,Rattus_norvegicus)),Oryctolagus_cuniculus))),Latimeria_chalumnae),((((Ambystoma_mexicanum,Siren_intermedia),Typhlonectes_natans),((Amphiuma_tridactylum,Discoglossus_pictus),(((Gastrophryne_carolinensis,Nesomantis_thomasseti),Scaphiopus_h…
37700	-21847.812802031574	-21893.096017519565	45.28321548798961	0.8822970247265162	2.1731903506726775	0.03644976777380529	0.8414213506732342	(((((Alligator_mississippiensis,Trachemys_scripta),(Heterodon_platyrhinos,Sceloporus_undulatus)),((Gallus_gallus,Turdus_migratorius),((Homo_sapiens,(Mus_musculus,Rattus_norvegicus)),Oryctolagus_cuniculus))),Latimeria_chalumnae),((((Ambystoma_mexicanum,Siren_intermedia),Typhlonectes_natans),((Amphiuma_tridactylum,Discoglossus_pictus),(((Gastrophryne_carolinensis,Nesomantis_thomasseti),Scaphiopus_h…
37800	-21852.503050246018	-21893.333223278063	40.83017303204708	0.4416755439893589	1.5950064506539088	0.0344389524051259	0.9274402602986053	(((((Alligator_mississippiensis,Trachemys_scripta),(Heterodon_platyrhinos,Sceloporus_undulatus)),((Gallus_gallus,Turdus_migratorius),((Homo_sapiens,(Mus_musculus,Rattus_norvegicus)),Oryctolagus_cuniculus))),Latimeria_chalumnae),((((Ambystoma_mexicanum,Siren_intermedia),Typhlonectes_natans),((Amphiuma_tridactylum,Discoglossus_pictus),(((Gastrophryne_carolinensis,Nesomantis_thomasseti),Scaphiopus_h…
37900	-21848.365010746107	-21889.38166996501	41.016659218903385	0.6320493709156673	2.0061187743712767	0.02676885995615711	0.9003053748166413	(((((Alligator_mississippiensis,Trachemys_scripta),(Heterodon_platyrhinos,Sceloporus_undulatus)),((Gallus_gallus,Turdus_migratorius),((Homo_sapiens,(Mus_musculus,Rattus_norvegicus)),Oryctolagus_cuniculus))),Latimeria_chalumnae),((((Ambystoma_mexicanum,Siren_intermedia),Typhlonectes_natans),((Amphiuma_tridactylum,Discoglossus_pictus),(((Gastrophryne_carolinensis,Nesomantis_thomasseti),Scaphiopus_h…
38000	-21849.653470651814	-21893.750301817967	44.09683116615393	0.7163159203988276	2.0061187743712767	0.032395196695360916	0.8465825758741442	(((((Alligator_mississippiensis,Trachemys_scripta),(Heterodon_platyrhinos,Sceloporus_undulatus)),((Gallus_gallus,Turdus_migratorius),((Homo_sapiens,(Mus_musculus,Rattus_norvegicus)),Oryctolagus_cuniculus))),Latimeria_chalumnae),((((Ambystoma_mexicanum,Siren_intermedia),Typhlonectes_natans),((Amphiuma_tridactylum,Discoglossus_pictus),(((Gastrophryne_carolinensis,Nesomantis_thomasseti),Scaphiopus_h…
38100	-21842.78055062645	-21887.058623681576	44.278073055129134	0.7684180327127371	2.974746214752235	0.03336497922814347	0.8053944986757026	(((((Alligator_mississippiensis,Trachemys_scripta),(Heterodon_platyrhinos,Sceloporus_undulatus)),((Gallus_gallus,Turdus_migratorius),((Homo_sapiens,(Mus_musculus,Rattus_norvegicus)),Oryctolagus_cuniculus))),Latimeria_chalumnae),((((Ambystoma_mexicanum,Siren_intermedia),Typhlonectes_natans),((Amphiuma_tridactylum,Discoglossus_pictus),(((Gastrophryne_carolinensis,Nesomantis_thomasseti),Scaphiopus_h…
38200	-21846.69396646214	-21892.501356445875	45.807389983736684	0.8953011979038965	2.0281209795870305	0.03442688589137573	0.7252463782005675	(((((Alligator_mississippiensis,Trachemys_scripta),(Heterodon_platyrhinos,Sceloporus_undulatus)),((Gallus_gallus,Turdus_migratorius),((Homo_sapiens,(Mus_musculus,Rattus_norvegicus)),Oryctolagus_cuniculus))),Latimeria_chalumnae),((((Ambystoma_mexicanum,Siren_intermedia),Typhlonectes_natans),((Amphiuma_tridactylum,Discoglossus_pictus),(((Gastrophryne_carolinensis,Nesomantis_thomasseti),Scaphiopus_h…
38300	-21841.623890997664	-21883.809012474223	42.18512147656013	0.5733821315032315	3.0774896040195237	0.04019558929254954	0.8186388108431772	(((((Alligator_mississippiensis,Trachemys_scripta),(Heterodon_platyrhinos,Sceloporus_undulatus)),((Gallus_gallus,Turdus_migratorius),((Homo_sapiens,(Mus_musculus,Rattus_norvegicus)),Oryctolagus_cuniculus))),Latimeria_chalumnae),((((Ambystoma_mexicanum,Siren_intermedia),Typhlonectes_natans),((Amphiuma_tridactylum,Discoglossus_pictus),(((Gastrophryne_carolinensis,Nesomantis_thomasseti),Scaphiopus_h…
38400	-21837.52890864176	-21882.031825222934	44.5029165811735	0.8298522978241459	2.1582001872045664	0.0371711037703499	0.8186388108431772	(((((Alligator_mississippiensis,Trachemys_scripta),(Heterodon_platyrhinos,Sceloporus_undulatus)),((Gallus_gallus,Turdus_migratorius),((Homo_sapiens,(Mus_musculus,Rattus_norvegicus)),Oryctolagus_cuniculus))),Latimeria_chalumnae),((((Ambystoma_mexicanum,Siren_intermedia),Typhlonectes_natans),((Amphiuma_tridactylum,Discoglossus_pictus),(((Gastrophryne_carolinensis,Nesomantis_thomasseti),Scaphiopus_h…
38500	-21837.93370095708	-21884.745457316978	46.81175635989597	0.5684425520338885	2.3321654247347645	0.035255295261023445	0.9333873990656688	(((((Alligator_mississippiensis,Trachemys_scripta),(Heterodon_platyrhinos,Sceloporus_undulatus)),((Gallus_gallus,Turdus_migratorius),((Homo_sapiens,(Mus_musculus,Rattus_norvegicus)),Oryctolagus_cuniculus))),Latimeria_chalumnae),((((Ambystoma_mexicanum,Siren_intermedia),Typhlonectes_natans),((Amphiuma_tridactylum,Discoglossus_pictus),(((Gastrophryne_carolinensis,Nesomantis_thomasseti),Scaphiopus_h…
38600	-21838.74606996937	-21887.770781740062	49.02471177069327	0.8669176495798516	2.686476574235708	0.035255295261023445	0.8885212408768971	(((((Alligator_mississippiensis,Trachemys_scripta),(Heterodon_platyrhinos,Sceloporus_undulatus)),((Gallus_gallus,Turdus_migratorius),((Homo_sapiens,(Mus_musculus,Rattus_norvegicus)),Oryctolagus_cuniculus))),Latimeria_chalumnae),((((Ambystoma_mexicanum,Siren_intermedia),Typhlonectes_natans),((Amphiuma_tridactylum,Discoglossus_pictus),(((Gastrophryne_carolinensis,Nesomantis_thomasseti),Scaphiopus_h…
38700	-21834.582268989343	-21882.084276253692	47.502007264350105	1.1110974208797395	2.701783790814891	0.035255295261023445	0.8232979627236082	(((((Alligator_mississippiensis,Trachemys_scripta),(Heterodon_platyrhinos,Sceloporus_undulatus)),((Gallus_gallus,Turdus_migratorius),((Homo_sapiens,(Mus_musculus,Rattus_norvegicus)),Oryctolagus_cuniculus))),Latimeria_chalumnae),((((Ambystoma_mexicanum,Siren_intermedia),Typhlonectes_natans),((Amphiuma_tridactylum,Discoglossus_pictus),(((Gastrophryne_carolinensis,Nesomantis_thomasseti),Scaphiopus_h…
38800	-21837.2061652974	-21886.547375522652	49.34121022525078	0.8273521201558016	2.465827127612534	0.0375168256036511	0.8698624637356817	(((((Alligator_mississippiensis,Trachemys_scripta),(Heterodon_platyrhinos,Sceloporus_undulatus)),((Gallus_gallus,Turdus_migratorius),((Homo_sapiens,(Mus_musculus,Rattus_norvegicus)),Oryctolagus_cuniculus))),Latimeria_chalumnae),((((Ambystoma_mexicanum,Siren_intermedia),Typhlonectes_natans),((Amphiuma_tridactylum,Discoglossus_pictus),(((Gastrophryne_carolinensis,Nesomantis_thomasseti),Scaphiopus_h…
38900	-21838.959553331595	-21887.52163935598	48.56208602438211	0.8273521201558016	2.465827127612534	0.037739120010713674	0.9445689235992022	(((((Alligator_mississippiensis,Trachemys_scripta),(Heterodon_platyrhinos,Sceloporus_undulatus)),((Gallus_gallus,Turdus_migratorius),((Homo_sapiens,(Mus_musculus,Rattus_norvegicus)),Oryctolagus_cuniculus))),Latimeria_chalumnae),((((Ambystoma_mexicanum,Siren_intermedia),Typhlonectes_natans),((Amphiuma_tridactylum,Discoglossus_pictus),(((Gastrophryne_carolinensis,Nesomantis_thomasseti),Scaphiopus_h…
39000	-21840.501883795245	-21887.995295615543	47.49341182029715	0.8404116209443863	2.4163875778834725	0.039423988471643495	0.9793574394929021	(((((Alligator_mississippiensis,Trachemys_scripta),(Heterodon_platyrhinos,Sceloporus_undulatus)),((Gallus_gallus,Turdus_migratorius),((Homo_sapiens,(Mus_musculus,Rattus_norvegicus)),Oryctolagus_cuniculus))),Latimeria_chalumnae),((((Ambystoma_mexicanum,Siren_intermedia),Typhlonectes_natans),((Amphiuma_tridactylum,Discoglossus_pictus),(((Gastrophryne_carolinensis,Nesomantis_thomasseti),Scaphiopus_h…
39100	-21838.06003992397	-21884.437297578454	46.377257654483785	1.1779620056744782	2.451804141947811	0.035455773566147264	0.8388327606668006	(((((Alligator_mississippiensis,Trachemys_scripta),(Heterodon_platyrhinos,Sceloporus_undulatus)),((Gallus_gallus,Turdus_migratorius),((Homo_sapiens,(Mus_musculus,Rattus_norvegicus)),Oryctolagus_cuniculus))),Latimeria_chalumnae),((((Ambystoma_mexicanum,Siren_intermedia),Typhlonectes_natans),(((Amphiuma_tridactylum,Discoglossus_pictus),((Grandisonia_alternans,Hypogeophis_rostratus),Ichthyophis_bann…
39200	-21848.3880967034	-21886.325655318975	37.93755861557745	0.20954491782214052	2.3293593366590217	0.033577839658584796	0.7900128259154965	(((((Alligator_mississippiensis,Trachemys_scripta),(Heterodon_platyrhinos,Sceloporus_undulatus)),((Gallus_gallus,Turdus_migratorius),((Homo_sapiens,(Mus_musculus,Rattus_norvegicus)),Oryctolagus_cuniculus))),Latimeria_chalumnae),((((Ambystoma_mexicanum,Siren_intermedia),Typhlonectes_natans),(((Amphiuma_tridactylum,Discoglossus_pictus),((Grandisonia_alternans,Hypogeophis_rostratus),Ichthyophis_bann…
39300	-21840.15051508792	-21882.469626421578	42.319111333656295	0.36550910327627495	1.8173938254937168	0.04490356669295468	0.8802739777223758	(((((Alligator_mississippiensis,Trachemys_scripta),(Heterodon_platyrhinos,Sceloporus_undulatus)),((Gallus_gallus,Turdus_migratorius),((Homo_sapiens,(Mus_musculus,Rattus_norvegicus)),Oryctolagus_cuniculus))),Latimeria_chalumnae),((((Ambystoma_mexicanum,Siren_intermedia),Typhlonectes_natans),(((Amphiuma_tridactylum,Discoglossus_pictus),((Grandisonia_alternans,Hypogeophis_rostratus),Ichthyophis_bann…
39400	-21841.650742696344	-21886.312141158527	44.661398462182134	0.607050757944255	1.8173938254937168	0.03817525962097278	0.8126901330526272	(((((Alligator_mississippiensis,Trachemys_scripta),(Heterodon_platyrhinos,Sceloporus_undulatus)),((Gallus_gallus,Turdus_migratorius),((Homo_sapiens,(Mus_musculus,Rattus_norvegicus)),Oryctolagus_cuniculus))),Latimeria_chalumnae),((((Ambystoma_mexicanum,Siren_intermedia),Typhlonectes_natans),(((Amphiuma_tridactylum,Discoglossus_pictus),((Grandisonia_alternans,Hypogeophis_rostratus),Ichthyophis_bann…
39500	-21840.428095944222	-21883.600772822283	43.17267687806203	0.8873985079089396	1.9353859702389484	0.03927531519640368	0.8820007405524537	(((((Alligator_mississippiensis,Trachemys_scripta),(Heterodon_platyrhinos,Sceloporus_undulatus)),((Gallus_gallus,Turdus_migratorius),((Homo_sapiens,(Mus_musculus,Rattus_norvegicus)),Oryctolagus_cuniculus))),Latimeria_chalumnae),((((Ambystoma_mexicanum,Siren_intermedia),Typhlonectes_natans),(((Amphiuma_tridactylum,Discoglossus_pictus),((Grandisonia_alternans,Hypogeophis_rostratus),Ichthyophis_bann…
39600	-21842.11516896267	-21883.52002213082	41.40485316814689	0.3480766770295697	2.1448009992495742	0.03254977033371819	0.9085955180530584	(((((Alligator_mississippiensis,Trachemys_scripta),(Heterodon_platyrhinos,Sceloporus_undulatus)),((Gallus_gallus,Turdus_migratorius),((Homo_sapiens,(Mus_musculus,Rattus_norvegicus)),Oryctolagus_cuniculus))),Latimeria_chalumnae),((((Ambystoma_mexicanum,Siren_intermedia),Typhlonectes_natans),(((Amphiuma_tridactylum,Discoglossus_pictus),((Grandisonia_alternans,Hypogeophis_rostratus),Ichthyophis_bann…
39700	-21838.262485858195	-21879.100347127587	40.83786126939346	0.3539268846062118	1.833603606099412	0.033509983298351434	0.8788456990120891	(((((Alligator_mississippiensis,Trachemys_scripta),(Heterodon_platyrhinos,Sceloporus_undulatus)),((Gallus_gallus,Turdus_migratorius),((Homo_sapiens,(Mus_musculus,Rattus_norvegicus)),Oryctolagus_cuniculus))),Latimeria_chalumnae),((((Ambystoma_mexicanum,Siren_intermedia),Typhlonectes_natans),(((Amphiuma_tridactylum,Discoglossus_pictus),((Grandisonia_alternans,Hypogeophis_rostratus),Ichthyophis_bann…
39800	-21837.321084492563	-21881.41494879695	44.09386430438776	0.6094724946411105	2.001176683662866	0.04586997500237209	0.8734097761333287	(((((Alligator_mississippiensis,Trachemys_scripta),(Heterodon_platyrhinos,Sceloporus_undulatus)),((Gallus_gallus,Turdus_migratorius),((Homo_sapiens,(Mus_musculus,Rattus_norvegicus)),Oryctolagus_cuniculus))),Latimeria_chalumnae),((((Ambystoma_mexicanum,Siren_intermedia),Typhlonectes_natans),((Amphiuma_tridactylum,Discoglossus_pictus),(((Gastrophryne_carolinensis,Nesomantis_thomasseti),Scaphiopus_h…
39900	-21839.886733459025	-21881.63466247101	41.74792901198396	0.5240859978100999	1.9610972410357324	0.03996244360720532	0.8842529919329821	(((((Alligator_mississippiensis,Trachemys_scripta),(Heterodon_platyrhinos,Sceloporus_undulatus)),((Gallus_gallus,Turdus_migratorius),((Homo_sapiens,(Mus_musculus,Rattus_norvegicus)),Oryctolagus_cuniculus))),Latimeria_chalumnae),((((Ambystoma_mexicanum,Siren_intermedia),Typhlonectes_natans),((Amphiuma_tridactylum,Discoglossus_pictus),(((Gastrophryne_carolinensis,Nesomantis_thomasseti),Scaphiopus_h…
40000	-21839.838147269933	-21882.105845202605	42.267697932672576	0.6110148327542996	2.0000347529392455	0.032416604339901095	0.9977305447137241	(((((Alligator_mississippiensis,Trachemys_scripta),(Heterodon_platyrhinos,Sceloporus_undulatus)),((Gallus_gallus,Turdus_migratorius),((Homo_sapiens,(Mus_musculus,Rattus_norvegicus)),Oryctolagus_cuniculus))),Latimeria_chalumnae),((((Ambystoma_mexicanum,Siren_intermedia),Typhlonectes_natans),((Amphiuma_tridactylum,Discoglossus_pictus),(((Gastrophryne_carolinensis,Nesomantis_thomasseti),Scaphiopus_h…
40100	-21832.878811421542	-21877.708437294772	44.829625873229524	0.8956245806328067	2.217204016626768	0.03863688931189303	0.8011897382948605	(((((Alligator_mississippiensis,Trachemys_scripta),(Heterodon_platyrhinos,Sceloporus_undulatus)),((Gallus_gallus,Turdus_migratorius),((Homo_sapiens,(Mus_musculus,Rattus_norvegicus)),Oryctolagus_cuniculus))),Latimeria_chalumnae),((((Ambystoma_mexicanum,Siren_intermedia),Typhlonectes_natans),((Amphiuma_tridactylum,Discoglossus_pictus),(((Gastrophryne_carolinensis,Nesomantis_thomasseti),Scaphiopus_h…
40200	-21833.992888229273	-21878.494069157397	44.501180928124604	0.5816620576461251	2.1983442850232633	0.03385084092637738	0.9644278623119881	(((((Alligator_mississippiensis,Trachemys_scripta),(Heterodon_platyrhinos,Sceloporus_undulatus)),((Gallus_gallus,Turdus_migratorius),((Homo_sapiens,(Mus_musculus,Rattus_norvegicus)),Oryctolagus_cuniculus))),Latimeria_chalumnae),((((Ambystoma_mexicanum,Siren_intermedia),Typhlonectes_natans),((Amphiuma_tridactylum,Discoglossus_pictus),(((Gastrophryne_carolinensis,Nesomantis_thomasseti),Scaphiopus_h…
40300	-21835.049099933643	-21881.209668452375	46.16056851873194	0.6558080580827024	1.913206834200474	0.03001496329684635	0.9122401246049168	(((((Alligator_mississippiensis,Trachemys_scripta),(Heterodon_platyrhinos,Sceloporus_undulatus)),((Gallus_gallus,Turdus_migratorius),((Homo_sapiens,(Mus_musculus,Rattus_norvegicus)),Oryctolagus_cuniculus))),Latimeria_chalumnae),((((Ambystoma_mexicanum,Siren_intermedia),Typhlonectes_natans),((Amphiuma_tridactylum,Discoglossus_pictus),(((Gastrophryne_carolinensis,Nesomantis_thomasseti),Scaphiopus_h…
40400	-21839.65368946904	-21884.48738864233	44.833699173292075	0.6744465172616089	2.5677143218179	0.032539788189891866	0.9241396355269651	(((((Alligator_mississippiensis,Trachemys_scripta),(Heterodon_platyrhinos,Sceloporus_undulatus)),((Gallus_gallus,Turdus_migratorius),((Homo_sapiens,(Mus_musculus,Rattus_norvegicus)),Oryctolagus_cuniculus))),Latimeria_chalumnae),((((Ambystoma_mexicanum,Siren_intermedia),Typhlonectes_natans),((Amphiuma_tridactylum,Discoglossus_pictus),(((Gastrophryne_carolinensis,Nesomantis_thomasseti),Scaphiopus_h…
40500	-21843.698195367437	-21886.62005077412	42.92185540668321	0.9146110542799425	2.015391806870707	0.039911732544379006	0.9430261531180246	(((((Alligator_mississippiensis,Trachemys_scripta),(Heterodon_platyrhinos,Sceloporus_undulatus)),((Gallus_gallus,Turdus_migratorius),((Homo_sapiens,(Mus_musculus,Rattus_norvegicus)),Oryctolagus_cuniculus))),Latimeria_chalumnae),((((Ambystoma_mexicanum,Siren_intermedia),Typhlonectes_natans),((Amphiuma_tridactylum,Discoglossus_pictus),(((Gastrophryne_carolinensis,Nesomantis_thomasseti),Scaphiopus_h…
40600	-21845.9445398366	-21889.464364746855	43.519824910255124	0.9146110542799425	2.3629039944063437	0.0283156223512573	0.8923016643471788	(((((Alligator_mississippiensis,Trachemys_scripta),(Heterodon_platyrhinos,Sceloporus_undulatus)),((Gallus_gallus,Turdus_migratorius),((Homo_sapiens,(Mus_musculus,Rattus_norvegicus)),Oryctolagus_cuniculus))),Latimeria_chalumnae),((((Ambystoma_mexicanum,Siren_intermedia),Typhlonectes_natans),((Amphiuma_tridactylum,Discoglossus_pictus),(((Gastrophryne_carolinensis,Nesomantis_thomasseti),Scaphiopus_h…
40700	-21848.58824013464	-21890.66392209369	42.07568195905054	0.7275742683411919	1.9133706567950965	0.024168508839796134	0.9411506379878573	(((((Alligator_mississippiensis,Trachemys_scripta),(Heterodon_platyrhinos,Sceloporus_undulatus)),((Gallus_gallus,Turdus_migratorius),((Homo_sapiens,(Mus_musculus,Rattus_norvegicus)),Oryctolagus_cuniculus))),Latimeria_chalumnae),((((Ambystoma_mexicanum,Siren_intermedia),Typhlonectes_natans),((Amphiuma_tridactylum,Discoglossus_pictus),(((Gastrophryne_carolinensis,Nesomantis_thomasseti),Scaphiopus_h…
40800	-21850.068616585653	-21889.7019721326	39.633355546946	1.1494828033235915	2.1555372059479594	0.03781549003580634	1.048960017332191	(((((Alligator_mississippiensis,Trachemys_scripta),(Heterodon_platyrhinos,Sceloporus_undulatus)),((Gallus_gallus,Turdus_migratorius),((Homo_sapiens,(Mus_musculus,Rattus_norvegicus)),Oryctolagus_cuniculus))),Latimeria_chalumnae),((((Ambystoma_mexicanum,Siren_intermedia),Typhlonectes_natans),((Amphiuma_tridactylum,Discoglossus_pictus),(((Gastrophryne_carolinensis,Nesomantis_thomasseti),Scaphiopus_h…
40900	-21846.29562931699	-21888.498139054573	42.2025097375862	0.6923127190688596	2.0465771177996364	0.04182048855401144	1.0206423386639318	(((((Alligator_mississippiensis,Trachemys_scripta),(Heterodon_platyrhinos,Sceloporus_undulatus)),((Gallus_gallus,Turdus_migratorius),((Homo_sapiens,(Mus_musculus,Rattus_norvegicus)),Oryctolagus_cuniculus))),Latimeria_chalumnae),((((Ambystoma_mexicanum,Siren_intermedia),Typhlonectes_natans),((Amphiuma_tridactylum,Discoglossus_pictus),(((Gastrophryne_carolinensis,Nesomantis_thomasseti),Scaphiopus_h…
41000	-21847.636595442855	-21887.458375719707	39.82178027685357	0.8374106022378836	2.167452337183517	0.04534218933781926	0.9927351524525366	(((((Alligator_mississippiensis,Trachemys_scripta),(Heterodon_platyrhinos,Sceloporus_undulatus)),((Gallus_gallus,Turdus_migratorius),((Homo_sapiens,(Mus_musculus,Rattus_norvegicus)),Oryctolagus_cuniculus))),Latimeria_chalumnae),((((Ambystoma_mexicanum,Siren_intermedia),Typhlonectes_natans),((Amphiuma_tridactylum,Discoglossus_pictus),(((Gastrophryne_carolinensis,Nesomantis_thomasseti),Scaphiopus_h…
41100	-21856.364837881923	-21891.143795052085	34.77895717016037	0.5128484448973875	2.3629667916933106	0.04796084989334064	0.82342922699227	(((((Alligator_mississippiensis,Trachemys_scripta),(Heterodon_platyrhinos,Sceloporus_undulatus)),((Gallus_gallus,Turdus_migratorius),((Homo_sapiens,(Mus_musculus,Rattus_norvegicus)),Oryctolagus_cuniculus))),Latimeria_chalumnae),((((Ambystoma_mexicanum,Siren_intermedia),Typhlonectes_natans),((Amphiuma_tridactylum,Discoglossus_pictus),(((Gastrophryne_carolinensis,Nesomantis_thomasseti),Scaphiopus_h…
41200	-21853.266716348982	-21894.696642928415	41.42992657943077	0.9623823597190719	2.7097051057088373	0.038851647267459544	0.82342922699227	(((((Alligator_mississippiensis,Trachemys_scripta),(Heterodon_platyrhinos,Sceloporus_undulatus)),((Gallus_gallus,Turdus_migratorius),((Homo_sapiens,(Mus_musculus,Rattus_norvegicus)),Oryctolagus_cuniculus))),Latimeria_chalumnae),((((Ambystoma_mexicanum,Siren_intermedia),Typhlonectes_natans),((Amphiuma_tridactylum,Discoglossus_pictus),(((Gastrophryne_carolinensis,Nesomantis_thomasseti),Scaphiopus_h…
41300	-21846.77713451946	-21894.179399144185	47.402264624726435	0.5673805336177485	1.728447799177804	0.03526736708996298	0.8374400282960219	(((((Alligator_mississippiensis,Trachemys_scripta),(Heterodon_platyrhinos,Sceloporus_undulatus)),((Gallus_gallus,Turdus_migratorius),((Homo_sapiens,(Mus_musculus,Rattus_norvegicus)),Oryctolagus_cuniculus))),Latimeria_chalumnae),((((Ambystoma_mexicanum,Siren_intermedia),Typhlonectes_natans),((Amphiuma_tridactylum,Discoglossus_pictus),(((Gastrophryne_carolinensis,Nesomantis_thomasseti),Scaphiopus_h…
41400	-21843.767863475587	-21890.28104932443	46.51318584884159	0.28229235134427344	1.7602513772983712	0.034265382748595266	0.9985641455472187	(((((Alligator_mississippiensis,Trachemys_scripta),(Heterodon_platyrhinos,Sceloporus_undulatus)),((Gallus_gallus,Turdus_migratorius),((Homo_sapiens,(Mus_musculus,Rattus_norvegicus)),Oryctolagus_cuniculus))),Latimeria_chalumnae),((((Ambystoma_mexicanum,Siren_intermedia),Typhlonectes_natans),((Amphiuma_tridactylum,Discoglossus_pictus),(((Gastrophryne_carolinensis,Nesomantis_thomasseti),Scaphiopus_h…
41500	-21842.542174977152	-21882.121856255948	39.57968127879633	0.7397871503175043	2.5529136917181123	0.030916339679712062	0.8884245866833884	(((((Alligator_mississippiensis,Trachemys_scripta),(Heterodon_platyrhinos,Sceloporus_undulatus)),((Gallus_gallus,Turdus_migratorius),((Homo_sapiens,(Mus_musculus,Rattus_norvegicus)),Oryctolagus_cuniculus))),Latimeria_chalumnae),((((Ambystoma_mexicanum,Siren_intermedia),Typhlonectes_natans),((Amphiuma_tridactylum,Discoglossus_pictus),(((Gastrophryne_carolinensis,Nesomantis_thomasseti),Scaphiopus_h…
41600	-21843.917679568953	-21886.902449237146	42.98476966819371	0.7309621702021172	2.0772345212721333	0.03249376253906505	0.9319462232195541	(((((Alligator_mississippiensis,Trachemys_scripta),(Heterodon_platyrhinos,Sceloporus_undulatus)),((Gallus_gallus,Turdus_migratorius),((Homo_sapiens,(Mus_musculus,Rattus_norvegicus)),Oryctolagus_cuniculus))),Latimeria_chalumnae),((((Ambystoma_mexicanum,Siren_intermedia),Typhlonectes_natans),((Amphiuma_tridactylum,Discoglossus_pictus),(((Gastrophryne_carolinensis,Nesomantis_thomasseti),Scaphiopus_h…
41700	-21847.79662232909	-21892.646599619526	44.84997729043699	0.8770918649043712	2.0772345212721333	0.03142882107050045	0.9504188442408782	(((((Alligator_mississippiensis,Trachemys_scripta),(Heterodon_platyrhinos,Sceloporus_undulatus)),((Gallus_gallus,Turdus_migratorius),((Homo_sapiens,(Mus_musculus,Rattus_norvegicus)),Oryctolagus_cuniculus))),Latimeria_chalumnae),((((Ambystoma_mexicanum,Siren_intermedia),Typhlonectes_natans),((Amphiuma_tridactylum,Discoglossus_pictus),(((Gastrophryne_carolinensis,Nesomantis_thomasseti),Scaphiopus_h…
41800	-21841.152111897907	-21888.040230940114	46.88811904220622	0.7494825655423115	2.4373340332222986	0.03843038009549144	0.8632945678064434	(((((Alligator_mississippiensis,Trachemys_scripta),(Heterodon_platyrhinos,Sceloporus_undulatus)),((Gallus_gallus,Turdus_migratorius),((Homo_sapiens,(Mus_musculus,Rattus_norvegicus)),Oryctolagus_cuniculus))),Latimeria_chalumnae),((((Ambystoma_mexicanum,Siren_intermedia),Typhlonectes_natans),((Amphiuma_tridactylum,Discoglossus_pictus),(((Gastrophryne_carolinensis,Nesomantis_thomasseti),Scaphiopus_h…
41900	-21830.307495021523	-21875.747948298565	45.4404532770411	1.0886612076928321	2.397271808417582	0.03793329628299047	0.776802991739404	(((((Alligator_mississippiensis,Trachemys_scripta),(Heterodon_platyrhinos,Sceloporus_undulatus)),((Gallus_gallus,Turdus_migratorius),((Homo_sapiens,(Mus_musculus,Rattus_norvegicus)),Oryctolagus_cuniculus))),Latimeria_chalumnae),((((Ambystoma_mexicanum,Siren_intermedia),Typhlonectes_natans),((Amphiuma_tridactylum,Discoglossus_pictus),(((Gastrophryne_carolinensis,Nesomantis_thomasseti),Scaphiopus_h…
42000	-21828.166169865202	-21875.293803520806	47.12763365560399	0.6905899867776439	2.3429671957786256	0.040642696084666925	0.9376168038037549	(((((Alligator_mississippiensis,Trachemys_scripta),(Heterodon_platyrhinos,Sceloporus_undulatus)),((Gallus_gallus,Turdus_migratorius),((Homo_sapiens,(Mus_musculus,Rattus_norvegicus)),Oryctolagus_cuniculus))),Latimeria_chalumnae),((((Ambystoma_mexicanum,Siren_intermedia),Typhlonectes_natans),((Amphiuma_tridactylum,Discoglossus_pictus),(((Gastrophryne_carolinensis,Nesomantis_thomasseti),Scaphiopus_h…
42100	-21828.79742609372	-21876.08774662653	47.29032053281217	0.4754734850666458	2.08645574792351	0.03466517537291698	0.8338688104607295	(((((Alligator_mississippiensis,Trachemys_scripta),(Heterodon_platyrhinos,Sceloporus_undulatus)),((Gallus_gallus,Turdus_migratorius),((Homo_sapiens,(Mus_musculus,Rattus_norvegicus)),Oryctolagus_cuniculus))),Latimeria_chalumnae),((((Ambystoma_mexicanum,Siren_intermedia),Typhlonectes_natans),((Amphiuma_tridactylum,Discoglossus_pictus),(((Gastrophryne_carolinensis,Nesomantis_thomasseti),Scaphiopus_h…
42200	-21831.02574173053	-21876.01744171557	44.99169998503904	1.094970887911435	2.25929067090798	0.040664221958751384	0.8338688104607295	(((((Alligator_mississippiensis,Trachemys_scripta),(Heterodon_platyrhinos,Sceloporus_undulatus)),((Gallus_gallus,Turdus_migratorius),((Homo_sapiens,(Mus_musculus,Rattus_norvegicus)),Oryctolagus_cuniculus))),Latimeria_chalumnae),((((Ambystoma_mexicanum,Siren_intermedia),Typhlonectes_natans),((Amphiuma_tridactylum,Discoglossus_pictus),(((Gastrophryne_carolinensis,Nesomantis_thomasseti),Scaphiopus_h…
42300	-21832.949787178324	-21881.712382929443	48.76259575112048	0.4448810172932846	2.0703321157864067	0.034648736461704105	0.8203422694901907	(((((Alligator_mississippiensis,Trachemys_scripta),(Heterodon_platyrhinos,Sceloporus_undulatus)),((Gallus_gallus,Turdus_migratorius),((Homo_sapiens,(Mus_musculus,Rattus_norvegicus)),Oryctolagus_cuniculus))),Latimeria_chalumnae),((((Ambystoma_mexicanum,Siren_intermedia),Typhlonectes_natans),((Amphiuma_tridactylum,Discoglossus_pictus),(((Gastrophryne_carolinensis,Nesomantis_thomasseti),Scaphiopus_h…
42400	-21837.161579709657	-21885.04844553012	47.88686582046227	0.39646350504425626	1.9545814487139097	0.034648736461704105	0.7677132791930134	(((((Alligator_mississippiensis,Trachemys_scripta),(Heterodon_platyrhinos,Sceloporus_undulatus)),((Gallus_gallus,Turdus_migratorius),((Homo_sapiens,(Mus_musculus,Rattus_norvegicus)),Oryctolagus_cuniculus))),Latimeria_chalumnae),((((Ambystoma_mexicanum,Siren_intermedia),Typhlonectes_natans),((Amphiuma_tridactylum,Discoglossus_pictus),(((Gastrophryne_carolinensis,Nesomantis_thomasseti),Scaphiopus_h…
42500	-21837.291469354517	-21884.699542773844	47.40807341932744	1.1472362452980946	2.433560213228974	0.03882981094205753	0.8740507079270942	(((((Alligator_mississippiensis,Trachemys_scripta),(Heterodon_platyrhinos,Sceloporus_undulatus)),((Gallus_gallus,Turdus_migratorius),((Homo_sapiens,(Mus_musculus,Rattus_norvegicus)),Oryctolagus_cuniculus))),Latimeria_chalumnae),((((Ambystoma_mexicanum,Siren_intermedia),Typhlonectes_natans),((Amphiuma_tridactylum,Discoglossus_pictus),(((Gastrophryne_carolinensis,Nesomantis_thomasseti),Scaphiopus_h…
42600	-21845.43842360518	-21889.53547084049	44.09704723530627	0.3775979734213677	1.567631452468637	0.0411584940600198	0.7787303911911014	(((((Alligator_mississippiensis,Trachemys_scripta),(Heterodon_platyrhinos,Sceloporus_undulatus)),((Gallus_gallus,Turdus_migratorius),((Homo_sapiens,(Mus_musculus,Rattus_norvegicus)),Oryctolagus_cuniculus))),Latimeria_chalumnae),((((Ambystoma_mexicanum,Siren_intermedia),Typhlonectes_natans),((Amphiuma_tridactylum,Discoglossus_pictus),(((Gastrophryne_carolinensis,Nesomantis_thomasseti),Scaphiopus_h…
42700	-21856.55021624463	-21893.774548538924	37.22433229429551	1.5547111762084445	3.046297417026933	0.04732315886311744	0.9508695709865335	(((((Alligator_mississippiensis,Trachemys_scripta),(Heterodon_platyrhinos,Sceloporus_undulatus)),((Gallus_gallus,Turdus_migratorius),((Homo_sapiens,(Mus_musculus,Rattus_norvegicus)),Oryctolagus_cuniculus))),Latimeria_chalumnae),((((Ambystoma_mexicanum,Siren_intermedia),Typhlonectes_natans),((Amphiuma_tridactylum,Discoglossus_pictus),(((Gastrophryne_carolinensis,Nesomantis_thomasseti),Scaphiopus_h…
42800	-21841.324026428567	-21888.186205904032	46.86217947546691	0.5795670754101746	2.103681386390944	0.04037548267987637	0.8008225886615693	(((((Alligator_mississippiensis,Trachemys_scripta),(Heterodon_platyrhinos,Sceloporus_undulatus)),((Gallus_gallus,Turdus_migratorius),((Homo_sapiens,(Mus_musculus,Rattus_norvegicus)),Oryctolagus_cuniculus))),Latimeria_chalumnae),((((Ambystoma_mexicanum,Siren_intermedia),Typhlonectes_natans),((Amphiuma_tridactylum,Discoglossus_pictus),(((Gastrophryne_carolinensis,Nesomantis_thomasseti),Scaphiopus_h…
42900	-21844.785669237135	-21889.75774862494	44.97207938780447	0.8383260606075051	2.0732274928848864	0.03693987071421721	0.8774163311192311	(((((Alligator_mississippiensis,Trachemys_scripta),(Heterodon_platyrhinos,Sceloporus_undulatus)),((Gallus_gallus,Turdus_migratorius),((Homo_sapiens,(Mus_musculus,Rattus_norvegicus)),Oryctolagus_cuniculus))),Latimeria_chalumnae),((((Ambystoma_mexicanum,Siren_intermedia),Typhlonectes_natans),((Amphiuma_tridactylum,Discoglossus_pictus),(((Gastrophryne_carolinensis,Nesomantis_thomasseti),Scaphiopus_h…
43000	-21844.395020917913	-21888.014083976628	43.61906305871478	0.8383260606075051	2.0732274928848864	0.04241923769434632	0.8774163311192311	(((((Alligator_mississippiensis,Trachemys_scripta),(Heterodon_platyrhinos,Sceloporus_undulatus)),((Gallus_gallus,Turdus_migratorius),((Homo_sapiens,(Mus_musculus,Rattus_norvegicus)),Oryctolagus_cuniculus))),Latimeria_chalumnae),((((Ambystoma_mexicanum,Siren_intermedia),Typhlonectes_natans),((Amphiuma_tridactylum,Discoglossus_pictus),(((Gastrophryne_carolinensis,Nesomantis_thomasseti),Scaphiopus_h…
43100	-21837.544872275234	-21882.017073335013	44.47220105977947	0.8128265806812771	2.843053428259755	0.03447013484957219	0.7757288260251299	(((((Alligator_mississippiensis,Trachemys_scripta),(Heterodon_platyrhinos,Sceloporus_undulatus)),((Gallus_gallus,Turdus_migratorius),((Homo_sapiens,(Mus_musculus,Rattus_norvegicus)),Oryctolagus_cuniculus))),Latimeria_chalumnae),((((Ambystoma_mexicanum,Siren_intermedia),Typhlonectes_natans),((Amphiuma_tridactylum,Discoglossus_pictus),(((Gastrophryne_carolinensis,Nesomantis_thomasseti),Scaphiopus_h…
43200	-21837.565584011045	-21884.75000556537	47.18442155432472	0.42813082733420416	2.2276407628872343	0.03341840111221347	0.7736737863404234	(((((Alligator_mississippiensis,Trachemys_scripta),(Heterodon_platyrhinos,Sceloporus_undulatus)),((Gallus_gallus,Turdus_migratorius),((Homo_sapiens,(Mus_musculus,Rattus_norvegicus)),Oryctolagus_cuniculus))),Latimeria_chalumnae),((((Ambystoma_mexicanum,Siren_intermedia),Typhlonectes_natans),((Amphiuma_tridactylum,Discoglossus_pictus),(((Gastrophryne_carolinensis,Nesomantis_thomasseti),Scaphiopus_h…
43300	-21821.560059664927	-21868.790034883732	47.22997521880453	0.37297658862814914	1.8104198293498772	0.03451686530543695	0.8921735181885374	(((((Alligator_mississippiensis,Trachemys_scripta),(Heterodon_platyrhinos,Sceloporus_undulatus)),((Gallus_gallus,Turdus_migratorius),((Homo_sapiens,(Mus_musculus,Rattus_norvegicus)),Oryctolagus_cuniculus))),Latimeria_chalumnae),((((Ambystoma_mexicanum,Siren_intermedia),Typhlonectes_natans),((Amphiuma_tridactylum,Discoglossus_pictus),((((Gastrophryne_carolinensis,Nesomantis_thomasseti),Scaphiopus_…
43400	-21822.321722527533	-21863.63792081074	41.316198283205914	1.0440760907802966	1.9137894747239048	0.0331633185156089	0.7285125375594287	(((((Alligator_mississippiensis,Trachemys_scripta),(Heterodon_platyrhinos,Sceloporus_undulatus)),((Gallus_gallus,Turdus_migratorius),((Homo_sapiens,(Mus_musculus,Rattus_norvegicus)),Oryctolagus_cuniculus))),Latimeria_chalumnae),((((Ambystoma_mexicanum,Siren_intermedia),Typhlonectes_natans),((Amphiuma_tridactylum,Discoglossus_pictus),((((Gastrophryne_carolinensis,Nesomantis_thomasseti),Scaphiopus_…
43500	-21817.806814539254	-21863.710220538396	45.90340599914122	0.6789275457034947	1.9694137586940026	0.04012263851443143	0.8174274201325873	(((((Alligator_mississippiensis,Trachemys_scripta),(Heterodon_platyrhinos,Sceloporus_undulatus)),((Gallus_gallus,Turdus_migratorius),((Homo_sapiens,(Mus_musculus,Rattus_norvegicus)),Oryctolagus_cuniculus))),Latimeria_chalumnae),((((Ambystoma_mexicanum,Siren_intermedia),Typhlonectes_natans),((Amphiuma_tridactylum,Discoglossus_pictus),((((Gastrophryne_carolinensis,Nesomantis_thomasseti),Scaphiopus_…
43600	-21821.682737002844	-21863.469584127633	41.78684712479018	0.6533606408316975	1.4032717178798197	0.03578571483687156	0.7311025274718277	(((((Alligator_mississippiensis,Trachemys_scripta),(Heterodon_platyrhinos,Sceloporus_undulatus)),((Gallus_gallus,Turdus_migratorius),((Homo_sapiens,(Mus_musculus,Rattus_norvegicus)),Oryctolagus_cuniculus))),Latimeria_chalumnae),((((Ambystoma_mexicanum,Siren_intermedia),Typhlonectes_natans),((Amphiuma_tridactylum,Discoglossus_pictus),((((Gastrophryne_carolinensis,Nesomantis_thomasseti),Scaphiopus_…
43700	-21824.803402264228	-21865.277373117413	40.47397085318358	0.7845347657266564	1.8573037667330814	0.028410455526911696	0.8176779793707749	(((((Alligator_mississippiensis,Trachemys_scripta),(Heterodon_platyrhinos,Sceloporus_undulatus)),((Gallus_gallus,Turdus_migratorius),((Homo_sapiens,(Mus_musculus,Rattus_norvegicus)),Oryctolagus_cuniculus))),Latimeria_chalumnae),((((Ambystoma_mexicanum,Siren_intermedia),Typhlonectes_natans),((Amphiuma_tridactylum,Discoglossus_pictus),((((Gastrophryne_carolinensis,Nesomantis_thomasseti),Scaphiopus_…
43800	-21823.230750597955	-21865.061195701433	41.83044510347951	0.6873404191624195	1.7341143375480814	0.037745626844972485	0.7907462648677549	(((((Alligator_mississippiensis,Trachemys_scripta),(Heterodon_platyrhinos,Sceloporus_undulatus)),((Gallus_gallus,Turdus_migratorius),((Homo_sapiens,(Mus_musculus,Rattus_norvegicus)),Oryctolagus_cuniculus))),Latimeria_chalumnae),((((Ambystoma_mexicanum,Siren_intermedia),Typhlonectes_natans),((Amphiuma_tridactylum,Discoglossus_pictus),((((Gastrophryne_carolinensis,Nesomantis_thomasseti),Scaphiopus_…
43900	-21818.399284251474	-21859.918120952265	41.51883670079114	0.5474405777504328	1.764721157648627	0.040522067702644576	0.8939306516577987	(((((Alligator_mississippiensis,Trachemys_scripta),(Heterodon_platyrhinos,Sceloporus_undulatus)),((Gallus_gallus,Turdus_migratorius),((Homo_sapiens,(Mus_musculus,Rattus_norvegicus)),Oryctolagus_cuniculus))),Latimeria_chalumnae),((((Ambystoma_mexicanum,Siren_intermedia),Typhlonectes_natans),((Amphiuma_tridactylum,Discoglossus_pictus),((((Gastrophryne_carolinensis,Nesomantis_thomasseti),Scaphiopus_…
44000	-21822.813836173304	-21863.73201386998	40.918177696675755	0.8857339616898111	2.191277425371595	0.03951971917240421	0.9740315354492062	(((((Alligator_mississippiensis,Trachemys_scripta),(Heterodon_platyrhinos,Sceloporus_undulatus)),((Gallus_gallus,Turdus_migratorius),((Homo_sapiens,(Mus_musculus,Rattus_norvegicus)),Oryctolagus_cuniculus))),Latimeria_chalumnae),((((Ambystoma_mexicanum,Siren_intermedia),Typhlonectes_natans),((Amphiuma_tridactylum,Discoglossus_pictus),((((Gastrophryne_carolinensis,Nesomantis_thomasseti),Scaphiopus_…
44100	-21828.15761282313	-21865.839154768077	37.681541944943476	0.5380828378894076	2.1279460193923327	0.04866940323333777	0.9323657747360862	(((((Alligator_mississippiensis,Trachemys_scripta),(Heterodon_platyrhinos,Sceloporus_undulatus)),((Gallus_gallus,Turdus_migratorius),((Homo_sapiens,(Mus_musculus,Rattus_norvegicus)),Oryctolagus_cuniculus))),Latimeria_chalumnae),((((Ambystoma_mexicanum,Siren_intermedia),Typhlonectes_natans),((Amphiuma_tridactylum,Discoglossus_pictus),((((Gastrophryne_carolinensis,Nesomantis_thomasseti),Scaphiopus_…
44200	-21819.464402155347	-21862.399842413648	42.93544025830124	0.36226517878146014	1.60032943388708	0.04307091268001099	0.849161009289468	(((((Alligator_mississippiensis,Trachemys_scripta),(Heterodon_platyrhinos,Sceloporus_undulatus)),((Gallus_gallus,Turdus_migratorius),((Homo_sapiens,(Mus_musculus,Rattus_norvegicus)),Oryctolagus_cuniculus))),Latimeria_chalumnae),((((Ambystoma_mexicanum,Siren_intermedia),Typhlonectes_natans),((Amphiuma_tridactylum,Discoglossus_pictus),((((Gastrophryne_carolinensis,Nesomantis_thomasseti),Scaphiopus_…
44300	-21830.39707092315	-21873.969360233477	43.57228931032691	0.7546649046660046	1.7803326264734955	0.03548195793216061	0.8410626888193522	(((((Alligator_mississippiensis,Trachemys_scripta),(Heterodon_platyrhinos,Sceloporus_undulatus)),((Gallus_gallus,Turdus_migratorius),((Homo_sapiens,(Mus_musculus,Rattus_norvegicus)),Oryctolagus_cuniculus))),Latimeria_chalumnae),((((Ambystoma_mexicanum,Siren_intermedia),Typhlonectes_natans),((Amphiuma_tridactylum,Discoglossus_pictus),((((Gastrophryne_carolinensis,Nesomantis_thomasseti),Scaphiopus_…
44400	-21824.364218575436	-21871.76773810077	47.40351952533606	0.6386672610187831	1.9660439039355504	0.037479872491959804	0.8483335832012427	(((((Alligator_mississippiensis,Trachemys_scripta),(Heterodon_platyrhinos,Sceloporus_undulatus)),((Gallus_gallus,Turdus_migratorius),((Homo_sapiens,(Mus_musculus,Rattus_norvegicus)),Oryctolagus_cuniculus))),Latimeria_chalumnae),((((Ambystoma_mexicanum,Siren_intermedia),Typhlonectes_natans),((Amphiuma_tridactylum,Discoglossus_pictus),((((Gastrophryne_carolinensis,Nesomantis_thomasseti),Scaphiopus_…
44500	-21833.999117991672	-21872.714433404126	38.715315412454416	0.6921133075539972	2.107966554912094	0.026299485061312564	0.8798079916131984	(((((Alligator_mississippiensis,Trachemys_scripta),(Heterodon_platyrhinos,Sceloporus_undulatus)),((Gallus_gallus,Turdus_migratorius),((Homo_sapiens,(Mus_musculus,Rattus_norvegicus)),Oryctolagus_cuniculus))),Latimeria_chalumnae),((((Ambystoma_mexicanum,Siren_intermedia),Typhlonectes_natans),((Amphiuma_tridactylum,Discoglossus_pictus),((((Gastrophryne_carolinensis,Nesomantis_thomasseti),Scaphiopus_…
44600	-21824.96128479575	-21866.953454347447	41.99216955169664	0.4831258744602395	1.841431926398322	0.04644117792146912	0.9396829720975285	(((((Alligator_mississippiensis,Trachemys_scripta),(Heterodon_platyrhinos,Sceloporus_undulatus)),((Gallus_gallus,Turdus_migratorius),((Homo_sapiens,(Mus_musculus,Rattus_norvegicus)),Oryctolagus_cuniculus))),Latimeria_chalumnae),((((Ambystoma_mexicanum,Siren_intermedia),Typhlonectes_natans),((Amphiuma_tridactylum,Discoglossus_pictus),((((Gastrophryne_carolinensis,Nesomantis_thomasseti),Scaphiopus_…
44700	-21821.377071532737	-21860.645098782705	39.26802724996743	0.9749412058162424	3.072920329501894	0.036348424585068394	0.8728598569989634	(((((Alligator_mississippiensis,Trachemys_scripta),(Heterodon_platyrhinos,Sceloporus_undulatus)),((Gallus_gallus,Turdus_migratorius),((Homo_sapiens,(Mus_musculus,Rattus_norvegicus)),Oryctolagus_cuniculus))),Latimeria_chalumnae),((((Ambystoma_mexicanum,Siren_intermedia),Typhlonectes_natans),((Amphiuma_tridactylum,Discoglossus_pictus),((((Gastrophryne_carolinensis,Nesomantis_thomasseti),Scaphiopus_…
44800	-21823.271900919975	-21859.878559187382	36.60665826740794	0.43620177012115596	2.638207849275973	0.047055246263823236	0.9479337921966368	(((((Alligator_mississippiensis,Trachemys_scripta),(Heterodon_platyrhinos,Sceloporus_undulatus)),((Gallus_gallus,Turdus_migratorius),((Homo_sapiens,(Mus_musculus,Rattus_norvegicus)),Oryctolagus_cuniculus))),Latimeria_chalumnae),((((Ambystoma_mexicanum,Siren_intermedia),Typhlonectes_natans),((Amphiuma_tridactylum,Discoglossus_pictus),((((Gastrophryne_carolinensis,Nesomantis_thomasseti),Scaphiopus_…
44900	-21833.708447296078	-21866.057680615668	32.34923331958956	0.7399969709067336	2.8775618647917387	0.04833741505037266	1.15417154414852	(((((Alligator_mississippiensis,Trachemys_scripta),(Heterodon_platyrhinos,Sceloporus_undulatus)),((Gallus_gallus,Turdus_migratorius),((Homo_sapiens,(Mus_musculus,Rattus_norvegicus)),Oryctolagus_cuniculus))),Latimeria_chalumnae),((((Ambystoma_mexicanum,Siren_intermedia),Typhlonectes_natans),((Amphiuma_tridactylum,Discoglossus_pictus),((((Gastrophryne_carolinensis,Nesomantis_thomasseti),Scaphiopus_…
45000	-21820.90009496875	-21864.256861214737	43.356766245985824	0.6780605209910351	1.926392333622976	0.03960504018165717	0.7747312303697714	(((((Alligator_mississippiensis,Trachemys_scripta),(Heterodon_platyrhinos,Sceloporus_undulatus)),((Gallus_gallus,Turdus_migratorius),((Homo_sapiens,(Mus_musculus,Rattus_norvegicus)),Oryctolagus_cuniculus))),Latimeria_chalumnae),((((Ambystoma_mexicanum,Siren_intermedia),Typhlonectes_natans),((Amphiuma_tridactylum,Discoglossus_pictus),((((Gastrophryne_carolinensis,Nesomantis_thomasseti),Scaphiopus_…
45100	-21826.667503018914	-21869.69019288417	43.02268986525336	0.841752354077614	2.524572321165533	0.04545343854438354	0.8934850389223209	(((((Alligator_mississippiensis,Trachemys_scripta),(Heterodon_platyrhinos,Sceloporus_undulatus)),((Gallus_gallus,Turdus_migratorius),((Homo_sapiens,(Mus_musculus,Rattus_norvegicus)),Oryctolagus_cuniculus))),Latimeria_chalumnae),((((Ambystoma_mexicanum,Siren_intermedia),Typhlonectes_natans),((Amphiuma_tridactylum,Discoglossus_pictus),((((Gastrophryne_carolinensis,Nesomantis_thomasseti),Scaphiopus_…
45200	-21822.549531364522	-21864.318698266456	41.76916690193255	1.307265619765824	2.4869940590144712	0.03730470605304695	0.8192748411625754	(((((Alligator_mississippiensis,Trachemys_scripta),(Heterodon_platyrhinos,Sceloporus_undulatus)),((Gallus_gallus,Turdus_migratorius),((Homo_sapiens,(Mus_musculus,Rattus_norvegicus)),Oryctolagus_cuniculus))),Latimeria_chalumnae),((((Ambystoma_mexicanum,Siren_intermedia),Typhlonectes_natans),((Amphiuma_tridactylum,Discoglossus_pictus),((((Gastrophryne_carolinensis,Nesomantis_thomasseti),Scaphiopus_…
45300	-21821.207416465484	-21865.942423502936	44.73500703745369	0.6517476159369922	2.1531277719389745	0.03956371729694147	0.8615517811884107	(((((Alligator_mississippiensis,Trachemys_scripta),(Heterodon_platyrhinos,Sceloporus_undulatus)),((Gallus_gallus,Turdus_migratorius),((Homo_sapiens,(Mus_musculus,Rattus_norvegicus)),Oryctolagus_cuniculus))),Latimeria_chalumnae),((((Ambystoma_mexicanum,Siren_intermedia),Typhlonectes_natans),((Amphiuma_tridactylum,Discoglossus_pictus),((((Gastrophryne_carolinensis,Nesomantis_thomasseti),Scaphiopus_…
45400	-21824.561194833583	-21869.97480123571	45.41360640212595	0.31606585548332605	1.7257758499837705	0.0364536620305576	0.8615517811884107	(((((Alligator_mississippiensis,Trachemys_scripta),(Heterodon_platyrhinos,Sceloporus_undulatus)),((Gallus_gallus,Turdus_migratorius),((Homo_sapiens,(Mus_musculus,Rattus_norvegicus)),Oryctolagus_cuniculus))),Latimeria_chalumnae),((((Ambystoma_mexicanum,Siren_intermedia),Typhlonectes_natans),((Amphiuma_tridactylum,Discoglossus_pictus),((((Gastrophryne_carolinensis,Nesomantis_thomasseti),Scaphiopus_…
45500	-21818.55579748097	-21863.373034927048	44.81723744607604	0.39547695688910306	1.5395635828009782	0.038606776246620025	0.9139731787497457	(((((Alligator_mississippiensis,Trachemys_scripta),(Heterodon_platyrhinos,Sceloporus_undulatus)),((Gallus_gallus,Turdus_migratorius),((Homo_sapiens,(Mus_musculus,Rattus_norvegicus)),Oryctolagus_cuniculus))),Latimeria_chalumnae),((((Ambystoma_mexicanum,Siren_intermedia),Typhlonectes_natans),(((Amphiuma_tridactylum,Discoglossus_pictus),((Grandisonia_alternans,Hypogeophis_rostratus),Ichthyophis_bann…
45600	-21818.742316738135	-21866.07162653287	47.329309794733845	0.4107519438848872	1.9301474133358556	0.035806469100402104	0.9139731787497457	(((((Alligator_mississippiensis,Trachemys_scripta),(Heterodon_platyrhinos,Sceloporus_undulatus)),((Gallus_gallus,Turdus_migratorius),((Homo_sapiens,(Mus_musculus,Rattus_norvegicus)),Oryctolagus_cuniculus))),Latimeria_chalumnae),((((Ambystoma_mexicanum,Siren_intermedia),Typhlonectes_natans),(((Amphiuma_tridactylum,Discoglossus_pictus),((Grandisonia_alternans,Hypogeophis_rostratus),Ichthyophis_bann…
45700	-21818.766684419898	-21867.10785129427	48.34116687437315	0.6365296954953481	2.288718282958067	0.039369936945813616	0.8258140045218024	(((((Alligator_mississippiensis,Trachemys_scripta),(Heterodon_platyrhinos,Sceloporus_undulatus)),((Gallus_gallus,Turdus_migratorius),((Homo_sapiens,(Mus_musculus,Rattus_norvegicus)),Oryctolagus_cuniculus))),Latimeria_chalumnae),((((Ambystoma_mexicanum,Siren_intermedia),Typhlonectes_natans),(((Amphiuma_tridactylum,Discoglossus_pictus),((Grandisonia_alternans,Hypogeophis_rostratus),Ichthyophis_bann…
45800	-21821.97567930231	-21869.791103989457	47.81542468714607	0.5575662063288963	1.9690240441046543	0.030215501692621917	0.8671472979481246	(((((Alligator_mississippiensis,Trachemys_scripta),(Heterodon_platyrhinos,Sceloporus_undulatus)),((Gallus_gallus,Turdus_migratorius),((Homo_sapiens,(Mus_musculus,Rattus_norvegicus)),Oryctolagus_cuniculus))),Latimeria_chalumnae),((((Ambystoma_mexicanum,Siren_intermedia),Typhlonectes_natans),(((Amphiuma_tridactylum,Discoglossus_pictus),((Grandisonia_alternans,Hypogeophis_rostratus),Ichthyophis_bann…
45900	-21824.919468863925	-21871.830344549235	46.910875685310444	0.3573142303203619	1.994400873617502	0.03315702129916154	0.9293866994832884	(((((Alligator_mississippiensis,Trachemys_scripta),(Heterodon_platyrhinos,Sceloporus_undulatus)),((Gallus_gallus,Turdus_migratorius),((Homo_sapiens,(Mus_musculus,Rattus_norvegicus)),Oryctolagus_cuniculus))),Latimeria_chalumnae),((((Ambystoma_mexicanum,Siren_intermedia),Typhlonectes_natans),(((Amphiuma_tridactylum,Discoglossus_pictus),((Grandisonia_alternans,Hypogeophis_rostratus),Ichthyophis_bann…
46000	-21832.125465243415	-21876.499016970127	44.37355172671281	0.40493573657014836	1.7427174034272126	0.047255331018788226	0.898922166604543	(((((Alligator_mississippiensis,Trachemys_scripta),(Heterodon_platyrhinos,Sceloporus_undulatus)),((Gallus_gallus,Turdus_migratorius),((Homo_sapiens,(Mus_musculus,Rattus_norvegicus)),Oryctolagus_cuniculus))),Latimeria_chalumnae),((((Ambystoma_mexicanum,Siren_intermedia),Typhlonectes_natans),(((Amphiuma_tridactylum,Discoglossus_pictus),((Grandisonia_alternans,Hypogeophis_rostratus),Ichthyophis_bann…
46100	-21829.249402621488	-21871.600437376957	42.35103475546824	0.47432556047241275	2.3657639197065348	0.04365906841836982	0.8548694660764932	(((((Alligator_mississippiensis,Trachemys_scripta),(Heterodon_platyrhinos,Sceloporus_undulatus)),((Gallus_gallus,Turdus_migratorius),((Homo_sapiens,(Mus_musculus,Rattus_norvegicus)),Oryctolagus_cuniculus))),Latimeria_chalumnae),((((Ambystoma_mexicanum,Siren_intermedia),Typhlonectes_natans),(((Amphiuma_tridactylum,Discoglossus_pictus),((Grandisonia_alternans,Hypogeophis_rostratus),Ichthyophis_bann…
46200	-21825.803173572844	-21868.950975061078	43.14780148823346	0.869540496832298	2.4873374658032343	0.03343240769431147	1.0324883322655072	(((((Alligator_mississippiensis,Trachemys_scripta),(Heterodon_platyrhinos,Sceloporus_undulatus)),((Gallus_gallus,Turdus_migratorius),((Homo_sapiens,(Mus_musculus,Rattus_norvegicus)),Oryctolagus_cuniculus))),Latimeria_chalumnae),((((Ambystoma_mexicanum,Siren_intermedia),Typhlonectes_natans),(((Amphiuma_tridactylum,Discoglossus_pictus),((Grandisonia_alternans,Hypogeophis_rostratus),Ichthyophis_bann…
46300	-21829.64807277692	-21869.733675703756	40.08560292683698	1.3510309404208103	3.2075493764160887	0.04669548517548015	0.99726103221683	(((((Alligator_mississippiensis,Trachemys_scripta),(Heterodon_platyrhinos,Sceloporus_undulatus)),((Gallus_gallus,Turdus_migratorius),((Homo_sapiens,(Mus_musculus,Rattus_norvegicus)),Oryctolagus_cuniculus))),Latimeria_chalumnae),((((Ambystoma_mexicanum,Siren_intermedia),Typhlonectes_natans),(((Amphiuma_tridactylum,Discoglossus_pictus),((Grandisonia_alternans,Hypogeophis_rostratus),Ichthyophis_bann…
46400	-21827.34664278161	-21870.231637997626	42.88499521601616	1.3071596292998646	2.3483832904888704	0.034313121273022384	0.8930638651346696	(((((Alligator_mississippiensis,Trachemys_scripta),(Heterodon_platyrhinos,Sceloporus_undulatus)),((Gallus_gallus,Turdus_migratorius),((Homo_sapiens,(Mus_musculus,Rattus_norvegicus)),Oryctolagus_cuniculus))),Latimeria_chalumnae),((((Ambystoma_mexicanum,Siren_intermedia),Typhlonectes_natans),(((Amphiuma_tridactylum,Discoglossus_pictus),((Grandisonia_alternans,Hypogeophis_rostratus),Ichthyophis_bann…
46500	-21829.642058493664	-21874.372906450062	44.73084795639976	0.8449100035801265	2.8528920122325543	0.03733956087569792	0.8320240739136205	(((((Alligator_mississippiensis,Trachemys_scripta),(Heterodon_platyrhinos,Sceloporus_undulatus)),((Gallus_gallus,Turdus_migratorius),((Homo_sapiens,(Mus_musculus,Rattus_norvegicus)),Oryctolagus_cuniculus))),Latimeria_chalumnae),((((Ambystoma_mexicanum,Siren_intermedia),Typhlonectes_natans),(((Amphiuma_tridactylum,Discoglossus_pictus),((Grandisonia_alternans,Hypogeophis_rostratus),Ichthyophis_bann…
46600	-21827.304620847775	-21874.990745524035	47.686124676260384	0.6507742730722091	1.627504457383458	0.032430039749573834	0.7466603853186542	((((((Alligator_mississippiensis,Trachemys_scripta),(Heterodon_platyrhinos,Sceloporus_undulatus)),((Gallus_gallus,Turdus_migratorius),((Homo_sapiens,(Mus_musculus,Rattus_norvegicus)),Oryctolagus_cuniculus))),Latimeria_chalumnae),((Bufo_valliceps,(Eleutherodactylus_cuneatus,Hyla_cinerea)),Xenopus_laevis)),(((Ambystoma_mexicanum,Siren_intermedia),Typhlonectes_natans),(((Amphiuma_tridactylum,Discogl…
46700	-21827.459165215045	-21880.046050585654	52.58688537060968	0.5394277901394485	1.627504457383458	0.03181805725398645	0.9273485565516494	((((((Alligator_mississippiensis,Trachemys_scripta),(Heterodon_platyrhinos,Sceloporus_undulatus)),((Gallus_gallus,Turdus_migratorius),((Homo_sapiens,(Mus_musculus,Rattus_norvegicus)),Oryctolagus_cuniculus))),Latimeria_chalumnae),((Bufo_valliceps,(Eleutherodactylus_cuneatus,Hyla_cinerea)),Xenopus_laevis)),(((Ambystoma_mexicanum,Siren_intermedia),Typhlonectes_natans),(((Amphiuma_tridactylum,Discogl…
46800	-21830.625736043956	-21881.441974836587	50.816238792630294	0.3777189410628815	1.7286476244351512	0.03737834453316242	0.9433999125272202	((((((Alligator_mississippiensis,Trachemys_scripta),(Heterodon_platyrhinos,Sceloporus_undulatus)),((Gallus_gallus,Turdus_migratorius),((Homo_sapiens,(Mus_musculus,Rattus_norvegicus)),Oryctolagus_cuniculus))),Latimeria_chalumnae),((Bufo_valliceps,(Eleutherodactylus_cuneatus,Hyla_cinerea)),Xenopus_laevis)),(((Ambystoma_mexicanum,Siren_intermedia),Typhlonectes_natans),(((Amphiuma_tridactylum,Discogl…
46900	-21837.00939832049	-21883.748627446686	46.73922912619585	0.3008089558743358	1.7286476244351512	0.03737834453316242	0.9459975743293546	((((((Alligator_mississippiensis,Trachemys_scripta),(Heterodon_platyrhinos,Sceloporus_undulatus)),((Gallus_gallus,Turdus_migratorius),((Homo_sapiens,(Mus_musculus,Rattus_norvegicus)),Oryctolagus_cuniculus))),Latimeria_chalumnae),((Bufo_valliceps,(Eleutherodactylus_cuneatus,Hyla_cinerea)),Xenopus_laevis)),(((Ambystoma_mexicanum,Siren_intermedia),Typhlonectes_natans),(((Amphiuma_tridactylum,Discogl…
47000	-21830.871637540928	-21878.881847002634	48.0102094617056	0.30477678883750237	1.9258903962086	0.038975082183108196	0.9088487438769814	((((((Alligator_mississippiensis,Trachemys_scripta),(Heterodon_platyrhinos,Sceloporus_undulatus)),((Gallus_gallus,Turdus_migratorius),((Homo_sapiens,(Mus_musculus,Rattus_norvegicus)),Oryctolagus_cuniculus))),Latimeria_chalumnae),((Bufo_valliceps,(Eleutherodactylus_cuneatus,Hyla_cinerea)),Xenopus_laevis)),(((Ambystoma_mexicanum,Siren_intermedia),Typhlonectes_natans),(((Amphiuma_tridactylum,Discogl…
47100	-21826.610605102487	-21873.412002338537	46.801397236048764	0.48052101739347347	2.2460301981265913	0.03858774908172644	0.745960759565399	((((((Alligator_mississippiensis,Trachemys_scripta),(Heterodon_platyrhinos,Sceloporus_undulatus)),((Gallus_gallus,Turdus_migratorius),((Homo_sapiens,(Mus_musculus,Rattus_norvegicus)),Oryctolagus_cuniculus))),Latimeria_chalumnae),((Bufo_valliceps,(Eleutherodactylus_cuneatus,Hyla_cinerea)),Xenopus_laevis)),(((Ambystoma_mexicanum,Siren_intermedia),Typhlonectes_natans),(((Amphiuma_tridactylum,Discogl…
47200	-21824.484879850428	-21873.00317767179	48.51829782136162	0.678117887042228	2.2191975453411983	0.04068939071500807	0.8349578730761797	((((((Alligator_mississippiensis,Trachemys_scripta),(Heterodon_platyrhinos,Sceloporus_undulatus)),((Gallus_gallus,Turdus_migratorius),((Homo_sapiens,(Mus_musculus,Rattus_norvegicus)),Oryctolagus_cuniculus))),Latimeria_chalumnae),((Bufo_valliceps,(Eleutherodactylus_cuneatus,Hyla_cinerea)),Xenopus_laevis)),(((Ambystoma_mexicanum,Siren_intermedia),Typhlonectes_natans),(((Amphiuma_tridactylum,Discogl…
47300	-21826.571833589256	-21870.771424443996	44.199590854740734	0.3423879467869858	2.2909018095971043	0.05096987317110184	0.8873935089638078	((((((Alligator_mississippiensis,Trachemys_scripta),(Heterodon_platyrhinos,Sceloporus_undulatus)),((Gallus_gallus,Turdus_migratorius),((Homo_sapiens,(Mus_musculus,Rattus_norvegicus)),Oryctolagus_cuniculus))),Latimeria_chalumnae),((Bufo_valliceps,(Eleutherodactylus_cuneatus,Hyla_cinerea)),Xenopus_laevis)),(((Ambystoma_mexicanum,Siren_intermedia),Typhlonectes_natans),(((Amphiuma_tridactylum,Discogl…
47400	-21820.62708920036	-21868.869464645708	48.242375445347676	0.3670423582568239	2.2909018095971043	0.04024538113003656	0.8339376156209335	((((((Alligator_mississippiensis,Trachemys_scripta),(Heterodon_platyrhinos,Sceloporus_undulatus)),((Gallus_gallus,Turdus_migratorius),((Homo_sapiens,(Mus_musculus,Rattus_norvegicus)),Oryctolagus_cuniculus))),Latimeria_chalumnae),((Bufo_valliceps,(Eleutherodactylus_cuneatus,Hyla_cinerea)),Xenopus_laevis)),(((Ambystoma_mexicanum,Siren_intermedia),Typhlonectes_natans),(((Amphiuma_tridactylum,Discogl…
47500	-21816.316827535356	-21864.150934381367	47.83410684601122	0.7249816745955275	2.115898979831083	0.03903887820974582	0.7754865508217256	((((((Alligator_mississippiensis,Trachemys_scripta),(Heterodon_platyrhinos,Sceloporus_undulatus)),((Gallus_gallus,Turdus_migratorius),((Homo_sapiens,(Mus_musculus,Rattus_norvegicus)),Oryctolagus_cuniculus))),Latimeria_chalumnae),((Bufo_valliceps,(Eleutherodactylus_cuneatus,Hyla_cinerea)),Xenopus_laevis)),(((Ambystoma_mexicanum,Siren_intermedia),Typhlonectes_natans),(((Amphiuma_tridactylum,Discogl…
47600	-21821.190932074096	-21869.110887137052	47.91995506295777	0.6454132779264721	1.9442573594590666	0.04039278427476674	0.9296015653407387	((((((Alligator_mississippiensis,Trachemys_scripta),(Heterodon_platyrhinos,Sceloporus_undulatus)),((Gallus_gallus,Turdus_migratorius),((Homo_sapiens,(Mus_musculus,Rattus_norvegicus)),Oryctolagus_cuniculus))),Latimeria_chalumnae),((Bufo_valliceps,(Eleutherodactylus_cuneatus,Hyla_cinerea)),Xenopus_laevis)),(((Ambystoma_mexicanum,Siren_intermedia),Typhlonectes_natans),(((Amphiuma_tridactylum,Discogl…
47700	-21821.943699618365	-21870.273575097468	48.32987547910371	0.4202617667754154	1.9442573594590666	0.03481748326773468	0.7275707422432879	((((((Alligator_mississippiensis,Trachemys_scripta),(Heterodon_platyrhinos,Sceloporus_undulatus)),((Gallus_gallus,Turdus_migratorius),((Homo_sapiens,(Mus_musculus,Rattus_norvegicus)),Oryctolagus_cuniculus))),Latimeria_chalumnae),((Bufo_valliceps,(Eleutherodactylus_cuneatus,Hyla_cinerea)),Xenopus_laevis)),(((Ambystoma_mexicanum,Siren_intermedia),Typhlonectes_natans),(((Amphiuma_tridactylum,Discogl…
47800	-21820.886321150767	-21864.916295377865	44.02997422709676	0.8884654891136772	2.6583798572155555	0.03698645110522905	0.7448274960934576	((((((Alligator_mississippiensis,Trachemys_scripta),(Heterodon_platyrhinos,Sceloporus_undulatus)),((Gallus_gallus,Turdus_migratorius),((Homo_sapiens,(Mus_musculus,Rattus_norvegicus)),Oryctolagus_cuniculus))),Latimeria_chalumnae),((Bufo_valliceps,(Eleutherodactylus_cuneatus,Hyla_cinerea)),Xenopus_laevis)),(((Ambystoma_mexicanum,Siren_intermedia),Typhlonectes_natans),(((Amphiuma_tridactylum,Discogl…
47900	-21818.499445196394	-21864.11331355953	45.61386836313789	0.7348306684508445	2.468207452864481	0.046887009491784246	0.8413372636514754	((((((Alligator_mississippiensis,Trachemys_scripta),(Heterodon_platyrhinos,Sceloporus_undulatus)),((Gallus_gallus,Turdus_migratorius),((Homo_sapiens,(Mus_musculus,Rattus_norvegicus)),Oryctolagus_cuniculus))),Latimeria_chalumnae),((Bufo_valliceps,(Eleutherodactylus_cuneatus,Hyla_cinerea)),Xenopus_laevis)),(((Ambystoma_mexicanum,Siren_intermedia),Typhlonectes_natans),(((Amphiuma_tridactylum,Discogl…
48000	-21819.68300175296	-21864.159513515977	44.476511763017626	0.49799471195836076	2.007833915235146	0.04362289066849565	0.8812588925618521	((((((Alligator_mississippiensis,Trachemys_scripta),(Heterodon_platyrhinos,Sceloporus_undulatus)),((Gallus_gallus,Turdus_migratorius),((Homo_sapiens,(Mus_musculus,Rattus_norvegicus)),Oryctolagus_cuniculus))),Latimeria_chalumnae),((Bufo_valliceps,(Eleutherodactylus_cuneatus,Hyla_cinerea)),Xenopus_laevis)),(((Ambystoma_mexicanum,Siren_intermedia),Typhlonectes_natans),(((Amphiuma_tridactylum,Discogl…
48100	-21826.150465590403	-21867.38903939817	41.23857380776861	0.33477260062119263	1.211558845309244	0.04351492797067817	0.978357603394627	((((((Alligator_mississippiensis,Trachemys_scripta),(Heterodon_platyrhinos,Sceloporus_undulatus)),((Gallus_gallus,Turdus_migratorius),((Homo_sapiens,(Mus_musculus,Rattus_norvegicus)),Oryctolagus_cuniculus))),Latimeria_chalumnae),((Bufo_valliceps,(Eleutherodactylus_cuneatus,Hyla_cinerea)),Xenopus_laevis)),(((Ambystoma_mexicanum,Siren_intermedia),Typhlonectes_natans),(((Amphiuma_tridactylum,Discogl…
48200	-21822.015836807936	-21869.59062437617	47.574787568235	0.4892900596149018	1.8369930824577743	0.03209872238437969	0.8652927874308002	((((((Alligator_mississippiensis,Trachemys_scripta),(Heterodon_platyrhinos,Sceloporus_undulatus)),((Gallus_gallus,Turdus_migratorius),((Homo_sapiens,(Mus_musculus,Rattus_norvegicus)),Oryctolagus_cuniculus))),Latimeria_chalumnae),((Bufo_valliceps,(Eleutherodactylus_cuneatus,Hyla_cinerea)),Xenopus_laevis)),(((Ambystoma_mexicanum,Siren_intermedia),Typhlonectes_natans),(((Amphiuma_tridactylum,Discogl…
48300	-21826.57395530625	-21869.41641705073	42.84246174447964	0.7167103547316888	1.8369930824577743	0.035857757575634905	0.7904713483699102	((((((Alligator_mississippiensis,Trachemys_scripta),(Heterodon_platyrhinos,Sceloporus_undulatus)),((Gallus_gallus,Turdus_migratorius),((Homo_sapiens,(Mus_musculus,Rattus_norvegicus)),Oryctolagus_cuniculus))),Latimeria_chalumnae),((Bufo_valliceps,(Eleutherodactylus_cuneatus,Hyla_cinerea)),Xenopus_laevis)),(((Ambystoma_mexicanum,Siren_intermedia),Typhlonectes_natans),(((Amphiuma_tridactylum,Discogl…
48400	-21826.929711214143	-21869.426383924878	42.496672710736576	0.9737977311973617	2.583857555591661	0.042449586784866426	0.8481170052858026	((((((Alligator_mississippiensis,Trachemys_scripta),(Heterodon_platyrhinos,Sceloporus_undulatus)),((Gallus_gallus,Turdus_migratorius),((Homo_sapiens,(Mus_musculus,Rattus_norvegicus)),Oryctolagus_cuniculus))),Latimeria_chalumnae),((Bufo_valliceps,(Eleutherodactylus_cuneatus,Hyla_cinerea)),Xenopus_laevis)),(((Ambystoma_mexicanum,Siren_intermedia),Typhlonectes_natans),(((Amphiuma_tridactylum,Discogl…
48500	-21822.379075767483	-21869.41842646006	47.039350692574345	0.8367236912969875	2.62610208406105	0.038179207153589176	0.8320006216459633	((((((Alligator_mississippiensis,Trachemys_scripta),(Heterodon_platyrhinos,Sceloporus_undulatus)),((Gallus_gallus,Turdus_migratorius),((Homo_sapiens,(Mus_musculus,Rattus_norvegicus)),Oryctolagus_cuniculus))),Latimeria_chalumnae),((Bufo_valliceps,(Eleutherodactylus_cuneatus,Hyla_cinerea)),Xenopus_laevis)),(((Ambystoma_mexicanum,Siren_intermedia),Typhlonectes_natans),(((Amphiuma_tridactylum,Discogl…
48600	-21828.784054632164	-21869.65725287185	40.87319823968718	0.7887149368208534	2.249242839041233	0.035749817935499924	0.9610334370822438	(((((Alligator_mississippiensis,Trachemys_scripta),(Heterodon_platyrhinos,Sceloporus_undulatus)),((Gallus_gallus,Turdus_migratorius),((Homo_sapiens,(Mus_musculus,Rattus_norvegicus)),Oryctolagus_cuniculus))),Latimeria_chalumnae),((((Ambystoma_mexicanum,Siren_intermedia),Typhlonectes_natans),(((Amphiuma_tridactylum,Discoglossus_pictus),((Grandisonia_alternans,Hypogeophis_rostratus),Ichthyophis_bann…
48700	-21832.184062297125	-21874.836857118473	42.6527948213482	0.7887149368208534	2.1781429607791183	0.033492912603761124	0.893162446507754	(((((Alligator_mississippiensis,Trachemys_scripta),(Heterodon_platyrhinos,Sceloporus_undulatus)),((Gallus_gallus,Turdus_migratorius),((Homo_sapiens,(Mus_musculus,Rattus_norvegicus)),Oryctolagus_cuniculus))),Latimeria_chalumnae),((((Ambystoma_mexicanum,Siren_intermedia),Typhlonectes_natans),(((Amphiuma_tridactylum,Discoglossus_pictus),((Grandisonia_alternans,Hypogeophis_rostratus),Ichthyophis_bann…
48800	-21830.0477214184	-21870.640214648134	40.59249322973421	1.4431834044257652	2.9692808773579724	0.034623017137222906	0.9276825910747784	(((((Alligator_mississippiensis,Trachemys_scripta),(Heterodon_platyrhinos,Sceloporus_undulatus)),((Gallus_gallus,Turdus_migratorius),((Homo_sapiens,(Mus_musculus,Rattus_norvegicus)),Oryctolagus_cuniculus))),Latimeria_chalumnae),((((Ambystoma_mexicanum,Siren_intermedia),Typhlonectes_natans),(((Amphiuma_tridactylum,Discoglossus_pictus),((Grandisonia_alternans,Hypogeophis_rostratus),Ichthyophis_bann…
48900	-21822.426529097702	-21865.14459882888	42.718069731177664	0.8594581239480898	2.9692808773579724	0.03136541042803001	0.725070451011479	(((((Alligator_mississippiensis,Trachemys_scripta),(Heterodon_platyrhinos,Sceloporus_undulatus)),((Gallus_gallus,Turdus_migratorius),((Homo_sapiens,(Mus_musculus,Rattus_norvegicus)),Oryctolagus_cuniculus))),Latimeria_chalumnae),((((Ambystoma_mexicanum,Siren_intermedia),Typhlonectes_natans),(((Amphiuma_tridactylum,Discoglossus_pictus),((Grandisonia_alternans,Hypogeophis_rostratus),Ichthyophis_bann…
49000	-21821.30035578807	-21860.939958722545	39.63960293447569	1.0615818675175244	3.6123886405969214	0.033588507789162204	0.9425217636821235	(((((Alligator_mississippiensis,Trachemys_scripta),(Heterodon_platyrhinos,Sceloporus_undulatus)),((Gallus_gallus,Turdus_migratorius),((Homo_sapiens,(Mus_musculus,Rattus_norvegicus)),Oryctolagus_cuniculus))),Latimeria_chalumnae),((((Ambystoma_mexicanum,Siren_intermedia),Typhlonectes_natans),(((Amphiuma_tridactylum,Discoglossus_pictus),((Grandisonia_alternans,Hypogeophis_rostratus),Ichthyophis_bann…
49100	-21817.447096194508	-21858.89572938911	41.448633194603744	0.7394219624818457	2.4376695534010167	0.037093065798839975	0.9689362640501578	(((((Alligator_mississippiensis,Trachemys_scripta),(Heterodon_platyrhinos,Sceloporus_undulatus)),((Gallus_gallus,Turdus_migratorius),((Homo_sapiens,(Mus_musculus,Rattus_norvegicus)),Oryctolagus_cuniculus))),Latimeria_chalumnae),((((Ambystoma_mexicanum,Siren_intermedia),Typhlonectes_natans),(((Amphiuma_tridactylum,Discoglossus_pictus),((Grandisonia_alternans,Hypogeophis_rostratus),Ichthyophis_bann…
49200	-21819.694822128047	-21860.24379637819	40.548974250142926	0.7792001120772828	2.4376695534010167	0.03845710398786361	0.8207566930777144	(((((Alligator_mississippiensis,Trachemys_scripta),(Heterodon_platyrhinos,Sceloporus_undulatus)),((Gallus_gallus,Turdus_migratorius),((Homo_sapiens,(Mus_musculus,Rattus_norvegicus)),Oryctolagus_cuniculus))),Latimeria_chalumnae),((((Ambystoma_mexicanum,Siren_intermedia),Typhlonectes_natans),(((Amphiuma_tridactylum,Discoglossus_pictus),((Grandisonia_alternans,Hypogeophis_rostratus),Ichthyophis_bann…
49300	-21818.1384254853	-21857.273917820803	39.13549233550341	1.3867475097331508	2.8650302566482755	0.044883250364015456	0.9239678115582222	(((((Alligator_mississippiensis,Trachemys_scripta),(Heterodon_platyrhinos,Sceloporus_undulatus)),((Gallus_gallus,Turdus_migratorius),((Homo_sapiens,(Mus_musculus,Rattus_norvegicus)),Oryctolagus_cuniculus))),Latimeria_chalumnae),((((Ambystoma_mexicanum,Siren_intermedia),Typhlonectes_natans),(((Amphiuma_tridactylum,Discoglossus_pictus),((Grandisonia_alternans,Hypogeophis_rostratus),Ichthyophis_bann…
49400	-21818.73467232445	-21858.238778397394	39.504106072943785	1.6943132756050507	2.8650302566482755	0.0377381492662078	0.857029515224381	(((((Alligator_mississippiensis,Trachemys_scripta),(Heterodon_platyrhinos,Sceloporus_undulatus)),((Gallus_gallus,Turdus_migratorius),((Homo_sapiens,(Mus_musculus,Rattus_norvegicus)),Oryctolagus_cuniculus))),Latimeria_chalumnae),((((Ambystoma_mexicanum,Siren_intermedia),Typhlonectes_natans),(((Amphiuma_tridactylum,Discoglossus_pictus),((Grandisonia_alternans,Hypogeophis_rostratus),Ichthyophis_bann…
49500	-21820.72881481475	-21860.679627518613	39.950812703863456	1.5975142697666762	2.8650302566482755	0.03757890000906164	0.9777551679404887	(((((Alligator_mississippiensis,Trachemys_scripta),(Heterodon_platyrhinos,Sceloporus_undulatus)),((Gallus_gallus,Turdus_migratorius),((Homo_sapiens,(Mus_musculus,Rattus_norvegicus)),Oryctolagus_cuniculus))),Latimeria_chalumnae),(((((Ambystoma_mexicanum,Siren_intermedia),Typhlonectes_natans),((Amphiuma_tridactylum,Discoglossus_pictus),((Grandisonia_alternans,Hypogeophis_rostratus),Ichthyophis_bann…
49600	-21821.659653205574	-21850.875680295456	29.21602708988354	1.567278788410893	2.664826426797444	0.030604573117392224	0.7233077339850715	(((((Alligator_mississippiensis,Trachemys_scripta),(Heterodon_platyrhinos,Sceloporus_undulatus)),((Gallus_gallus,Turdus_migratorius),((Homo_sapiens,(Mus_musculus,Rattus_norvegicus)),Oryctolagus_cuniculus))),Latimeria_chalumnae),((((((Ambystoma_mexicanum,Siren_intermedia),Typhlonectes_natans),((Amphiuma_tridactylum,Discoglossus_pictus),((Grandisonia_alternans,Hypogeophis_rostratus),Ichthyophis_ban…
49700	-21815.385412393873	-21848.79886741907	33.41345502519978	1.3359885185658145	2.6989803225161015	0.02927897635155803	0.8471776781661122	(((((Alligator_mississippiensis,Trachemys_scripta),(Heterodon_platyrhinos,Sceloporus_undulatus)),((Gallus_gallus,Turdus_migratorius),((Homo_sapiens,(Mus_musculus,Rattus_norvegicus)),Oryctolagus_cuniculus))),Latimeria_chalumnae),((((((Ambystoma_mexicanum,Siren_intermedia),Typhlonectes_natans),((Amphiuma_tridactylum,Discoglossus_pictus),((Grandisonia_alternans,Hypogeophis_rostratus),Ichthyophis_ban…
49800	-21807.648491292694	-21842.454199628537	34.805708335843455	0.9229776259978719	2.6989803225161015	0.03498828529122976	0.8275907335483901	((((((Alligator_mississippiensis,Trachemys_scripta),(Heterodon_platyrhinos,Sceloporus_undulatus)),(Gallus_gallus,Turdus_migratorius)),((Homo_sapiens,(Mus_musculus,Rattus_norvegicus)),Oryctolagus_cuniculus)),Latimeria_chalumnae),((((((Ambystoma_mexicanum,Siren_intermedia),Typhlonectes_natans),((Amphiuma_tridactylum,Discoglossus_pictus),((Grandisonia_alternans,Hypogeophis_rostratus),Ichthyophis_ban…
49900	-21808.257960691648	-21843.77432058809	35.51635989644363	1.2958623365474342	2.6989803225161015	0.03595600880995749	0.7979369177106375	((((((Alligator_mississippiensis,Trachemys_scripta),(Heterodon_platyrhinos,Sceloporus_undulatus)),(Gallus_gallus,Turdus_migratorius)),((Homo_sapiens,(Mus_musculus,Rattus_norvegicus)),Oryctolagus_cuniculus)),Latimeria_chalumnae),((((((Ambystoma_mexicanum,Siren_intermedia),Typhlonectes_natans),((Amphiuma_tridactylum,Discoglossus_pictus),((Grandisonia_alternans,Hypogeophis_rostratus),Ichthyophis_ban…
50000	-21809.043251097988	-21841.791282385213	32.748031287225785	1.2168239547358597	2.34967441622916	0.030264104605518143	0.8337996083325321	((((((Alligator_mississippiensis,Trachemys_scripta),(Heterodon_platyrhinos,Sceloporus_undulatus)),(Gallus_gallus,Turdus_migratorius)),((Homo_sapiens,(Mus_musculus,Rattus_norvegicus)),Oryctolagus_cuniculus)),Latimeria_chalumnae),((((((Ambystoma_mexicanum,Siren_intermedia),Typhlonectes_natans),((Amphiuma_tridactylum,Discoglossus_pictus),((Grandisonia_alternans,Hypogeophis_rostratus),Ichthyophis_ban…
50100	-21805.32841406597	-21841.18048544323	35.85207137725879	0.891626357163259	2.3252620035419684	0.03297693252545086	0.7573058378712567	((((((Alligator_mississippiensis,Trachemys_scripta),(Heterodon_platyrhinos,Sceloporus_undulatus)),(Gallus_gallus,Turdus_migratorius)),((Homo_sapiens,(Mus_musculus,Rattus_norvegicus)),Oryctolagus_cuniculus)),Latimeria_chalumnae),((((((Ambystoma_mexicanum,Siren_intermedia),Typhlonectes_natans),((Amphiuma_tridactylum,Discoglossus_pictus),((Grandisonia_alternans,Hypogeophis_rostratus),Ichthyophis_ban…
50200	-21801.613523795182	-21839.45885928819	37.845335493006054	0.80961901574398	2.294405377490245	0.04196917780177714	0.7573058378712567	((((((Alligator_mississippiensis,Trachemys_scripta),(Heterodon_platyrhinos,Sceloporus_undulatus)),(Gallus_gallus,Turdus_migratorius)),((Homo_sapiens,(Mus_musculus,Rattus_norvegicus)),Oryctolagus_cuniculus)),Latimeria_chalumnae),((((((Ambystoma_mexicanum,Siren_intermedia),Typhlonectes_natans),((Amphiuma_tridactylum,Discoglossus_pictus),((Grandisonia_alternans,Hypogeophis_rostratus),Ichthyophis_ban…
50300	-21802.644737381543	-21839.069409902993	36.42467252145098	0.9473024521237714	2.232730953145213	0.043993008544444885	0.801459227937017	((((((Alligator_mississippiensis,Trachemys_scripta),(Heterodon_platyrhinos,Sceloporus_undulatus)),(Gallus_gallus,Turdus_migratorius)),((Homo_sapiens,(Mus_musculus,Rattus_norvegicus)),Oryctolagus_cuniculus)),Latimeria_chalumnae),((((((Ambystoma_mexicanum,Siren_intermedia),Typhlonectes_natans),((Amphiuma_tridactylum,Discoglossus_pictus),((Grandisonia_alternans,Hypogeophis_rostratus),Ichthyophis_ban…
50400	-21802.864147486605	-21837.909011120206	35.0448636335994	0.9215564024311501	2.3722178997616736	0.04288116260545266	0.7852606043392835	((((((Alligator_mississippiensis,Trachemys_scripta),(Heterodon_platyrhinos,Sceloporus_undulatus)),(Gallus_gallus,Turdus_migratorius)),((Homo_sapiens,(Mus_musculus,Rattus_norvegicus)),Oryctolagus_cuniculus)),Latimeria_chalumnae),((((((Ambystoma_mexicanum,Siren_intermedia),Typhlonectes_natans),((Amphiuma_tridactylum,Discoglossus_pictus),((Grandisonia_alternans,Hypogeophis_rostratus),Ichthyophis_ban…
50500	-21802.6194872153	-21831.494668076528	28.875180861230273	0.233286303533411	2.4962362079765996	0.04780443898600065	0.8836394918109249	((((((Alligator_mississippiensis,Trachemys_scripta),(Heterodon_platyrhinos,Sceloporus_undulatus)),(Gallus_gallus,Turdus_migratorius)),((Homo_sapiens,(Mus_musculus,Rattus_norvegicus)),Oryctolagus_cuniculus)),Latimeria_chalumnae),((((((Ambystoma_mexicanum,Siren_intermedia),Typhlonectes_natans),((Amphiuma_tridactylum,Discoglossus_pictus),((Grandisonia_alternans,Hypogeophis_rostratus),Ichthyophis_ban…
50600	-21803.204192843787	-21834.620390216758	31.416197372971023	0.9890100389361832	2.2453231471268693	0.03961897885419796	0.8991285724476139	((((((Alligator_mississippiensis,Trachemys_scripta),(Heterodon_platyrhinos,Sceloporus_undulatus)),(Gallus_gallus,Turdus_migratorius)),((Homo_sapiens,(Mus_musculus,Rattus_norvegicus)),Oryctolagus_cuniculus)),Latimeria_chalumnae),((((((Ambystoma_mexicanum,Siren_intermedia),Typhlonectes_natans),((Amphiuma_tridactylum,Discoglossus_pictus),((Grandisonia_alternans,Hypogeophis_rostratus),Ichthyophis_ban…
50700	-21807.654957467366	-21836.78423534221	29.12927787484144	0.7364283754822136	2.543747165722029	0.04045604159124878	0.8065788297420713	((((((Alligator_mississippiensis,Trachemys_scripta),(Heterodon_platyrhinos,Sceloporus_undulatus)),(Gallus_gallus,Turdus_migratorius)),((Homo_sapiens,(Mus_musculus,Rattus_norvegicus)),Oryctolagus_cuniculus)),Latimeria_chalumnae),((((((Ambystoma_mexicanum,Siren_intermedia),Typhlonectes_natans),((Amphiuma_tridactylum,Discoglossus_pictus),((Grandisonia_alternans,Hypogeophis_rostratus),Ichthyophis_ban…
50800	-21807.934110863134	-21836.547481367055	28.613370503920372	0.5461562474883339	1.9432310468327065	0.04655563939430601	0.9243537606196963	((((((Alligator_mississippiensis,Trachemys_scripta),(Heterodon_platyrhinos,Sceloporus_undulatus)),(Gallus_gallus,Turdus_migratorius)),((Homo_sapiens,(Mus_musculus,Rattus_norvegicus)),Oryctolagus_cuniculus)),Latimeria_chalumnae),((((((Ambystoma_mexicanum,Siren_intermedia),Typhlonectes_natans),((Amphiuma_tridactylum,Discoglossus_pictus),((Grandisonia_alternans,Hypogeophis_rostratus),Ichthyophis_ban…
50900	-21815.703649321673	-21843.216339934024	27.51269061235211	0.9677739340626328	2.5325281818730265	0.048079651337995764	0.90881175700487	((((((Alligator_mississippiensis,Trachemys_scripta),(Heterodon_platyrhinos,Sceloporus_undulatus)),(Gallus_gallus,Turdus_migratorius)),((Homo_sapiens,(Mus_musculus,Rattus_norvegicus)),Oryctolagus_cuniculus)),Latimeria_chalumnae),((((((Ambystoma_mexicanum,Siren_intermedia),Typhlonectes_natans),((Amphiuma_tridactylum,Discoglossus_pictus),((Grandisonia_alternans,Hypogeophis_rostratus),Ichthyophis_ban…
51000	-21809.813974882196	-21838.801265555325	28.987290673129635	0.6321073702472341	2.5325281818730265	0.03936510299774159	0.8373174238733966	((((((Alligator_mississippiensis,Trachemys_scripta),(Heterodon_platyrhinos,Sceloporus_undulatus)),(Gallus_gallus,Turdus_migratorius)),((Homo_sapiens,(Mus_musculus,Rattus_norvegicus)),Oryctolagus_cuniculus)),Latimeria_chalumnae),((((((Ambystoma_mexicanum,Siren_intermedia),Typhlonectes_natans),((Amphiuma_tridactylum,Discoglossus_pictus),((Grandisonia_alternans,Hypogeophis_rostratus),Ichthyophis_ban…
51100	-21812.245389977597	-21836.8910510812	24.645661103602784	1.0653273336457247	2.5325281818730265	0.03756685486568098	0.9637366955727416	((((((Alligator_mississippiensis,Trachemys_scripta),(Heterodon_platyrhinos,Sceloporus_undulatus)),(Gallus_gallus,Turdus_migratorius)),((Homo_sapiens,(Mus_musculus,Rattus_norvegicus)),Oryctolagus_cuniculus)),Latimeria_chalumnae),((((((Ambystoma_mexicanum,Siren_intermedia),Typhlonectes_natans),((Amphiuma_tridactylum,Discoglossus_pictus),((Grandisonia_alternans,Hypogeophis_rostratus),Ichthyophis_ban…
51200	-21817.19414365317	-21840.3383670752	23.144223422030205	1.105699511733811	2.9244726571116617	0.035757004519549364	0.9604589231916308	((((((Alligator_mississippiensis,Trachemys_scripta),(Heterodon_platyrhinos,Sceloporus_undulatus)),(Gallus_gallus,Turdus_migratorius)),((Homo_sapiens,(Mus_musculus,Rattus_norvegicus)),Oryctolagus_cuniculus)),Latimeria_chalumnae),((((((Ambystoma_mexicanum,Siren_intermedia),Typhlonectes_natans),((Amphiuma_tridactylum,Discoglossus_pictus),((Grandisonia_alternans,Hypogeophis_rostratus),Ichthyophis_ban…
51300	-21818.638525879855	-21836.689036495874	18.05051061601824	1.1406341138842144	3.791586019776576	0.05325397504197225	0.9279157385353711	((((((Alligator_mississippiensis,Trachemys_scripta),(Heterodon_platyrhinos,Sceloporus_undulatus)),(Gallus_gallus,Turdus_migratorius)),((Homo_sapiens,(Mus_musculus,Rattus_norvegicus)),Oryctolagus_cuniculus)),Latimeria_chalumnae),((((((Ambystoma_mexicanum,Siren_intermedia),Typhlonectes_natans),((Amphiuma_tridactylum,Discoglossus_pictus),((Grandisonia_alternans,Hypogeophis_rostratus),Ichthyophis_ban…
51400	-21819.008593667295	-21839.49837254234	20.489778875044163	0.8065499786049811	1.8663360418106119	0.05215034499382041	0.9025733706320208	((((((Alligator_mississippiensis,Trachemys_scripta),(Heterodon_platyrhinos,Sceloporus_undulatus)),(Gallus_gallus,Turdus_migratorius)),((Homo_sapiens,(Mus_musculus,Rattus_norvegicus)),Oryctolagus_cuniculus)),Latimeria_chalumnae),((((((Ambystoma_mexicanum,Siren_intermedia),Typhlonectes_natans),((Amphiuma_tridactylum,Discoglossus_pictus),((Grandisonia_alternans,Hypogeophis_rostratus),Ichthyophis_ban…
51500	-21814.1450480042	-21836.204035311097	22.058987306895993	1.1843401718420714	2.9188803411216693	0.03592262096665991	0.9610505545799628	((((((Alligator_mississippiensis,Trachemys_scripta),(Heterodon_platyrhinos,Sceloporus_undulatus)),(Gallus_gallus,Turdus_migratorius)),((Homo_sapiens,(Mus_musculus,Rattus_norvegicus)),Oryctolagus_cuniculus)),Latimeria_chalumnae),((((((Ambystoma_mexicanum,Siren_intermedia),Typhlonectes_natans),((Amphiuma_tridactylum,Discoglossus_pictus),((Grandisonia_alternans,Hypogeophis_rostratus),Ichthyophis_ban…
51600	-21806.2821940545	-21831.10300520358	24.820811149079614	0.9245212269474614	2.7153494310794972	0.03755152310211615	0.9796423849040647	((((((Alligator_mississippiensis,Trachemys_scripta),(Heterodon_platyrhinos,Sceloporus_undulatus)),(Gallus_gallus,Turdus_migratorius)),((Homo_sapiens,(Mus_musculus,Rattus_norvegicus)),Oryctolagus_cuniculus)),Latimeria_chalumnae),((((((Ambystoma_mexicanum,Siren_intermedia),Typhlonectes_natans),((Amphiuma_tridactylum,Discoglossus_pictus),((Grandisonia_alternans,Hypogeophis_rostratus),Ichthyophis_ban…
51700	-21804.375062967076	-21830.211120519467	25.83605755239289	0.8300559116965331	2.504681391918567	0.04199861423027766	0.8417285906934563	((((((Alligator_mississippiensis,Trachemys_scripta),(Heterodon_platyrhinos,Sceloporus_undulatus)),(Gallus_gallus,Turdus_migratorius)),((Homo_sapiens,(Mus_musculus,Rattus_norvegicus)),Oryctolagus_cuniculus)),Latimeria_chalumnae),((((((Ambystoma_mexicanum,Siren_intermedia),Typhlonectes_natans),((Amphiuma_tridactylum,Discoglossus_pictus),((Grandisonia_alternans,Hypogeophis_rostratus),Ichthyophis_ban…
51800	-21809.754521878902	-21834.5556602677	24.801138388796442	0.6595999046739678	2.504681391918567	0.03580461522887521	0.8824278550379121	((((((Alligator_mississippiensis,Trachemys_scripta),(Heterodon_platyrhinos,Sceloporus_undulatus)),(Gallus_gallus,Turdus_migratorius)),((Homo_sapiens,(Mus_musculus,Rattus_norvegicus)),Oryctolagus_cuniculus)),Latimeria_chalumnae),((((((Ambystoma_mexicanum,Siren_intermedia),Typhlonectes_natans),((Amphiuma_tridactylum,Discoglossus_pictus),((Grandisonia_alternans,Hypogeophis_rostratus),Ichthyophis_ban…
51900	-21807.242177811167	-21835.216002278943	27.973824467774005	0.36657784372761343	2.10997281678031	0.041541597283964456	0.8824278550379121	((((((Alligator_mississippiensis,Trachemys_scripta),(Heterodon_platyrhinos,Sceloporus_undulatus)),(Gallus_gallus,Turdus_migratorius)),((Homo_sapiens,(Mus_musculus,Rattus_norvegicus)),Oryctolagus_cuniculus)),Latimeria_chalumnae),((((((Ambystoma_mexicanum,Siren_intermedia),Typhlonectes_natans),((Amphiuma_tridactylum,Discoglossus_pictus),((Grandisonia_alternans,Hypogeophis_rostratus),Ichthyophis_ban…
52000	-21803.781236929175	-21833.758501791093	29.977264861919203	0.6478078246237933	2.052770186486791	0.04591495471490921	0.8562175819579525	((((((Alligator_mississippiensis,Trachemys_scripta),(Heterodon_platyrhinos,Sceloporus_undulatus)),(Gallus_gallus,Turdus_migratorius)),((Homo_sapiens,(Mus_musculus,Rattus_norvegicus)),Oryctolagus_cuniculus)),Latimeria_chalumnae),((((((Ambystoma_mexicanum,Siren_intermedia),Typhlonectes_natans),((Amphiuma_tridactylum,Discoglossus_pictus),((Grandisonia_alternans,Hypogeophis_rostratus),Ichthyophis_ban…
52100	-21808.49504141827	-21833.253207191443	24.758165773170525	0.5198926595196007	1.9680427219499543	0.04031953558612711	0.8248674190140785	((((((Alligator_mississippiensis,Trachemys_scripta),(Heterodon_platyrhinos,Sceloporus_undulatus)),(Gallus_gallus,Turdus_migratorius)),((Homo_sapiens,(Mus_musculus,Rattus_norvegicus)),Oryctolagus_cuniculus)),Latimeria_chalumnae),((((((Ambystoma_mexicanum,Siren_intermedia),Typhlonectes_natans),((Amphiuma_tridactylum,Discoglossus_pictus),((Grandisonia_alternans,Hypogeophis_rostratus),Ichthyophis_ban…
52200	-21807.87952943454	-21833.75139386129	25.871864426750072	0.6868382909927219	2.695344012513732	0.044309261815314666	0.8298759621375121	((((((Alligator_mississippiensis,Trachemys_scripta),(Heterodon_platyrhinos,Sceloporus_undulatus)),(Gallus_gallus,Turdus_migratorius)),((Homo_sapiens,(Mus_musculus,Rattus_norvegicus)),Oryctolagus_cuniculus)),Latimeria_chalumnae),((((((Ambystoma_mexicanum,Siren_intermedia),Typhlonectes_natans),((Amphiuma_tridactylum,Discoglossus_pictus),((Grandisonia_alternans,Hypogeophis_rostratus),Ichthyophis_ban…
52300	-21810.97409474475	-21837.20061078981	26.22651604505855	0.9670057079282668	2.695344012513732	0.05044113270397524	1.0368942869805107	((((((Alligator_mississippiensis,Trachemys_scripta),(Heterodon_platyrhinos,Sceloporus_undulatus)),(Gallus_gallus,Turdus_migratorius)),((Homo_sapiens,(Mus_musculus,Rattus_norvegicus)),Oryctolagus_cuniculus)),Latimeria_chalumnae),((((((Ambystoma_mexicanum,Siren_intermedia),Typhlonectes_natans),((Amphiuma_tridactylum,Discoglossus_pictus),((Grandisonia_alternans,Hypogeophis_rostratus),Ichthyophis_ban…
52400	-21806.294375695852	-21833.99434577344	27.699970077590425	1.34168442350739	2.695344012513732	0.04371172074709582	0.7673287048778219	((((((Alligator_mississippiensis,Trachemys_scripta),(Heterodon_platyrhinos,Sceloporus_undulatus)),(Gallus_gallus,Turdus_migratorius)),((Homo_sapiens,(Mus_musculus,Rattus_norvegicus)),Oryctolagus_cuniculus)),Latimeria_chalumnae),((((((Ambystoma_mexicanum,Siren_intermedia),Typhlonectes_natans),((Amphiuma_tridactylum,Discoglossus_pictus),((Grandisonia_alternans,Hypogeophis_rostratus),Ichthyophis_ban…
52500	-21801.911912211206	-21839.903896867312	37.991984656107235	0.7131260821918438	2.465947684927774	0.036971541267042225	0.8566684699622616	((((((Alligator_mississippiensis,Trachemys_scripta),(Heterodon_platyrhinos,Sceloporus_undulatus)),(Gallus_gallus,Turdus_migratorius)),((Homo_sapiens,(Mus_musculus,Rattus_norvegicus)),Oryctolagus_cuniculus)),Latimeria_chalumnae),((((((Ambystoma_mexicanum,Siren_intermedia),Typhlonectes_natans),((Amphiuma_tridactylum,Discoglossus_pictus),((Grandisonia_alternans,Hypogeophis_rostratus),Ichthyophis_ban…
52600	-21803.254606558978	-21838.262844736295	35.0082381773177	0.5098266329497206	2.465947684927774	0.034696545967495086	0.9758734474361465	((((((Alligator_mississippiensis,Trachemys_scripta),(Heterodon_platyrhinos,Sceloporus_undulatus)),(Gallus_gallus,Turdus_migratorius)),((Homo_sapiens,(Mus_musculus,Rattus_norvegicus)),Oryctolagus_cuniculus)),Latimeria_chalumnae),((((((Ambystoma_mexicanum,Siren_intermedia),Typhlonectes_natans),((Amphiuma_tridactylum,Discoglossus_pictus),((Grandisonia_alternans,Hypogeophis_rostratus),Ichthyophis_ban…
52700	-21805.35827259915	-21835.169634726844	29.81136212769493	1.176058536268522	2.3598496425239777	0.03637725745477624	1.052221025334031	((((((Alligator_mississippiensis,Trachemys_scripta),(Heterodon_platyrhinos,Sceloporus_undulatus)),(Gallus_gallus,Turdus_migratorius)),((Homo_sapiens,(Mus_musculus,Rattus_norvegicus)),Oryctolagus_cuniculus)),Latimeria_chalumnae),((((((Ambystoma_mexicanum,Siren_intermedia),Typhlonectes_natans),((Amphiuma_tridactylum,Discoglossus_pictus),((Grandisonia_alternans,Hypogeophis_rostratus),Ichthyophis_ban…
52800	-21803.194363284067	-21830.822686030442	27.628322746374987	0.9820828406660173	2.540375148276881	0.044489753470886725	1.0570583051883293	((((((Alligator_mississippiensis,Trachemys_scripta),(Heterodon_platyrhinos,Sceloporus_undulatus)),(Gallus_gallus,Turdus_migratorius)),((Homo_sapiens,(Mus_musculus,Rattus_norvegicus)),Oryctolagus_cuniculus)),Latimeria_chalumnae),((((((Ambystoma_mexicanum,Siren_intermedia),Typhlonectes_natans),((Amphiuma_tridactylum,Discoglossus_pictus),((Grandisonia_alternans,Hypogeophis_rostratus),Ichthyophis_ban…
52900	-21801.431300086122	-21828.462726197115	27.03142611099157	0.9200865831955339	2.6660417980639264	0.03224268073168892	0.8705336480582052	((((((Alligator_mississippiensis,Trachemys_scripta),(Heterodon_platyrhinos,Sceloporus_undulatus)),(Gallus_gallus,Turdus_migratorius)),((Homo_sapiens,(Mus_musculus,Rattus_norvegicus)),Oryctolagus_cuniculus)),Latimeria_chalumnae),((((((Ambystoma_mexicanum,Siren_intermedia),Typhlonectes_natans),((Amphiuma_tridactylum,Discoglossus_pictus),((Grandisonia_alternans,Hypogeophis_rostratus),Ichthyophis_ban…
53000	-21805.360486512862	-21839.515060781167	34.154574268306526	0.5016203847617533	2.1908297949342836	0.033824097584367954	0.8421154323205176	((((((Alligator_mississippiensis,Trachemys_scripta),(Heterodon_platyrhinos,Sceloporus_undulatus)),(Gallus_gallus,Turdus_migratorius)),((Homo_sapiens,(Mus_musculus,Rattus_norvegicus)),Oryctolagus_cuniculus)),Latimeria_chalumnae),((((((Ambystoma_mexicanum,Siren_intermedia),Typhlonectes_natans),((Amphiuma_tridactylum,Discoglossus_pictus),((Grandisonia_alternans,Hypogeophis_rostratus),Ichthyophis_ban…
53100	-21805.56680297407	-21837.79417462468	32.22737165060814	0.6000881376934157	2.312349977494157	0.03881143007312966	0.8882141289570373	((((((Alligator_mississippiensis,Trachemys_scripta),(Heterodon_platyrhinos,Sceloporus_undulatus)),(Gallus_gallus,Turdus_migratorius)),((Homo_sapiens,(Mus_musculus,Rattus_norvegicus)),Oryctolagus_cuniculus)),Latimeria_chalumnae),((((((Ambystoma_mexicanum,Siren_intermedia),Typhlonectes_natans),((Amphiuma_tridactylum,Discoglossus_pictus),((Grandisonia_alternans,Hypogeophis_rostratus),Ichthyophis_ban…
53200	-21802.19033469319	-21833.711701421864	31.52136672867219	0.6324521135371617	2.312349977494157	0.04307591133243647	0.8998705623717378	((((((Alligator_mississippiensis,Trachemys_scripta),(Heterodon_platyrhinos,Sceloporus_undulatus)),(Gallus_gallus,Turdus_migratorius)),((Homo_sapiens,(Mus_musculus,Rattus_norvegicus)),Oryctolagus_cuniculus)),Latimeria_chalumnae),((((((Ambystoma_mexicanum,Siren_intermedia),Typhlonectes_natans),((Amphiuma_tridactylum,Discoglossus_pictus),((Grandisonia_alternans,Hypogeophis_rostratus),Ichthyophis_ban…
53300	-21804.94803214725	-21835.433799033246	30.4857668859947	0.6738536401531242	1.9427098179130742	0.03281027124830655	0.7809258561737612	((((((Alligator_mississippiensis,Trachemys_scripta),(Heterodon_platyrhinos,Sceloporus_undulatus)),(Gallus_gallus,Turdus_migratorius)),((Homo_sapiens,(Mus_musculus,Rattus_norvegicus)),Oryctolagus_cuniculus)),Latimeria_chalumnae),((((((Ambystoma_mexicanum,Siren_intermedia),Typhlonectes_natans),((Amphiuma_tridactylum,Discoglossus_pictus),((Grandisonia_alternans,Hypogeophis_rostratus),Ichthyophis_ban…
53400	-21803.928202183022	-21835.002067462294	31.073865279272194	1.6355207144305268	3.650593025688451	0.02658758348004138	0.8643007720699477	((((((Alligator_mississippiensis,Trachemys_scripta),(Heterodon_platyrhinos,Sceloporus_undulatus)),(Gallus_gallus,Turdus_migratorius)),((Homo_sapiens,(Mus_musculus,Rattus_norvegicus)),Oryctolagus_cuniculus)),Latimeria_chalumnae),((((((Ambystoma_mexicanum,Siren_intermedia),Typhlonectes_natans),((Amphiuma_tridactylum,Discoglossus_pictus),((Grandisonia_alternans,Hypogeophis_rostratus),Ichthyophis_ban…
53500	-21804.569956245778	-21839.304447861745	34.734491615968885	1.2642514852041504	3.334452492685525	0.037021054305325284	0.831849419455129	((((((Alligator_mississippiensis,Trachemys_scripta),(Heterodon_platyrhinos,Sceloporus_undulatus)),(Gallus_gallus,Turdus_migratorius)),((Homo_sapiens,(Mus_musculus,Rattus_norvegicus)),Oryctolagus_cuniculus)),Latimeria_chalumnae),((((((Ambystoma_mexicanum,Siren_intermedia),Typhlonectes_natans),((Amphiuma_tridactylum,Discoglossus_pictus),((Grandisonia_alternans,Hypogeophis_rostratus),Ichthyophis_ban…
53600	-21805.0377713867	-21840.885976917794	35.84820553109555	0.8513477144358544	2.8938555511668747	0.030188778488876366	0.7199711161612278	((((((Alligator_mississippiensis,Trachemys_scripta),(Heterodon_platyrhinos,Sceloporus_undulatus)),(Gallus_gallus,Turdus_migratorius)),((Homo_sapiens,(Mus_musculus,Rattus_norvegicus)),Oryctolagus_cuniculus)),Latimeria_chalumnae),((((((Ambystoma_mexicanum,Siren_intermedia),Typhlonectes_natans),((Amphiuma_tridactylum,Discoglossus_pictus),((Grandisonia_alternans,Hypogeophis_rostratus),Ichthyophis_ban…
53700	-21805.992846258625	-21839.198332499192	33.20548624056663	0.5031834139186019	2.467677901852494	0.029185056026516755	0.9308757900001261	((((((Alligator_mississippiensis,Trachemys_scripta),(Heterodon_platyrhinos,Sceloporus_undulatus)),(Gallus_gallus,Turdus_migratorius)),((Homo_sapiens,(Mus_musculus,Rattus_norvegicus)),Oryctolagus_cuniculus)),Latimeria_chalumnae),((((((Ambystoma_mexicanum,Siren_intermedia),Typhlonectes_natans),((Amphiuma_tridactylum,Discoglossus_pictus),((Grandisonia_alternans,Hypogeophis_rostratus),Ichthyophis_ban…
53800	-21804.90625570793	-21840.691362460173	35.785106752243024	0.6211197484385139	2.086639461772574	0.034710707014898555	0.7956279995891191	((((((Alligator_mississippiensis,Trachemys_scripta),(Heterodon_platyrhinos,Sceloporus_undulatus)),(Gallus_gallus,Turdus_migratorius)),((Homo_sapiens,(Mus_musculus,Rattus_norvegicus)),Oryctolagus_cuniculus)),Latimeria_chalumnae),((((((Ambystoma_mexicanum,Siren_intermedia),Typhlonectes_natans),((Amphiuma_tridactylum,Discoglossus_pictus),((Grandisonia_alternans,Hypogeophis_rostratus),Ichthyophis_ban…
53900	-21808.956331045494	-21839.125170800733	30.16883975523807	1.1494668773461505	2.329294199209098	0.028213308088125028	0.787480797139533	((((((Alligator_mississippiensis,Trachemys_scripta),(Heterodon_platyrhinos,Sceloporus_undulatus)),(Gallus_gallus,Turdus_migratorius)),((Homo_sapiens,(Mus_musculus,Rattus_norvegicus)),Oryctolagus_cuniculus)),Latimeria_chalumnae),((((((Ambystoma_mexicanum,Siren_intermedia),Typhlonectes_natans),((Amphiuma_tridactylum,Discoglossus_pictus),((Grandisonia_alternans,Hypogeophis_rostratus),Ichthyophis_ban…
54000	-21810.874018504117	-21841.759231064596	30.885212560477935	0.5496970856241703	2.2210827995774642	0.03136819833165132	0.8070980353951726	((((((Alligator_mississippiensis,Trachemys_scripta),(Heterodon_platyrhinos,Sceloporus_undulatus)),(Gallus_gallus,Turdus_migratorius)),((Homo_sapiens,(Mus_musculus,Rattus_norvegicus)),Oryctolagus_cuniculus)),Latimeria_chalumnae),((((((Ambystoma_mexicanum,Siren_intermedia),Typhlonectes_natans),((Amphiuma_tridactylum,Discoglossus_pictus),((Grandisonia_alternans,Hypogeophis_rostratus),Ichthyophis_ban…
54100	-21809.204441311264	-21838.785640873895	29.581199562632612	0.7369456168322362	2.7799836700945613	0.03368010753595154	0.8924733309560602	((((((Alligator_mississippiensis,Trachemys_scripta),(Heterodon_platyrhinos,Sceloporus_undulatus)),(Gallus_gallus,Turdus_migratorius)),((Homo_sapiens,(Mus_musculus,Rattus_norvegicus)),Oryctolagus_cuniculus)),Latimeria_chalumnae),((((((Ambystoma_mexicanum,Siren_intermedia),Typhlonectes_natans),((Amphiuma_tridactylum,Discoglossus_pictus),((Grandisonia_alternans,Hypogeophis_rostratus),Ichthyophis_ban…
54200	-21807.641286158818	-21836.423025621665	28.781739462846147	0.5125040068979643	2.7799836700945613	0.02966469956048757	0.702683103807878	((((((Alligator_mississippiensis,Trachemys_scripta),(Heterodon_platyrhinos,Sceloporus_undulatus)),(Gallus_gallus,Turdus_migratorius)),((Homo_sapiens,(Mus_musculus,Rattus_norvegicus)),Oryctolagus_cuniculus)),Latimeria_chalumnae),((((((Ambystoma_mexicanum,Siren_intermedia),Typhlonectes_natans),((Amphiuma_tridactylum,Discoglossus_pictus),((Grandisonia_alternans,Hypogeophis_rostratus),Ichthyophis_ban…
54300	-21806.584100584347	-21838.78928260986	32.205182025515434	1.3297242836011518	3.1567484295104404	0.03766018650946375	0.8236847014678196	(((((((Alligator_mississippiensis,Trachemys_scripta),(Heterodon_platyrhinos,Sceloporus_undulatus)),(Gallus_gallus,Turdus_migratorius)),((Homo_sapiens,(Mus_musculus,Rattus_norvegicus)),Oryctolagus_cuniculus)),Latimeria_chalumnae),Xenopus_laevis),(((((Ambystoma_mexicanum,Siren_intermedia),Typhlonectes_natans),((Amphiuma_tridactylum,Discoglossus_pictus),((Grandisonia_alternans,Hypogeophis_rostratus)…
54400	-21808.750261335834	-21839.701472663175	30.95121132733966	0.7446520699365144	2.8899905312529715	0.03879567469015666	0.8451010512007596	(((((((Alligator_mississippiensis,Trachemys_scripta),(Heterodon_platyrhinos,Sceloporus_undulatus)),(Gallus_gallus,Turdus_migratorius)),((Homo_sapiens,(Mus_musculus,Rattus_norvegicus)),Oryctolagus_cuniculus)),Latimeria_chalumnae),Xenopus_laevis),(((((Ambystoma_mexicanum,Siren_intermedia),Typhlonectes_natans),((Amphiuma_tridactylum,Discoglossus_pictus),((Grandisonia_alternans,Hypogeophis_rostratus)…
54500	-21817.7248884024	-21838.49868466733	20.77379626492829	0.7984655072643567	2.5920299957182698	0.04069116049355762	0.9883577115856342	(((((((Alligator_mississippiensis,Trachemys_scripta),(Heterodon_platyrhinos,Sceloporus_undulatus)),(Gallus_gallus,Turdus_migratorius)),((Homo_sapiens,(Mus_musculus,Rattus_norvegicus)),Oryctolagus_cuniculus)),Latimeria_chalumnae),(((((Ambystoma_mexicanum,Siren_intermedia),Typhlonectes_natans),((Amphiuma_tridactylum,Discoglossus_pictus),((Grandisonia_alternans,Hypogeophis_rostratus),Ichthyophis_ban…
54600	-21826.852999995037	-21843.781562780023	16.928562784985456	1.0408543778441155	2.7734707589775796	0.03743422935001278	0.9534600136251556	(((((((Alligator_mississippiensis,Trachemys_scripta),(Heterodon_platyrhinos,Sceloporus_undulatus)),(Gallus_gallus,Turdus_migratorius)),((Homo_sapiens,(Mus_musculus,Rattus_norvegicus)),Oryctolagus_cuniculus)),Latimeria_chalumnae),(((((Ambystoma_mexicanum,Siren_intermedia),Typhlonectes_natans),((Amphiuma_tridactylum,Discoglossus_pictus),((Grandisonia_alternans,Hypogeophis_rostratus),Ichthyophis_ban…
54700	-21821.70407215466	-21840.20114996835	18.4970778136929	0.9632459462006652	2.7734707589775796	0.04353043058197006	0.8378269555747776	(((((((Alligator_mississippiensis,Trachemys_scripta),(Heterodon_platyrhinos,Sceloporus_undulatus)),(Gallus_gallus,Turdus_migratorius)),((Homo_sapiens,(Mus_musculus,Rattus_norvegicus)),Oryctolagus_cuniculus)),Latimeria_chalumnae),(((((Ambystoma_mexicanum,Siren_intermedia),Typhlonectes_natans),((Amphiuma_tridactylum,Discoglossus_pictus),((Grandisonia_alternans,Hypogeophis_rostratus),Ichthyophis_ban…
54800	-21817.770756962014	-21840.263576383626	22.49281942161054	0.6966888449860936	2.7734707589775796	0.03519368843848092	0.8567439274494117	(((((((Alligator_mississippiensis,Trachemys_scripta),(Heterodon_platyrhinos,Sceloporus_undulatus)),(Gallus_gallus,Turdus_migratorius)),((Homo_sapiens,(Mus_musculus,Rattus_norvegicus)),Oryctolagus_cuniculus)),Latimeria_chalumnae),(((((Ambystoma_mexicanum,Siren_intermedia),Typhlonectes_natans),((Amphiuma_tridactylum,Discoglossus_pictus),((Grandisonia_alternans,Hypogeophis_rostratus),Ichthyophis_ban…
54900	-21819.833855748857	-21841.111373170002	21.277517421145827	0.5828407578756596	3.0417977569165244	0.033504238248243584	0.8215423461240896	(((((((Alligator_mississippiensis,Trachemys_scripta),(Heterodon_platyrhinos,Sceloporus_undulatus)),(Gallus_gallus,Turdus_migratorius)),((Homo_sapiens,(Mus_musculus,Rattus_norvegicus)),Oryctolagus_cuniculus)),Latimeria_chalumnae),(((((Ambystoma_mexicanum,Siren_intermedia),Typhlonectes_natans),((Amphiuma_tridactylum,Discoglossus_pictus),((Grandisonia_alternans,Hypogeophis_rostratus),Ichthyophis_ban…
55000	-21815.275262880845	-21842.38787458653	27.112611705683538	1.2334930498499999	3.0417977569165244	0.04003208744429991	0.8337832791196549	(((((((Alligator_mississippiensis,Trachemys_scripta),(Heterodon_platyrhinos,Sceloporus_undulatus)),(Gallus_gallus,Turdus_migratorius)),((Homo_sapiens,(Mus_musculus,Rattus_norvegicus)),Oryctolagus_cuniculus)),Latimeria_chalumnae),(((((Ambystoma_mexicanum,Siren_intermedia),Typhlonectes_natans),((Amphiuma_tridactylum,Discoglossus_pictus),((Grandisonia_alternans,Hypogeophis_rostratus),Ichthyophis_ban…
55100	-21818.43768305816	-21843.684517138663	25.246834080503366	1.3625521688436186	3.64410037411549	0.03162920023765476	0.8337832791196549	(((((((Alligator_mississippiensis,Trachemys_scripta),(Heterodon_platyrhinos,Sceloporus_undulatus)),(Gallus_gallus,Turdus_migratorius)),((Homo_sapiens,(Mus_musculus,Rattus_norvegicus)),Oryctolagus_cuniculus)),Latimeria_chalumnae),(((((Ambystoma_mexicanum,Siren_intermedia),Typhlonectes_natans),((Amphiuma_tridactylum,Discoglossus_pictus),((Grandisonia_alternans,Hypogeophis_rostratus),Ichthyophis_ban…
55200	-21813.35095518831	-21839.617970255356	26.267015067044643	1.3625521688436186	2.7671869150715107	0.03268281207722326	0.8337832791196549	(((((((Alligator_mississippiensis,Trachemys_scripta),(Heterodon_platyrhinos,Sceloporus_undulatus)),(Gallus_gallus,Turdus_migratorius)),((Homo_sapiens,(Mus_musculus,Rattus_norvegicus)),Oryctolagus_cuniculus)),Latimeria_chalumnae),(((((Ambystoma_mexicanum,Siren_intermedia),Typhlonectes_natans),((Amphiuma_tridactylum,Discoglossus_pictus),((Grandisonia_alternans,Hypogeophis_rostratus),Ichthyophis_ban…
55300	-21813.522251809085	-21838.186861386122	24.66460957703787	1.3625521688436186	2.7671869150715107	0.04372234046631222	0.865143338621232	(((((((Alligator_mississippiensis,Trachemys_scripta),(Heterodon_platyrhinos,Sceloporus_undulatus)),(Gallus_gallus,Turdus_migratorius)),((Homo_sapiens,(Mus_musculus,Rattus_norvegicus)),Oryctolagus_cuniculus)),Latimeria_chalumnae),(((((Ambystoma_mexicanum,Siren_intermedia),Typhlonectes_natans),((Amphiuma_tridactylum,Discoglossus_pictus),((Grandisonia_alternans,Hypogeophis_rostratus),Ichthyophis_ban…
55400	-21815.82324900202	-21842.311161755457	26.48791275343824	1.0390811448908872	2.9251241497725693	0.03279816083926653	0.7879763930804248	(((((((Alligator_mississippiensis,Trachemys_scripta),(Heterodon_platyrhinos,Sceloporus_undulatus)),(Gallus_gallus,Turdus_migratorius)),((Homo_sapiens,(Mus_musculus,Rattus_norvegicus)),Oryctolagus_cuniculus)),Latimeria_chalumnae),(((((Ambystoma_mexicanum,Siren_intermedia),Typhlonectes_natans),((Amphiuma_tridactylum,Discoglossus_pictus),((Grandisonia_alternans,Hypogeophis_rostratus),Ichthyophis_ban…
55500	-21812.108996477567	-21832.108577301937	19.999580824369296	1.1505315877578117	2.999131201743634	0.05339200680606769	0.9960843238697067	(((((((Alligator_mississippiensis,Trachemys_scripta),(Heterodon_platyrhinos,Sceloporus_undulatus)),(Gallus_gallus,Turdus_migratorius)),((Homo_sapiens,(Mus_musculus,Rattus_norvegicus)),Oryctolagus_cuniculus)),Latimeria_chalumnae),(((((Ambystoma_mexicanum,Siren_intermedia),Typhlonectes_natans),((Amphiuma_tridactylum,Discoglossus_pictus),((Grandisonia_alternans,Hypogeophis_rostratus),Ichthyophis_ban…
55600	-21811.792098167378	-21833.89640560444	22.104307437061323	0.9106493938917719	2.946029830988347	0.035042780112819034	1.0245709750030085	(((((((Alligator_mississippiensis,Trachemys_scripta),(Heterodon_platyrhinos,Sceloporus_undulatus)),(Gallus_gallus,Turdus_migratorius)),((Homo_sapiens,(Mus_musculus,Rattus_norvegicus)),Oryctolagus_cuniculus)),Latimeria_chalumnae),(((((Ambystoma_mexicanum,Siren_intermedia),Typhlonectes_natans),((Amphiuma_tridactylum,Discoglossus_pictus),((Grandisonia_alternans,Hypogeophis_rostratus),Ichthyophis_ban…
55700	-21813.883096057732	-21837.897686864257	24.014590806523298	1.4195119953156148	2.946029830988347	0.043629533873623866	0.8416401506222473	(((((((Alligator_mississippiensis,Trachemys_scripta),(Heterodon_platyrhinos,Sceloporus_undulatus)),(Gallus_gallus,Turdus_migratorius)),((Homo_sapiens,(Mus_musculus,Rattus_norvegicus)),Oryctolagus_cuniculus)),Latimeria_chalumnae),(((((Ambystoma_mexicanum,Siren_intermedia),Typhlonectes_natans),((Amphiuma_tridactylum,Discoglossus_pictus),((Grandisonia_alternans,Hypogeophis_rostratus),Ichthyophis_ban…
55800	-21814.889291882635	-21839.286259259818	24.3969673771814	1.5782319371262241	2.946029830988347	0.03544479414619091	0.8757988045263961	(((((((Alligator_mississippiensis,Trachemys_scripta),(Heterodon_platyrhinos,Sceloporus_undulatus)),(Gallus_gallus,Turdus_migratorius)),((Homo_sapiens,(Mus_musculus,Rattus_norvegicus)),Oryctolagus_cuniculus)),Latimeria_chalumnae),(((((Ambystoma_mexicanum,Siren_intermedia),Typhlonectes_natans),((Amphiuma_tridactylum,Discoglossus_pictus),((Grandisonia_alternans,Hypogeophis_rostratus),Ichthyophis_ban…
55900	-21812.46911753414	-21838.625647935118	26.156530400979026	1.6995180167347408	3.8828919982774566	0.03205079333324262	0.8900623200282008	(((((((Alligator_mississippiensis,Trachemys_scripta),(Heterodon_platyrhinos,Sceloporus_undulatus)),(Gallus_gallus,Turdus_migratorius)),((Homo_sapiens,(Mus_musculus,Rattus_norvegicus)),Oryctolagus_cuniculus)),Latimeria_chalumnae),(((((Ambystoma_mexicanum,Siren_intermedia),Typhlonectes_natans),((Amphiuma_tridactylum,Discoglossus_pictus),((Grandisonia_alternans,Hypogeophis_rostratus),Ichthyophis_ban…
56000	-21812.88315080123	-21836.31313637262	23.42998557139246	1.7242977338945673	4.412806528832524	0.03193060234270045	0.8767003371043818	(((((((Alligator_mississippiensis,Trachemys_scripta),(Heterodon_platyrhinos,Sceloporus_undulatus)),(Gallus_gallus,Turdus_migratorius)),((Homo_sapiens,(Mus_musculus,Rattus_norvegicus)),Oryctolagus_cuniculus)),Latimeria_chalumnae),(((((Ambystoma_mexicanum,Siren_intermedia),Typhlonectes_natans),((Amphiuma_tridactylum,Discoglossus_pictus),((Grandisonia_alternans,Hypogeophis_rostratus),Ichthyophis_ban…
56100	-21819.900145441636	-21843.428902199776	23.528756758139828	1.524557342759613	4.412806528832524	0.035143126463963704	0.9188459071515778	(((((((Alligator_mississippiensis,Trachemys_scripta),(Heterodon_platyrhinos,Sceloporus_undulatus)),(Gallus_gallus,Turdus_migratorius)),((Homo_sapiens,(Mus_musculus,Rattus_norvegicus)),Oryctolagus_cuniculus)),Latimeria_chalumnae),(((((Ambystoma_mexicanum,Siren_intermedia),Typhlonectes_natans),((Amphiuma_tridactylum,Discoglossus_pictus),((Grandisonia_alternans,Hypogeophis_rostratus),Ichthyophis_ban…
56200	-21815.151263801545	-21835.81254481386	20.661281012315907	2.1804793201515467	4.412806528832524	0.039540363625245434	1.0798692834691401	(((((((Alligator_mississippiensis,Trachemys_scripta),(Heterodon_platyrhinos,Sceloporus_undulatus)),(Gallus_gallus,Turdus_migratorius)),((Homo_sapiens,(Mus_musculus,Rattus_norvegicus)),Oryctolagus_cuniculus)),Latimeria_chalumnae),(((((Ambystoma_mexicanum,Siren_intermedia),Typhlonectes_natans),((Amphiuma_tridactylum,Discoglossus_pictus),((Grandisonia_alternans,Hypogeophis_rostratus),Ichthyophis_ban…
56300	-21810.415281889826	-21834.881416812263	24.46613492243699	2.1804793201515467	4.5306143320608525	0.03427969380765911	0.7926024774089796	(((((((Alligator_mississippiensis,Trachemys_scripta),(Heterodon_platyrhinos,Sceloporus_undulatus)),(Gallus_gallus,Turdus_migratorius)),((Homo_sapiens,(Mus_musculus,Rattus_norvegicus)),Oryctolagus_cuniculus)),Latimeria_chalumnae),(((((Ambystoma_mexicanum,Siren_intermedia),Typhlonectes_natans),((Amphiuma_tridactylum,Discoglossus_pictus),((Grandisonia_alternans,Hypogeophis_rostratus),Ichthyophis_ban…
56400	-21810.4348462412	-21837.86303114901	27.428184907805402	2.0598070543180134	4.028474468727959	0.03672514099174568	0.8526716804744492	(((((((Alligator_mississippiensis,Trachemys_scripta),(Heterodon_platyrhinos,Sceloporus_undulatus)),(Gallus_gallus,Turdus_migratorius)),((Homo_sapiens,(Mus_musculus,Rattus_norvegicus)),Oryctolagus_cuniculus)),Latimeria_chalumnae),(((((Ambystoma_mexicanum,Siren_intermedia),Typhlonectes_natans),((Amphiuma_tridactylum,Discoglossus_pictus),((Grandisonia_alternans,Hypogeophis_rostratus),Ichthyophis_ban…
56500	-21804.97950383073	-21834.3993562732	29.419852442469903	2.0598070543180134	3.813140898940072	0.029533764559538083	0.8672992299987816	(((((((Alligator_mississippiensis,Trachemys_scripta),(Heterodon_platyrhinos,Sceloporus_undulatus)),(Gallus_gallus,Turdus_migratorius)),((Homo_sapiens,(Mus_musculus,Rattus_norvegicus)),Oryctolagus_cuniculus)),Latimeria_chalumnae),(((((Ambystoma_mexicanum,Siren_intermedia),Typhlonectes_natans),((Amphiuma_tridactylum,Discoglossus_pictus),((Grandisonia_alternans,Hypogeophis_rostratus),Ichthyophis_ban…
56600	-21809.9467140218	-21831.253989575027	21.307275553227264	2.740039751886705	3.813140898940072	0.046995402770932594	0.9425883956033853	(((((((Alligator_mississippiensis,Trachemys_scripta),(Heterodon_platyrhinos,Sceloporus_undulatus)),(Gallus_gallus,Turdus_migratorius)),((Homo_sapiens,(Mus_musculus,Rattus_norvegicus)),Oryctolagus_cuniculus)),Latimeria_chalumnae),(((((Ambystoma_mexicanum,Siren_intermedia),Typhlonectes_natans),((Amphiuma_tridactylum,Discoglossus_pictus),((Grandisonia_alternans,Hypogeophis_rostratus),Ichthyophis_ban…
56700	-21804.172064843402	-21829.87655922863	25.704494385225313	2.0847435665457184	4.338354361836647	0.04442598413850182	0.895731268007748	(((((((Alligator_mississippiensis,Trachemys_scripta),(Heterodon_platyrhinos,Sceloporus_undulatus)),(Gallus_gallus,Turdus_migratorius)),((Homo_sapiens,(Mus_musculus,Rattus_norvegicus)),Oryctolagus_cuniculus)),Latimeria_chalumnae),(((((Ambystoma_mexicanum,Siren_intermedia),Typhlonectes_natans),((Amphiuma_tridactylum,Discoglossus_pictus),((Grandisonia_alternans,Hypogeophis_rostratus),Ichthyophis_ban…
56800	-21806.703060985794	-21836.795826929767	30.092765943973593	1.1692062763420858	3.665393045931136	0.027286906274771136	0.8569428951675109	(((((((Alligator_mississippiensis,Trachemys_scripta),(Heterodon_platyrhinos,Sceloporus_undulatus)),(Gallus_gallus,Turdus_migratorius)),((Homo_sapiens,(Mus_musculus,Rattus_norvegicus)),Oryctolagus_cuniculus)),Latimeria_chalumnae),(((((Ambystoma_mexicanum,Siren_intermedia),Typhlonectes_natans),((Amphiuma_tridactylum,Discoglossus_pictus),((Grandisonia_alternans,Hypogeophis_rostratus),Ichthyophis_ban…
56900	-21800.940980823907	-21832.624559199427	31.68357837552029	1.1084334973027077	2.798061619832418	0.03165260550684432	0.8213066171888356	(((((((Alligator_mississippiensis,Trachemys_scripta),(Heterodon_platyrhinos,Sceloporus_undulatus)),(Gallus_gallus,Turdus_migratorius)),((Homo_sapiens,(Mus_musculus,Rattus_norvegicus)),Oryctolagus_cuniculus)),Latimeria_chalumnae),(((((Ambystoma_mexicanum,Siren_intermedia),Typhlonectes_natans),((Amphiuma_tridactylum,Discoglossus_pictus),((Grandisonia_alternans,Hypogeophis_rostratus),Ichthyophis_ban…
57000	-21803.074349445957	-21832.0059248035	28.93157535754188	1.1084334973027077	2.60878345576405	0.030533931524739058	0.806090143647715	(((((((Alligator_mississippiensis,Trachemys_scripta),(Heterodon_platyrhinos,Sceloporus_undulatus)),(Gallus_gallus,Turdus_migratorius)),((Homo_sapiens,(Mus_musculus,Rattus_norvegicus)),Oryctolagus_cuniculus)),Latimeria_chalumnae),(((((Ambystoma_mexicanum,Siren_intermedia),Typhlonectes_natans),((Amphiuma_tridactylum,Discoglossus_pictus),((Grandisonia_alternans,Hypogeophis_rostratus),Ichthyophis_ban…
57100	-21807.525143835075	-21834.49613310335	26.970989268272643	1.5130474228835804	2.9752768875158058	0.028260567847267954	0.8392563295322083	(((((((Alligator_mississippiensis,Trachemys_scripta),(Heterodon_platyrhinos,Sceloporus_undulatus)),(Gallus_gallus,Turdus_migratorius)),((Homo_sapiens,(Mus_musculus,Rattus_norvegicus)),Oryctolagus_cuniculus)),Latimeria_chalumnae),(((((Ambystoma_mexicanum,Siren_intermedia),Typhlonectes_natans),((Amphiuma_tridactylum,Discoglossus_pictus),((Grandisonia_alternans,Hypogeophis_rostratus),Ichthyophis_ban…
57200	-21813.423659014967	-21842.362543224408	28.938884209442808	0.6983179827337326	2.4293755174540754	0.032811095930286756	0.8022913342748865	(((((((Alligator_mississippiensis,Trachemys_scripta),(Heterodon_platyrhinos,Sceloporus_undulatus)),(Gallus_gallus,Turdus_migratorius)),((Homo_sapiens,(Mus_musculus,Rattus_norvegicus)),Oryctolagus_cuniculus)),Latimeria_chalumnae),(((((Ambystoma_mexicanum,Siren_intermedia),Typhlonectes_natans),((Amphiuma_tridactylum,Discoglossus_pictus),((Grandisonia_alternans,Hypogeophis_rostratus),Ichthyophis_ban…
57300	-21816.289512914413	-21848.95153629942	32.66202338500987	0.5601922099168894	2.3349959486560814	0.03458815274566372	0.8378542656612433	(((((((Alligator_mississippiensis,Trachemys_scripta),(Heterodon_platyrhinos,Sceloporus_undulatus)),(Gallus_gallus,Turdus_migratorius)),((Homo_sapiens,(Mus_musculus,Rattus_norvegicus)),Oryctolagus_cuniculus)),Latimeria_chalumnae),Xenopus_laevis),(((((Ambystoma_mexicanum,Siren_intermedia),Typhlonectes_natans),((Amphiuma_tridactylum,Discoglossus_pictus),((Grandisonia_alternans,Hypogeophis_rostratus)…
57400	-21815.100205870785	-21845.23452361443	30.13431774364322	0.6321729545783783	2.7332456298585215	0.03114590745797079	0.7469596373995391	(((((((Alligator_mississippiensis,Trachemys_scripta),(Heterodon_platyrhinos,Sceloporus_undulatus)),(Gallus_gallus,Turdus_migratorius)),((Homo_sapiens,(Mus_musculus,Rattus_norvegicus)),Oryctolagus_cuniculus)),Latimeria_chalumnae),Xenopus_laevis),(((((Ambystoma_mexicanum,Siren_intermedia),Typhlonectes_natans),((Amphiuma_tridactylum,Discoglossus_pictus),((Grandisonia_alternans,Hypogeophis_rostratus)…
57500	-21816.68325066576	-21846.216266049163	29.533015383403274	0.8944283486978555	3.0239885310449792	0.03978618040741416	0.9609392535598271	(((((((Alligator_mississippiensis,Trachemys_scripta),(Heterodon_platyrhinos,Sceloporus_undulatus)),(Gallus_gallus,Turdus_migratorius)),((Homo_sapiens,(Mus_musculus,Rattus_norvegicus)),Oryctolagus_cuniculus)),Latimeria_chalumnae),Xenopus_laevis),(((((Ambystoma_mexicanum,Siren_intermedia),Typhlonectes_natans),((Amphiuma_tridactylum,Discoglossus_pictus),((Grandisonia_alternans,Hypogeophis_rostratus)…
57600	-21811.527021784495	-21842.561461041758	31.0344392572623	1.4898998453322254	3.566815424095319	0.03515924081585491	0.9609392535598271	(((((((Alligator_mississippiensis,Trachemys_scripta),(Heterodon_platyrhinos,Sceloporus_undulatus)),(Gallus_gallus,Turdus_migratorius)),((Homo_sapiens,(Mus_musculus,Rattus_norvegicus)),Oryctolagus_cuniculus)),Latimeria_chalumnae),Xenopus_laevis),(((((Ambystoma_mexicanum,Siren_intermedia),Typhlonectes_natans),((Amphiuma_tridactylum,Discoglossus_pictus),((Grandisonia_alternans,Hypogeophis_rostratus)…
57700	-21813.164741029268	-21844.32047282991	31.155731800642602	1.0209488899404262	3.5264754055070355	0.037201674562264885	0.973842416079715	(((((((Alligator_mississippiensis,Trachemys_scripta),(Heterodon_platyrhinos,Sceloporus_undulatus)),(Gallus_gallus,Turdus_migratorius)),((Homo_sapiens,(Mus_musculus,Rattus_norvegicus)),Oryctolagus_cuniculus)),Latimeria_chalumnae),Xenopus_laevis),(((((Ambystoma_mexicanum,Siren_intermedia),Typhlonectes_natans),((Amphiuma_tridactylum,Discoglossus_pictus),((Grandisonia_alternans,Hypogeophis_rostratus)…
57800	-21810.011668507766	-21844.326803205862	34.31513469809605	1.1663356185682445	2.652615300702352	0.03393026431244239	0.8528250029773441	(((((((Alligator_mississippiensis,Trachemys_scripta),(Heterodon_platyrhinos,Sceloporus_undulatus)),(Gallus_gallus,Turdus_migratorius)),((Homo_sapiens,(Mus_musculus,Rattus_norvegicus)),Oryctolagus_cuniculus)),Latimeria_chalumnae),Xenopus_laevis),(((((Ambystoma_mexicanum,Siren_intermedia),Typhlonectes_natans),((Amphiuma_tridactylum,Discoglossus_pictus),((Grandisonia_alternans,Hypogeophis_rostratus)…
57900	-21809.256336561648	-21841.360854034956	32.10451747330647	1.2338200701065438	3.757505266398862	0.036506419564942126	0.9791575148340806	(((((((Alligator_mississippiensis,Trachemys_scripta),(Heterodon_platyrhinos,Sceloporus_undulatus)),(Gallus_gallus,Turdus_migratorius)),((Homo_sapiens,(Mus_musculus,Rattus_norvegicus)),Oryctolagus_cuniculus)),Latimeria_chalumnae),Xenopus_laevis),(((((Ambystoma_mexicanum,Siren_intermedia),Typhlonectes_natans),((Amphiuma_tridactylum,Discoglossus_pictus),((Grandisonia_alternans,Hypogeophis_rostratus)…
58000	-21810.065854053533	-21843.381474365782	33.315620312247304	1.6395146429696639	3.411388603478108	0.03532961200702975	0.9791575148340806	(((((((Alligator_mississippiensis,Trachemys_scripta),(Heterodon_platyrhinos,Sceloporus_undulatus)),(Gallus_gallus,Turdus_migratorius)),((Homo_sapiens,(Mus_musculus,Rattus_norvegicus)),Oryctolagus_cuniculus)),Latimeria_chalumnae),Xenopus_laevis),(((((Ambystoma_mexicanum,Siren_intermedia),Typhlonectes_natans),((Amphiuma_tridactylum,Discoglossus_pictus),((Grandisonia_alternans,Hypogeophis_rostratus)…
58100	-21813.278027858552	-21840.50145801618	27.223430157627526	1.9529546778685223	3.2562210176475888	0.04937295102155743	0.9604001086461715	(((((((Alligator_mississippiensis,Trachemys_scripta),(Heterodon_platyrhinos,Sceloporus_undulatus)),(Gallus_gallus,Turdus_migratorius)),((Homo_sapiens,(Mus_musculus,Rattus_norvegicus)),Oryctolagus_cuniculus)),Latimeria_chalumnae),Xenopus_laevis),(((((Ambystoma_mexicanum,Siren_intermedia),Typhlonectes_natans),((Amphiuma_tridactylum,Discoglossus_pictus),((Grandisonia_alternans,Hypogeophis_rostratus)…
58200	-21815.66449413911	-21846.566253017827	30.901758878716304	1.1519552153335555	3.6040172621225786	0.04141447475304952	0.9775630353493232	(((((((Alligator_mississippiensis,Trachemys_scripta),(Heterodon_platyrhinos,Sceloporus_undulatus)),(Gallus_gallus,Turdus_migratorius)),((Homo_sapiens,(Mus_musculus,Rattus_norvegicus)),Oryctolagus_cuniculus)),Latimeria_chalumnae),Xenopus_laevis),(((((Ambystoma_mexicanum,Siren_intermedia),Typhlonectes_natans),((Amphiuma_tridactylum,Discoglossus_pictus),((Grandisonia_alternans,Hypogeophis_rostratus)…
58300	-21814.154677416507	-21846.32538870143	32.17071128492173	0.9180681611169068	3.1882675496107415	0.03830381464028286	1.003063920273812	(((((((Alligator_mississippiensis,Trachemys_scripta),(Heterodon_platyrhinos,Sceloporus_undulatus)),(Gallus_gallus,Turdus_migratorius)),((Homo_sapiens,(Mus_musculus,Rattus_norvegicus)),Oryctolagus_cuniculus)),Latimeria_chalumnae),Xenopus_laevis),(((((Ambystoma_mexicanum,Siren_intermedia),Typhlonectes_natans),((Amphiuma_tridactylum,Discoglossus_pictus),((Grandisonia_alternans,Hypogeophis_rostratus)…
58400	-21814.11414186653	-21842.579881973794	28.465740107265333	1.1185410996356666	3.1882675496107415	0.04038065334515627	0.8746833688948382	(((((((Alligator_mississippiensis,Trachemys_scripta),(Heterodon_platyrhinos,Sceloporus_undulatus)),(Gallus_gallus,Turdus_migratorius)),((Homo_sapiens,(Mus_musculus,Rattus_norvegicus)),Oryctolagus_cuniculus)),Latimeria_chalumnae),Xenopus_laevis),(((((Ambystoma_mexicanum,Siren_intermedia),Typhlonectes_natans),((Amphiuma_tridactylum,Discoglossus_pictus),((Grandisonia_alternans,Hypogeophis_rostratus)…
58500	-21806.493057869746	-21836.362163192374	29.869105322629935	0.8252560170961396	2.959512354759145	0.0379629749136927	0.9703370155941746	(((((((Alligator_mississippiensis,Trachemys_scripta),(Heterodon_platyrhinos,Sceloporus_undulatus)),(Gallus_gallus,Turdus_migratorius)),((Homo_sapiens,(Mus_musculus,Rattus_norvegicus)),Oryctolagus_cuniculus)),Latimeria_chalumnae),Xenopus_laevis),(((((Ambystoma_mexicanum,Siren_intermedia),Typhlonectes_natans),((Amphiuma_tridactylum,Discoglossus_pictus),((Grandisonia_alternans,Hypogeophis_rostratus)…
58600	-21803.953377547517	-21834.072597353275	30.119219805757428	0.8820306795981755	2.959512354759145	0.04111241302456695	0.798738046764351	(((((((Alligator_mississippiensis,Trachemys_scripta),(Heterodon_platyrhinos,Sceloporus_undulatus)),(Gallus_gallus,Turdus_migratorius)),((Homo_sapiens,(Mus_musculus,Rattus_norvegicus)),Oryctolagus_cuniculus)),Latimeria_chalumnae),Xenopus_laevis),(((((Ambystoma_mexicanum,Siren_intermedia),Typhlonectes_natans),((Amphiuma_tridactylum,Discoglossus_pictus),((Grandisonia_alternans,Hypogeophis_rostratus)…
58700	-21804.476977045608	-21835.263864303193	30.786887257584436	0.5651110240885562	2.6846489335368204	0.04400482113640038	0.9858268137684526	(((((((Alligator_mississippiensis,Trachemys_scripta),(Heterodon_platyrhinos,Sceloporus_undulatus)),(Gallus_gallus,Turdus_migratorius)),((Homo_sapiens,(Mus_musculus,Rattus_norvegicus)),Oryctolagus_cuniculus)),Latimeria_chalumnae),Xenopus_laevis),(((((Ambystoma_mexicanum,Siren_intermedia),Typhlonectes_natans),((Amphiuma_tridactylum,Discoglossus_pictus),((Grandisonia_alternans,Hypogeophis_rostratus)…
58800	-21807.67467343334	-21833.666742549893	25.99206911655291	1.4065474224635186	2.2402998771575224	0.04831826723042947	0.8870953571884665	(((((((Alligator_mississippiensis,Trachemys_scripta),(Heterodon_platyrhinos,Sceloporus_undulatus)),(Gallus_gallus,Turdus_migratorius)),((Homo_sapiens,(Mus_musculus,Rattus_norvegicus)),Oryctolagus_cuniculus)),Latimeria_chalumnae),Xenopus_laevis),(((((Ambystoma_mexicanum,Siren_intermedia),Typhlonectes_natans),((Amphiuma_tridactylum,Discoglossus_pictus),((Grandisonia_alternans,Hypogeophis_rostratus)…
58900	-21813.13423654646	-21842.514626307562	29.380389761103544	0.6710847201452924	2.38429757607789	0.05733553976510993	0.9010408176560804	(((((((Alligator_mississippiensis,Trachemys_scripta),(Heterodon_platyrhinos,Sceloporus_undulatus)),(Gallus_gallus,Turdus_migratorius)),((Homo_sapiens,(Mus_musculus,Rattus_norvegicus)),Oryctolagus_cuniculus)),Latimeria_chalumnae),Xenopus_laevis),(((((Ambystoma_mexicanum,Siren_intermedia),Typhlonectes_natans),((Amphiuma_tridactylum,Discoglossus_pictus),((Grandisonia_alternans,Hypogeophis_rostratus)…
59000	-21818.475051233054	-21845.4286140072	26.953562774146384	0.28811111511657916	2.847795072733251	0.03254190590828807	0.9681465341632102	(((((((Alligator_mississippiensis,Trachemys_scripta),(Heterodon_platyrhinos,Sceloporus_undulatus)),(Gallus_gallus,Turdus_migratorius)),((Homo_sapiens,(Mus_musculus,Rattus_norvegicus)),Oryctolagus_cuniculus)),Latimeria_chalumnae),Xenopus_laevis),(((((Ambystoma_mexicanum,Siren_intermedia),Typhlonectes_natans),((Amphiuma_tridactylum,Discoglossus_pictus),((Grandisonia_alternans,Hypogeophis_rostratus)…
59100	-21807.739963984808	-21838.80271284233	31.062748857521857	1.0380003749108726	2.326038605919704	0.040521585803408804	0.9301772321061403	(((((((Alligator_mississippiensis,Trachemys_scripta),(Heterodon_platyrhinos,Sceloporus_undulatus)),(Gallus_gallus,Turdus_migratorius)),((Homo_sapiens,(Mus_musculus,Rattus_norvegicus)),Oryctolagus_cuniculus)),Latimeria_chalumnae),Xenopus_laevis),(((((Ambystoma_mexicanum,Siren_intermedia),Typhlonectes_natans),((Amphiuma_tridactylum,Discoglossus_pictus),((Grandisonia_alternans,Hypogeophis_rostratus)…
59200	-21805.908612364383	-21839.979491368224	34.07087900384102	0.5139572901691212	2.0750522906265685	0.04321342168530657	0.8359936013656607	(((((((Alligator_mississippiensis,Trachemys_scripta),(Heterodon_platyrhinos,Sceloporus_undulatus)),(Gallus_gallus,Turdus_migratorius)),((Homo_sapiens,(Mus_musculus,Rattus_norvegicus)),Oryctolagus_cuniculus)),Latimeria_chalumnae),Xenopus_laevis),(((((Ambystoma_mexicanum,Siren_intermedia),Typhlonectes_natans),((Amphiuma_tridactylum,Discoglossus_pictus),((Grandisonia_alternans,Hypogeophis_rostratus)…
59300	-21811.392034993587	-21842.524121827824	31.13208683423762	0.7059763212003132	2.5318786080046576	0.03968670332587503	1.102261338435046	(((((((Alligator_mississippiensis,Trachemys_scripta),(Heterodon_platyrhinos,Sceloporus_undulatus)),(Gallus_gallus,Turdus_migratorius)),((Homo_sapiens,(Mus_musculus,Rattus_norvegicus)),Oryctolagus_cuniculus)),Latimeria_chalumnae),Xenopus_laevis),(((((Ambystoma_mexicanum,Siren_intermedia),Typhlonectes_natans),((Amphiuma_tridactylum,Discoglossus_pictus),((Grandisonia_alternans,Hypogeophis_rostratus)…
59400	-21807.78034193021	-21836.529791464603	28.74944953439258	0.9502435783681498	3.025162628732512	0.04508395821981099	1.0983098991102846	(((((((Alligator_mississippiensis,Trachemys_scripta),(Heterodon_platyrhinos,Sceloporus_undulatus)),(Gallus_gallus,Turdus_migratorius)),((Homo_sapiens,(Mus_musculus,Rattus_norvegicus)),Oryctolagus_cuniculus)),Latimeria_chalumnae),Xenopus_laevis),(((((Ambystoma_mexicanum,Siren_intermedia),Typhlonectes_natans),((Amphiuma_tridactylum,Discoglossus_pictus),((Grandisonia_alternans,Hypogeophis_rostratus)…
59500	-21804.835348577384	-21835.39099822428	30.555649646897518	1.111769307177128	2.956288752640403	0.04157787764331279	1.0695153105183774	(((((((Alligator_mississippiensis,Trachemys_scripta),(Heterodon_platyrhinos,Sceloporus_undulatus)),(Gallus_gallus,Turdus_migratorius)),((Homo_sapiens,(Mus_musculus,Rattus_norvegicus)),Oryctolagus_cuniculus)),Latimeria_chalumnae),Xenopus_laevis),(((((Ambystoma_mexicanum,Siren_intermedia),Typhlonectes_natans),((Amphiuma_tridactylum,Discoglossus_pictus),((Grandisonia_alternans,Hypogeophis_rostratus)…
59600	-21809.878652368076	-21839.536308876333	29.65765650825639	1.111769307177128	2.8869501255305683	0.03147103124455402	0.7620377956078327	(((((((Alligator_mississippiensis,Trachemys_scripta),(Heterodon_platyrhinos,Sceloporus_undulatus)),(Gallus_gallus,Turdus_migratorius)),((Homo_sapiens,(Mus_musculus,Rattus_norvegicus)),Oryctolagus_cuniculus)),Latimeria_chalumnae),Xenopus_laevis),(((((Ambystoma_mexicanum,Siren_intermedia),Typhlonectes_natans),((Amphiuma_tridactylum,Discoglossus_pictus),((Grandisonia_alternans,Hypogeophis_rostratus)…
59700	-21807.684124709944	-21839.038722966732	31.354598256787867	0.8364127176869579	2.806668479319629	0.043908683994720796	0.8676283308691957	(((((((Alligator_mississippiensis,Trachemys_scripta),(Heterodon_platyrhinos,Sceloporus_undulatus)),(Gallus_gallus,Turdus_migratorius)),((Homo_sapiens,(Mus_musculus,Rattus_norvegicus)),Oryctolagus_cuniculus)),Latimeria_chalumnae),Xenopus_laevis),(((((Ambystoma_mexicanum,Siren_intermedia),Typhlonectes_natans),((Amphiuma_tridactylum,Discoglossus_pictus),((Grandisonia_alternans,Hypogeophis_rostratus)…
59800	-21807.012476649412	-21835.71329862942	28.700821980007134	0.8525367978007705	3.216409107604253	0.04256949363192949	0.8996825087420537	(((((((Alligator_mississippiensis,Trachemys_scripta),(Heterodon_platyrhinos,Sceloporus_undulatus)),(Gallus_gallus,Turdus_migratorius)),((Homo_sapiens,(Mus_musculus,Rattus_norvegicus)),Oryctolagus_cuniculus)),Latimeria_chalumnae),Xenopus_laevis),(((((Ambystoma_mexicanum,Siren_intermedia),Typhlonectes_natans),((Amphiuma_tridactylum,Discoglossus_pictus),((Grandisonia_alternans,Hypogeophis_rostratus)…
59900	-21809.771169186934	-21835.38004370888	25.608874521944042	1.2064148303016344	2.4877321003520856	0.04228655288503553	0.88683634821965	(((((((Alligator_mississippiensis,Trachemys_scripta),(Heterodon_platyrhinos,Sceloporus_undulatus)),(Gallus_gallus,Turdus_migratorius)),((Homo_sapiens,(Mus_musculus,Rattus_norvegicus)),Oryctolagus_cuniculus)),Latimeria_chalumnae),Xenopus_laevis),(((((Ambystoma_mexicanum,Siren_intermedia),Typhlonectes_natans),((Amphiuma_tridactylum,Discoglossus_pictus),((Grandisonia_alternans,Hypogeophis_rostratus)…
60000	-21811.729833941743	-21836.179386676034	24.449552734289956	0.9059175125288172	2.125716919966731	0.04489091483310352	1.2515003852551119	(((((((Alligator_mississippiensis,Trachemys_scripta),(Heterodon_platyrhinos,Sceloporus_undulatus)),(Gallus_gallus,Turdus_migratorius)),((Homo_sapiens,(Mus_musculus,Rattus_norvegicus)),Oryctolagus_cuniculus)),Latimeria_chalumnae),Xenopus_laevis),(((((Ambystoma_mexicanum,Siren_intermedia),Typhlonectes_natans),((Amphiuma_tridactylum,Discoglossus_pictus),((Grandisonia_alternans,Hypogeophis_rostratus)…
60100	-21812.725605368276	-21841.61052656801	28.884921199732247	0.5658724405363216	2.223155004730349	0.05648460022574973	1.082502323943901	(((((((Alligator_mississippiensis,Trachemys_scripta),(Heterodon_platyrhinos,Sceloporus_undulatus)),(Gallus_gallus,Turdus_migratorius)),((Homo_sapiens,(Mus_musculus,Rattus_norvegicus)),Oryctolagus_cuniculus)),Latimeria_chalumnae),Xenopus_laevis),(((((Ambystoma_mexicanum,Siren_intermedia),Typhlonectes_natans),((Amphiuma_tridactylum,Discoglossus_pictus),((Grandisonia_alternans,Hypogeophis_rostratus)…
60200	-21820.295569366444	-21840.82943788671	20.53386852026547	1.2448031262667139	2.165408072819073	0.035673251870048314	1.0910226374077654	(((((((Alligator_mississippiensis,Trachemys_scripta),(Heterodon_platyrhinos,Sceloporus_undulatus)),(Gallus_gallus,Turdus_migratorius)),((Homo_sapiens,(Mus_musculus,Rattus_norvegicus)),Oryctolagus_cuniculus)),Latimeria_chalumnae),Xenopus_laevis),(((((Ambystoma_mexicanum,Siren_intermedia),Typhlonectes_natans),((Amphiuma_tridactylum,Discoglossus_pictus),((Grandisonia_alternans,Hypogeophis_rostratus)…
60300	-21818.115362784374	-21840.895058135087	22.779695350712526	0.5602475971845657	1.968674063072286	0.03991325872122833	1.046892175726975	(((((((Alligator_mississippiensis,Trachemys_scripta),(Heterodon_platyrhinos,Sceloporus_undulatus)),(Gallus_gallus,Turdus_migratorius)),((Homo_sapiens,(Mus_musculus,Rattus_norvegicus)),Oryctolagus_cuniculus)),Latimeria_chalumnae),Xenopus_laevis),(((((Ambystoma_mexicanum,Siren_intermedia),Typhlonectes_natans),((Amphiuma_tridactylum,Discoglossus_pictus),((Grandisonia_alternans,Hypogeophis_rostratus)…
60400	-21807.390917399083	-21833.867870978655	26.476953579571997	0.4650979889643168	1.968674063072286	0.04995238422873603	1.0415956888460616	(((((((Alligator_mississippiensis,Trachemys_scripta),(Heterodon_platyrhinos,Sceloporus_undulatus)),(Gallus_gallus,Turdus_migratorius)),((Homo_sapiens,(Mus_musculus,Rattus_norvegicus)),Oryctolagus_cuniculus)),Latimeria_chalumnae),Xenopus_laevis),(((((Ambystoma_mexicanum,Siren_intermedia),Typhlonectes_natans),((Amphiuma_tridactylum,Discoglossus_pictus),((Grandisonia_alternans,Hypogeophis_rostratus)…
60500	-21809.722672774446	-21836.426410009382	26.703737234936895	0.7148353646245253	2.284010886062988	0.041846362762500075	1.0415956888460616	(((((((Alligator_mississippiensis,Trachemys_scripta),(Heterodon_platyrhinos,Sceloporus_undulatus)),(Gallus_gallus,Turdus_migratorius)),((Homo_sapiens,(Mus_musculus,Rattus_norvegicus)),Oryctolagus_cuniculus)),Latimeria_chalumnae),Xenopus_laevis),(((((Ambystoma_mexicanum,Siren_intermedia),Typhlonectes_natans),((Amphiuma_tridactylum,Discoglossus_pictus),((Grandisonia_alternans,Hypogeophis_rostratus)…
60600	-21807.186587672084	-21834.061415001554	26.874827329468182	0.3186652091771992	2.2483412163044014	0.038609466760609765	0.9496617453850315	(((((((Alligator_mississippiensis,Trachemys_scripta),(Heterodon_platyrhinos,Sceloporus_undulatus)),(Gallus_gallus,Turdus_migratorius)),((Homo_sapiens,(Mus_musculus,Rattus_norvegicus)),Oryctolagus_cuniculus)),Latimeria_chalumnae),Xenopus_laevis),(((((Ambystoma_mexicanum,Siren_intermedia),Typhlonectes_natans),((Amphiuma_tridactylum,Discoglossus_pictus),((Grandisonia_alternans,Hypogeophis_rostratus)…
60700	-21802.237890480705	-21832.304527768476	30.066637287770842	1.3474940696033488	2.8916526581587867	0.03581200945568389	0.8579434059018788	(((((((Alligator_mississippiensis,Trachemys_scripta),(Heterodon_platyrhinos,Sceloporus_undulatus)),(Gallus_gallus,Turdus_migratorius)),((Homo_sapiens,(Mus_musculus,Rattus_norvegicus)),Oryctolagus_cuniculus)),Latimeria_chalumnae),Xenopus_laevis),(((((Ambystoma_mexicanum,Siren_intermedia),Typhlonectes_natans),((Amphiuma_tridactylum,Discoglossus_pictus),((Grandisonia_alternans,Hypogeophis_rostratus)…
60800	-21805.749726435377	-21835.22000216432	29.470275728943072	1.018502228013353	3.018676372552263	0.053073592372945906	0.9176143104362906	(((((((Alligator_mississippiensis,Trachemys_scripta),(Heterodon_platyrhinos,Sceloporus_undulatus)),(Gallus_gallus,Turdus_migratorius)),((Homo_sapiens,(Mus_musculus,Rattus_norvegicus)),Oryctolagus_cuniculus)),Latimeria_chalumnae),Xenopus_laevis),(((((Ambystoma_mexicanum,Siren_intermedia),Typhlonectes_natans),((Amphiuma_tridactylum,Discoglossus_pictus),((Grandisonia_alternans,Hypogeophis_rostratus)…
60900	-21805.58958207885	-21835.950479109928	30.360897031078142	1.018502228013353	2.3882550494635506	0.0373670783327868	1.0133824720054976	(((((((Alligator_mississippiensis,Trachemys_scripta),(Heterodon_platyrhinos,Sceloporus_undulatus)),(Gallus_gallus,Turdus_migratorius)),((Homo_sapiens,(Mus_musculus,Rattus_norvegicus)),Oryctolagus_cuniculus)),Latimeria_chalumnae),Xenopus_laevis),(((((Ambystoma_mexicanum,Siren_intermedia),Typhlonectes_natans),((Amphiuma_tridactylum,Discoglossus_pictus),((Grandisonia_alternans,Hypogeophis_rostratus)…
61000	-21810.661967689914	-21842.190863153937	31.52889546402522	0.6758350903431474	2.3882550494635506	0.03497065193685164	0.8194065679801079	(((((((Alligator_mississippiensis,Trachemys_scripta),(Heterodon_platyrhinos,Sceloporus_undulatus)),(Gallus_gallus,Turdus_migratorius)),((Homo_sapiens,(Mus_musculus,Rattus_norvegicus)),Oryctolagus_cuniculus)),Latimeria_chalumnae),Xenopus_laevis),(((((Ambystoma_mexicanum,Siren_intermedia),Typhlonectes_natans),((Amphiuma_tridactylum,Discoglossus_pictus),((Grandisonia_alternans,Hypogeophis_rostratus)…
61100	-21812.28831624991	-21841.663377772362	29.3750615224537	1.0440863913094884	2.3882550494635506	0.041425724209038166	1.1111056574890865	(((((((Alligator_mississippiensis,Trachemys_scripta),(Heterodon_platyrhinos,Sceloporus_undulatus)),(Gallus_gallus,Turdus_migratorius)),((Homo_sapiens,(Mus_musculus,Rattus_norvegicus)),Oryctolagus_cuniculus)),Latimeria_chalumnae),Xenopus_laevis),(((((Ambystoma_mexicanum,Siren_intermedia),Typhlonectes_natans),((Amphiuma_tridactylum,Discoglossus_pictus),((Grandisonia_alternans,Hypogeophis_rostratus)…
61200	-21804.898448023752	-21838.41136839827	33.51292037451797	0.9993063810205691	2.748064334247797	0.03882403382156468	0.7594093978036431	(((((((Alligator_mississippiensis,Trachemys_scripta),(Heterodon_platyrhinos,Sceloporus_undulatus)),(Gallus_gallus,Turdus_migratorius)),((Homo_sapiens,(Mus_musculus,Rattus_norvegicus)),Oryctolagus_cuniculus)),Latimeria_chalumnae),Xenopus_laevis),(((((Ambystoma_mexicanum,Siren_intermedia),Typhlonectes_natans),((Amphiuma_tridactylum,Discoglossus_pictus),((Grandisonia_alternans,Hypogeophis_rostratus)…
61300	-21808.24373348233	-21842.981451111496	34.73771762916618	0.5907553224105864	2.6902109928159748	0.03892569368944976	0.7931239613147004	(((((((Alligator_mississippiensis,Trachemys_scripta),(Heterodon_platyrhinos,Sceloporus_undulatus)),(Gallus_gallus,Turdus_migratorius)),((Homo_sapiens,(Mus_musculus,Rattus_norvegicus)),Oryctolagus_cuniculus)),Latimeria_chalumnae),Xenopus_laevis),(((((Ambystoma_mexicanum,Siren_intermedia),Typhlonectes_natans),((Amphiuma_tridactylum,Discoglossus_pictus),((Grandisonia_alternans,Hypogeophis_rostratus)…
61400	-21811.872075308802	-21842.24491717743	30.37284186862994	1.3347987093580544	2.630266615819736	0.047356087231867405	0.7901943460227796	(((((((Alligator_mississippiensis,Trachemys_scripta),(Heterodon_platyrhinos,Sceloporus_undulatus)),(Gallus_gallus,Turdus_migratorius)),((Homo_sapiens,(Mus_musculus,Rattus_norvegicus)),Oryctolagus_cuniculus)),Latimeria_chalumnae),Xenopus_laevis),(((((Ambystoma_mexicanum,Siren_intermedia),Typhlonectes_natans),((Amphiuma_tridactylum,Discoglossus_pictus),((Grandisonia_alternans,Hypogeophis_rostratus)…
61500	-21810.237452785826	-21842.311209788466	32.07375700263775	0.8546737816128297	2.6170281460653957	0.038294270508501496	0.9660440208025115	((((((Alligator_mississippiensis,Trachemys_scripta),(Heterodon_platyrhinos,Sceloporus_undulatus)),(Gallus_gallus,Turdus_migratorius)),((Homo_sapiens,(Mus_musculus,Rattus_norvegicus)),Oryctolagus_cuniculus)),Latimeria_chalumnae),((((((Ambystoma_mexicanum,Siren_intermedia),Typhlonectes_natans),((Amphiuma_tridactylum,Discoglossus_pictus),((Grandisonia_alternans,Hypogeophis_rostratus),Ichthyophis_ban…
61600	-21802.636511737775	-21835.403998941558	32.76748720378069	0.40797895121274474	2.1264792332981406	0.03901815128835458	0.9033563674699894	((((((Alligator_mississippiensis,Trachemys_scripta),(Heterodon_platyrhinos,Sceloporus_undulatus)),(Gallus_gallus,Turdus_migratorius)),((Homo_sapiens,(Mus_musculus,Rattus_norvegicus)),Oryctolagus_cuniculus)),Latimeria_chalumnae),((((((Ambystoma_mexicanum,Siren_intermedia),Typhlonectes_natans),((Amphiuma_tridactylum,Discoglossus_pictus),((Grandisonia_alternans,Hypogeophis_rostratus),Ichthyophis_ban…
61700	-21804.70167731337	-21836.79577680758	32.09409949420874	0.5611613988785517	2.3981613772784995	0.038866019125521366	0.9094760255033347	((((((Alligator_mississippiensis,Trachemys_scripta),(Heterodon_platyrhinos,Sceloporus_undulatus)),(Gallus_gallus,Turdus_migratorius)),((Homo_sapiens,(Mus_musculus,Rattus_norvegicus)),Oryctolagus_cuniculus)),Latimeria_chalumnae),((((((Ambystoma_mexicanum,Siren_intermedia),Typhlonectes_natans),((Amphiuma_tridactylum,Discoglossus_pictus),((Grandisonia_alternans,Hypogeophis_rostratus),Ichthyophis_ban…
61800	-21808.065253289373	-21836.59446062762	28.529207338247968	1.212900164674231	2.418329002823064	0.029027159881068253	0.9216968249955751	((((((Alligator_mississippiensis,Trachemys_scripta),(Heterodon_platyrhinos,Sceloporus_undulatus)),(Gallus_gallus,Turdus_migratorius)),((Homo_sapiens,(Mus_musculus,Rattus_norvegicus)),Oryctolagus_cuniculus)),Latimeria_chalumnae),((((((Ambystoma_mexicanum,Siren_intermedia),Typhlonectes_natans),((Amphiuma_tridactylum,Discoglossus_pictus),((Grandisonia_alternans,Hypogeophis_rostratus),Ichthyophis_ban…
61900	-21801.919205519178	-21835.9677608147	34.04855529552189	0.6924218797432089	2.3806146194454514	0.039046857521647715	0.9584782659700987	((((((Alligator_mississippiensis,Trachemys_scripta),(Heterodon_platyrhinos,Sceloporus_undulatus)),(Gallus_gallus,Turdus_migratorius)),((Homo_sapiens,(Mus_musculus,Rattus_norvegicus)),Oryctolagus_cuniculus)),Latimeria_chalumnae),((((((Ambystoma_mexicanum,Siren_intermedia),Typhlonectes_natans),((Amphiuma_tridactylum,Discoglossus_pictus),((Grandisonia_alternans,Hypogeophis_rostratus),Ichthyophis_ban…
62000	-21808.461085653307	-21840.584778399756	32.12369274644777	0.3023884041110294	1.816864631871217	0.035194438075542914	0.868455620001987	((((((Alligator_mississippiensis,Trachemys_scripta),(Heterodon_platyrhinos,Sceloporus_undulatus)),(Gallus_gallus,Turdus_migratorius)),((Homo_sapiens,(Mus_musculus,Rattus_norvegicus)),Oryctolagus_cuniculus)),Latimeria_chalumnae),((((((Ambystoma_mexicanum,Siren_intermedia),Typhlonectes_natans),((Amphiuma_tridactylum,Discoglossus_pictus),((Grandisonia_alternans,Hypogeophis_rostratus),Ichthyophis_ban…
62100	-21811.16433918575	-21836.628544137464	25.464204951712844	0.8812367890215396	2.7918820919949114	0.03307514503950024	0.9558554248520519	((((((Alligator_mississippiensis,Trachemys_scripta),(Heterodon_platyrhinos,Sceloporus_undulatus)),(Gallus_gallus,Turdus_migratorius)),((Homo_sapiens,(Mus_musculus,Rattus_norvegicus)),Oryctolagus_cuniculus)),Latimeria_chalumnae),((((((Ambystoma_mexicanum,Siren_intermedia),Typhlonectes_natans),((Amphiuma_tridactylum,Discoglossus_pictus),((Grandisonia_alternans,Hypogeophis_rostratus),Ichthyophis_ban…
62200	-21808.674838297287	-21834.416538213416	25.741699916128734	0.9544026294290355	2.570092841531632	0.05492650165691681	1.0078477210176486	((((((Alligator_mississippiensis,Trachemys_scripta),(Heterodon_platyrhinos,Sceloporus_undulatus)),(Gallus_gallus,Turdus_migratorius)),((Homo_sapiens,(Mus_musculus,Rattus_norvegicus)),Oryctolagus_cuniculus)),Latimeria_chalumnae),(((((((Ambystoma_mexicanum,Siren_intermedia),Amphiuma_tridactylum),Typhlonectes_natans),(Discoglossus_pictus,((Grandisonia_alternans,Hypogeophis_rostratus),Ichthyophis_ban…
62300	-21809.74512053224	-21835.806622471304	26.061501939063117	1.2256401760286781	2.3592124038067595	0.0454272660923922	0.8243744992265343	((((((Alligator_mississippiensis,Trachemys_scripta),(Heterodon_platyrhinos,Sceloporus_undulatus)),(Gallus_gallus,Turdus_migratorius)),((Homo_sapiens,(Mus_musculus,Rattus_norvegicus)),Oryctolagus_cuniculus)),Latimeria_chalumnae),(((((((Ambystoma_mexicanum,Siren_intermedia),Amphiuma_tridactylum),Typhlonectes_natans),(Discoglossus_pictus,((Grandisonia_alternans,Hypogeophis_rostratus),Ichthyophis_ban…
62400	-21802.272976904656	-21831.08738107026	28.814404165604504	0.6880279014880482	2.3592124038067595	0.04391946619507307	0.8384492106006255	((((((Alligator_mississippiensis,Trachemys_scripta),(Heterodon_platyrhinos,Sceloporus_undulatus)),(Gallus_gallus,Turdus_migratorius)),((Homo_sapiens,(Mus_musculus,Rattus_norvegicus)),Oryctolagus_cuniculus)),Latimeria_chalumnae),(((((((Ambystoma_mexicanum,Siren_intermedia),Amphiuma_tridactylum),Typhlonectes_natans),(Discoglossus_pictus,((Grandisonia_alternans,Hypogeophis_rostratus),Ichthyophis_ban…
62500	-21807.339676824515	-21837.722582590133	30.38290576561962	0.5830869327216347	2.3592124038067595	0.03909581363599453	0.779093257539061	((((((Alligator_mississippiensis,Trachemys_scripta),(Heterodon_platyrhinos,Sceloporus_undulatus)),(Gallus_gallus,Turdus_migratorius)),((Homo_sapiens,(Mus_musculus,Rattus_norvegicus)),Oryctolagus_cuniculus)),Latimeria_chalumnae),(((((((Ambystoma_mexicanum,Siren_intermedia),Amphiuma_tridactylum),Typhlonectes_natans),(Discoglossus_pictus,((Grandisonia_alternans,Hypogeophis_rostratus),Ichthyophis_ban…
62600	-21814.374331741525	-21842.65605664552	28.281724903993325	1.0976057174328218	2.2144671106518476	0.04339738559751272	0.877343111796338	((((((Alligator_mississippiensis,Trachemys_scripta),(Heterodon_platyrhinos,Sceloporus_undulatus)),(Gallus_gallus,Turdus_migratorius)),((Homo_sapiens,(Mus_musculus,Rattus_norvegicus)),Oryctolagus_cuniculus)),Latimeria_chalumnae),(((((((Ambystoma_mexicanum,Siren_intermedia),Amphiuma_tridactylum),Typhlonectes_natans),(Discoglossus_pictus,((Grandisonia_alternans,Hypogeophis_rostratus),Ichthyophis_ban…
62700	-21811.353678986914	-21841.109541726277	29.755862739361856	0.9297365629649543	3.2204971186380322	0.03953425007534106	0.9507340372753235	((((((Alligator_mississippiensis,Trachemys_scripta),(Heterodon_platyrhinos,Sceloporus_undulatus)),(Gallus_gallus,Turdus_migratorius)),((Homo_sapiens,(Mus_musculus,Rattus_norvegicus)),Oryctolagus_cuniculus)),Latimeria_chalumnae),(((((((Ambystoma_mexicanum,Siren_intermedia),Amphiuma_tridactylum),Typhlonectes_natans),(Discoglossus_pictus,((Grandisonia_alternans,Hypogeophis_rostratus),Ichthyophis_ban…
62800	-21817.133408290818	-21840.529689597082	23.396281306265166	1.3797712920383114	3.412268889366566	0.03208694132601991	0.8429432314888734	((((((Alligator_mississippiensis,Trachemys_scripta),(Heterodon_platyrhinos,Sceloporus_undulatus)),(Gallus_gallus,Turdus_migratorius)),((Homo_sapiens,(Mus_musculus,Rattus_norvegicus)),Oryctolagus_cuniculus)),Latimeria_chalumnae),(((((((Ambystoma_mexicanum,Siren_intermedia),Amphiuma_tridactylum),Typhlonectes_natans),(Discoglossus_pictus,((Grandisonia_alternans,Hypogeophis_rostratus),Ichthyophis_ban…
62900	-21817.477683543737	-21843.962207899094	26.48452435535842	1.311146948275762	3.406448898425486	0.041842163054844124	0.9258636587280105	((((((Alligator_mississippiensis,Trachemys_scripta),(Heterodon_platyrhinos,Sceloporus_undulatus)),(Gallus_gallus,Turdus_migratorius)),((Homo_sapiens,(Mus_musculus,Rattus_norvegicus)),Oryctolagus_cuniculus)),Latimeria_chalumnae),(((((((Ambystoma_mexicanum,Siren_intermedia),Amphiuma_tridactylum),Typhlonectes_natans),(Discoglossus_pictus,((Grandisonia_alternans,Hypogeophis_rostratus),Ichthyophis_ban…
63000	-21814.01110045954	-21840.974541307303	26.963440847765728	1.2195155589156168	3.522628904288758	0.041036585098475714	0.7951457818014925	((((((Alligator_mississippiensis,Trachemys_scripta),(Heterodon_platyrhinos,Sceloporus_undulatus)),(Gallus_gallus,Turdus_migratorius)),((Homo_sapiens,(Mus_musculus,Rattus_norvegicus)),Oryctolagus_cuniculus)),Latimeria_chalumnae),(((((((Ambystoma_mexicanum,Siren_intermedia),Amphiuma_tridactylum),Typhlonectes_natans),(Discoglossus_pictus,((Grandisonia_alternans,Hypogeophis_rostratus),Ichthyophis_ban…
63100	-21818.273157215808	-21841.5325688699	23.2594116540915	0.9864188017577286	2.8021435223612143	0.042988907616514346	0.9262062636169263	((((((Alligator_mississippiensis,Trachemys_scripta),(Heterodon_platyrhinos,Sceloporus_undulatus)),(Gallus_gallus,Turdus_migratorius)),((Homo_sapiens,(Mus_musculus,Rattus_norvegicus)),Oryctolagus_cuniculus)),Latimeria_chalumnae),(((((((Ambystoma_mexicanum,Siren_intermedia),Amphiuma_tridactylum),Typhlonectes_natans),(Discoglossus_pictus,((Grandisonia_alternans,Hypogeophis_rostratus),Ichthyophis_ban…
63200	-21818.396571602574	-21843.249938665915	24.853367063339437	1.3016020531349257	2.68539716503549	0.05607526422409993	0.860454056738768	((((((Alligator_mississippiensis,Trachemys_scripta),(Heterodon_platyrhinos,Sceloporus_undulatus)),(Gallus_gallus,Turdus_migratorius)),((Homo_sapiens,(Mus_musculus,Rattus_norvegicus)),Oryctolagus_cuniculus)),Latimeria_chalumnae),(((((((Ambystoma_mexicanum,Siren_intermedia),Amphiuma_tridactylum),Typhlonectes_natans),(Discoglossus_pictus,((Grandisonia_alternans,Hypogeophis_rostratus),Ichthyophis_ban…
63300	-21818.7669801636	-21848.23876088117	29.471780717569125	0.8307016301592394	2.612411478911643	0.04187364530023832	0.7735516352985171	((((((Alligator_mississippiensis,Trachemys_scripta),(Heterodon_platyrhinos,Sceloporus_undulatus)),(Gallus_gallus,Turdus_migratorius)),((Homo_sapiens,(Mus_musculus,Rattus_norvegicus)),Oryctolagus_cuniculus)),Latimeria_chalumnae),(((((((Ambystoma_mexicanum,Siren_intermedia),Amphiuma_tridactylum),Typhlonectes_natans),(Discoglossus_pictus,((Grandisonia_alternans,Hypogeophis_rostratus),Ichthyophis_ban…
63400	-21820.737592263282	-21845.85011628939	25.112524026108108	1.1737010241848747	3.153488272037907	0.04944363791234346	0.9217705361690027	((((((Alligator_mississippiensis,Trachemys_scripta),(Heterodon_platyrhinos,Sceloporus_undulatus)),(Gallus_gallus,Turdus_migratorius)),((Homo_sapiens,(Mus_musculus,Rattus_norvegicus)),Oryctolagus_cuniculus)),Latimeria_chalumnae),(((((((Ambystoma_mexicanum,Siren_intermedia),Amphiuma_tridactylum),Typhlonectes_natans),(Discoglossus_pictus,((Grandisonia_alternans,Hypogeophis_rostratus),Ichthyophis_ban…
63500	-21821.224369457235	-21845.402110564904	24.177741107669153	1.5940802563202405	3.153488272037907	0.04944363791234346	0.7875350523489267	((((((Alligator_mississippiensis,Trachemys_scripta),(Heterodon_platyrhinos,Sceloporus_undulatus)),(Gallus_gallus,Turdus_migratorius)),((Homo_sapiens,(Mus_musculus,Rattus_norvegicus)),Oryctolagus_cuniculus)),Latimeria_chalumnae),(((((((Ambystoma_mexicanum,Siren_intermedia),Amphiuma_tridactylum),Typhlonectes_natans),(Discoglossus_pictus,((Grandisonia_alternans,Hypogeophis_rostratus),Ichthyophis_ban…
63600	-21817.99365536712	-21845.707675368587	27.71402000146468	1.1120715936842085	2.6991631290422937	0.04104894526448382	0.8761884490002401	((((((Alligator_mississippiensis,Trachemys_scripta),(Heterodon_platyrhinos,Sceloporus_undulatus)),(Gallus_gallus,Turdus_migratorius)),((Homo_sapiens,(Mus_musculus,Rattus_norvegicus)),Oryctolagus_cuniculus)),Latimeria_chalumnae),(((((((Ambystoma_mexicanum,Siren_intermedia),Amphiuma_tridactylum),Typhlonectes_natans),(Discoglossus_pictus,((Grandisonia_alternans,Hypogeophis_rostratus),Ichthyophis_ban…
63700	-21815.383012385173	-21841.048775522195	25.665763137020782	0.9324090292176961	2.6545088018248433	0.04265581134063458	0.9825341547445162	((((((Alligator_mississippiensis,Trachemys_scripta),(Heterodon_platyrhinos,Sceloporus_undulatus)),(Gallus_gallus,Turdus_migratorius)),((Homo_sapiens,(Mus_musculus,Rattus_norvegicus)),Oryctolagus_cuniculus)),Latimeria_chalumnae),(((((((Ambystoma_mexicanum,Siren_intermedia),Amphiuma_tridactylum),Typhlonectes_natans),(Discoglossus_pictus,((Grandisonia_alternans,Hypogeophis_rostratus),Ichthyophis_ban…
63800	-21818.60261212515	-21845.058882015393	26.456269890245242	1.0610851889156219	2.7352546117927408	0.04646413282873823	0.8134579862669031	((((((Alligator_mississippiensis,Trachemys_scripta),(Heterodon_platyrhinos,Sceloporus_undulatus)),(Gallus_gallus,Turdus_migratorius)),((Homo_sapiens,(Mus_musculus,Rattus_norvegicus)),Oryctolagus_cuniculus)),Latimeria_chalumnae),(((((((Ambystoma_mexicanum,Siren_intermedia),Amphiuma_tridactylum),Typhlonectes_natans),(Discoglossus_pictus,((Grandisonia_alternans,Hypogeophis_rostratus),Ichthyophis_ban…
63900	-21809.778795632537	-21840.5051999215	30.726404288962073	1.0520784958245608	2.9651491420728657	0.03558067350395493	0.6991178134549807	((((((Alligator_mississippiensis,Trachemys_scripta),(Heterodon_platyrhinos,Sceloporus_undulatus)),(Gallus_gallus,Turdus_migratorius)),((Homo_sapiens,(Mus_musculus,Rattus_norvegicus)),Oryctolagus_cuniculus)),Latimeria_chalumnae),(((((((Ambystoma_mexicanum,Siren_intermedia),Amphiuma_tridactylum),Typhlonectes_natans),(Discoglossus_pictus,((Grandisonia_alternans,Hypogeophis_rostratus),Ichthyophis_ban…
64000	-21805.082260246785	-21838.171581609695	33.089321362910695	1.3152041511680677	3.0943501514878884	0.039343712939259395	0.8445875633458837	((((((Alligator_mississippiensis,Trachemys_scripta),(Heterodon_platyrhinos,Sceloporus_undulatus)),(Gallus_gallus,Turdus_migratorius)),((Homo_sapiens,(Mus_musculus,Rattus_norvegicus)),Oryctolagus_cuniculus)),Latimeria_chalumnae),(((((((Ambystoma_mexicanum,Siren_intermedia),Amphiuma_tridactylum),Typhlonectes_natans),(Discoglossus_pictus,((Grandisonia_alternans,Hypogeophis_rostratus),Ichthyophis_ban…
64100	-21810.858823560833	-21840.51695195829	29.658128397454934	1.7293322110395388	3.462978955216535	0.03311742868263547	0.8992238821959037	((((((Alligator_mississippiensis,Trachemys_scripta),(Heterodon_platyrhinos,Sceloporus_undulatus)),(Gallus_gallus,Turdus_migratorius)),((Homo_sapiens,(Mus_musculus,Rattus_norvegicus)),Oryctolagus_cuniculus)),Latimeria_chalumnae),(((((((Ambystoma_mexicanum,Siren_intermedia),Amphiuma_tridactylum),Typhlonectes_natans),(Discoglossus_pictus,((Grandisonia_alternans,Hypogeophis_rostratus),Ichthyophis_ban…
64200	-21814.570566469632	-21842.836511166395	28.265944696763974	1.7293322110395388	3.462978955216535	0.03532483996963497	0.9027799163321959	((((((Alligator_mississippiensis,Trachemys_scripta),(Heterodon_platyrhinos,Sceloporus_undulatus)),(Gallus_gallus,Turdus_migratorius)),((Homo_sapiens,(Mus_musculus,Rattus_norvegicus)),Oryctolagus_cuniculus)),Latimeria_chalumnae),(((((((Ambystoma_mexicanum,Siren_intermedia),Amphiuma_tridactylum),Typhlonectes_natans),(Discoglossus_pictus,((Grandisonia_alternans,Hypogeophis_rostratus),Ichthyophis_ban…
64300	-21809.44085654167	-21843.682384051757	34.24152751008661	1.1174260892486605	3.2296426654134773	0.04400479505571007	0.9027799163321959	((((((Alligator_mississippiensis,Trachemys_scripta),(Heterodon_platyrhinos,Sceloporus_undulatus)),(Gallus_gallus,Turdus_migratorius)),((Homo_sapiens,(Mus_musculus,Rattus_norvegicus)),Oryctolagus_cuniculus)),Latimeria_chalumnae),(((((((Ambystoma_mexicanum,Siren_intermedia),Amphiuma_tridactylum),Typhlonectes_natans),(Discoglossus_pictus,((Grandisonia_alternans,Hypogeophis_rostratus),Ichthyophis_ban…
64400	-21810.047038305474	-21842.21447834133	32.16744003585628	1.2540533245538752	3.2296426654134773	0.045608169884279424	0.6811589389831096	((((((Alligator_mississippiensis,Trachemys_scripta),(Heterodon_platyrhinos,Sceloporus_undulatus)),(Gallus_gallus,Turdus_migratorius)),((Homo_sapiens,(Mus_musculus,Rattus_norvegicus)),Oryctolagus_cuniculus)),Latimeria_chalumnae),(((((((Ambystoma_mexicanum,Siren_intermedia),Amphiuma_tridactylum),Typhlonectes_natans),(Discoglossus_pictus,((Grandisonia_alternans,Hypogeophis_rostratus),Ichthyophis_ban…
64500	-21804.31548125739	-21837.74365431829	33.428173060898565	1.3783626806180256	3.0767040566436172	0.028693231649327654	0.7919662165702401	((((((Alligator_mississippiensis,Trachemys_scripta),(Heterodon_platyrhinos,Sceloporus_undulatus)),(Gallus_gallus,Turdus_migratorius)),((Homo_sapiens,(Mus_musculus,Rattus_norvegicus)),Oryctolagus_cuniculus)),Latimeria_chalumnae),(((((((Ambystoma_mexicanum,Siren_intermedia),Amphiuma_tridactylum),Typhlonectes_natans),(Discoglossus_pictus,((Grandisonia_alternans,Hypogeophis_rostratus),Ichthyophis_ban…
64600	-21804.972034266055	-21837.788985010666	32.816950744610196	1.1954514656814297	2.7817608475927034	0.03297235868614322	0.8777822191987187	((((((Alligator_mississippiensis,Trachemys_scripta),(Heterodon_platyrhinos,Sceloporus_undulatus)),(Gallus_gallus,Turdus_migratorius)),((Homo_sapiens,(Mus_musculus,Rattus_norvegicus)),Oryctolagus_cuniculus)),Latimeria_chalumnae),(((((((Ambystoma_mexicanum,Siren_intermedia),Amphiuma_tridactylum),Typhlonectes_natans),(Discoglossus_pictus,((Grandisonia_alternans,Hypogeophis_rostratus),Ichthyophis_ban…
64700	-21808.24358081964	-21838.621715807534	30.378134987893933	1.9613920786377637	3.9304901578257154	0.03366198357245554	0.8571032295028649	((((((Alligator_mississippiensis,Trachemys_scripta),(Heterodon_platyrhinos,Sceloporus_undulatus)),(Gallus_gallus,Turdus_migratorius)),((Homo_sapiens,(Mus_musculus,Rattus_norvegicus)),Oryctolagus_cuniculus)),Latimeria_chalumnae),(((((((Ambystoma_mexicanum,Siren_intermedia),Amphiuma_tridactylum),Typhlonectes_natans),(Discoglossus_pictus,((Grandisonia_alternans,Hypogeophis_rostratus),Ichthyophis_ban…
64800	-21812.112989760975	-21840.738745297378	28.625755536402565	2.095476700128327	3.9304901578257154	0.03757160775261586	0.7378809163034755	((((((Alligator_mississippiensis,Trachemys_scripta),(Heterodon_platyrhinos,Sceloporus_undulatus)),(Gallus_gallus,Turdus_migratorius)),((Homo_sapiens,(Mus_musculus,Rattus_norvegicus)),Oryctolagus_cuniculus)),Latimeria_chalumnae),(((((((Ambystoma_mexicanum,Siren_intermedia),Amphiuma_tridactylum),Typhlonectes_natans),(Discoglossus_pictus,((Grandisonia_alternans,Hypogeophis_rostratus),Ichthyophis_ban…
64900	-21810.953878589316	-21843.8222593688	32.86838077948256	1.3216323340915581	3.75897606345462	0.04180567790798725	0.8046693285187994	((((((Alligator_mississippiensis,Trachemys_scripta),(Heterodon_platyrhinos,Sceloporus_undulatus)),(Gallus_gallus,Turdus_migratorius)),((Homo_sapiens,(Mus_musculus,Rattus_norvegicus)),Oryctolagus_cuniculus)),Latimeria_chalumnae),(((((((Ambystoma_mexicanum,Siren_intermedia),Amphiuma_tridactylum),Typhlonectes_natans),(Discoglossus_pictus,((Grandisonia_alternans,Hypogeophis_rostratus),Ichthyophis_ban…
65000	-21804.16429713381	-21843.15366391822	38.98936678440704	1.5527445167434002	3.5109589649694417	0.03194679646943821	0.6711005842603098	((((((Alligator_mississippiensis,Trachemys_scripta),(Heterodon_platyrhinos,Sceloporus_undulatus)),(Gallus_gallus,Turdus_migratorius)),((Homo_sapiens,(Mus_musculus,Rattus_norvegicus)),Oryctolagus_cuniculus)),Latimeria_chalumnae),(((((((Ambystoma_mexicanum,Siren_intermedia),Amphiuma_tridactylum),Typhlonectes_natans),(Discoglossus_pictus,((Grandisonia_alternans,Hypogeophis_rostratus),Ichthyophis_ban…
65100	-21806.798789138145	-21840.644495237993	33.84570609984906	1.403618777559755	3.7582672097299286	0.025733888074855143	0.6552774207611856	((((((Alligator_mississippiensis,Trachemys_scripta),(Heterodon_platyrhinos,Sceloporus_undulatus)),(Gallus_gallus,Turdus_migratorius)),((Homo_sapiens,(Mus_musculus,Rattus_norvegicus)),Oryctolagus_cuniculus)),Latimeria_chalumnae),(((((((Ambystoma_mexicanum,Siren_intermedia),Amphiuma_tridactylum),Typhlonectes_natans),(Discoglossus_pictus,((Grandisonia_alternans,Hypogeophis_rostratus),Ichthyophis_ban…
65200	-21815.349591530325	-21837.4136973054	22.064105775076545	1.5629409066610789	3.4117091185224537	0.04500855292468028	0.8353587021427367	((((((Alligator_mississippiensis,Trachemys_scripta),(Heterodon_platyrhinos,Sceloporus_undulatus)),(Gallus_gallus,Turdus_migratorius)),((Homo_sapiens,(Mus_musculus,Rattus_norvegicus)),Oryctolagus_cuniculus)),Latimeria_chalumnae),(((((((Ambystoma_mexicanum,Siren_intermedia),Amphiuma_tridactylum),Typhlonectes_natans),(Discoglossus_pictus,((Grandisonia_alternans,Hypogeophis_rostratus),Ichthyophis_ban…
65300	-21814.66200976241	-21842.729793509418	28.067783747006942	1.1557446447571196	3.1131754343882565	0.03841896787531861	0.8303622823976585	((((((Alligator_mississippiensis,Trachemys_scripta),(Heterodon_platyrhinos,Sceloporus_undulatus)),(Gallus_gallus,Turdus_migratorius)),((Homo_sapiens,(Mus_musculus,Rattus_norvegicus)),Oryctolagus_cuniculus)),Latimeria_chalumnae),(((((((Ambystoma_mexicanum,Siren_intermedia),Amphiuma_tridactylum),Typhlonectes_natans),(Discoglossus_pictus,((Grandisonia_alternans,Hypogeophis_rostratus),Ichthyophis_ban…
65400	-21819.25291238161	-21846.774454311868	27.521541930260128	1.1557446447571196	2.935329774165148	0.035557022708456044	0.7073218664309858	((((((Alligator_mississippiensis,Trachemys_scripta),(Heterodon_platyrhinos,Sceloporus_undulatus)),(Gallus_gallus,Turdus_migratorius)),((Homo_sapiens,(Mus_musculus,Rattus_norvegicus)),Oryctolagus_cuniculus)),Latimeria_chalumnae),(((((((Ambystoma_mexicanum,Siren_intermedia),Amphiuma_tridactylum),Typhlonectes_natans),(Discoglossus_pictus,((Grandisonia_alternans,Hypogeophis_rostratus),Ichthyophis_ban…
65500	-21817.085572672215	-21846.93319676297	29.847624090755602	1.1565992393751254	2.7200734093927816	0.036202993864655086	0.8358651533736132	((((((Alligator_mississippiensis,Trachemys_scripta),(Heterodon_platyrhinos,Sceloporus_undulatus)),(Gallus_gallus,Turdus_migratorius)),((Homo_sapiens,(Mus_musculus,Rattus_norvegicus)),Oryctolagus_cuniculus)),Latimeria_chalumnae),(((((((Ambystoma_mexicanum,Siren_intermedia),Amphiuma_tridactylum),Typhlonectes_natans),(Discoglossus_pictus,((Grandisonia_alternans,Hypogeophis_rostratus),Ichthyophis_ban…
65600	-21814.313396901503	-21843.162726285536	28.849329384033343	1.3051830866561076	3.52847264124821	0.035686409911268355	0.6720895248304398	((((((Alligator_mississippiensis,Trachemys_scripta),(Heterodon_platyrhinos,Sceloporus_undulatus)),(Gallus_gallus,Turdus_migratorius)),((Homo_sapiens,(Mus_musculus,Rattus_norvegicus)),Oryctolagus_cuniculus)),Latimeria_chalumnae),(((((((Ambystoma_mexicanum,Siren_intermedia),Amphiuma_tridactylum),Typhlonectes_natans),(Discoglossus_pictus,((Grandisonia_alternans,Hypogeophis_rostratus),Ichthyophis_ban…
65700	-21812.324954538966	-21836.079054071168	23.754099532201565	0.9216023911686573	2.5392197311610136	0.036917957195354935	0.760096964766733	((((((Alligator_mississippiensis,Trachemys_scripta),(Heterodon_platyrhinos,Sceloporus_undulatus)),(Gallus_gallus,Turdus_migratorius)),((Homo_sapiens,(Mus_musculus,Rattus_norvegicus)),Oryctolagus_cuniculus)),Latimeria_chalumnae),(((((((Ambystoma_mexicanum,Siren_intermedia),Amphiuma_tridactylum),Typhlonectes_natans),(Discoglossus_pictus,((Grandisonia_alternans,Hypogeophis_rostratus),Ichthyophis_ban…
65800	-21813.082049231984	-21836.81240271102	23.73035347903789	1.1241916703121035	2.5255352783804774	0.03975829258887648	0.8691851491450358	((((((Alligator_mississippiensis,Trachemys_scripta),(Heterodon_platyrhinos,Sceloporus_undulatus)),(Gallus_gallus,Turdus_migratorius)),((Homo_sapiens,(Mus_musculus,Rattus_norvegicus)),Oryctolagus_cuniculus)),Latimeria_chalumnae),(((((((Ambystoma_mexicanum,Siren_intermedia),Amphiuma_tridactylum),Typhlonectes_natans),(Discoglossus_pictus,((Grandisonia_alternans,Hypogeophis_rostratus),Ichthyophis_ban…
65900	-21813.53505969653	-21834.49433573886	20.959276042328202	1.8417621545971117	3.699641895768215	0.03800897614944156	0.7960373142499125	((((((Alligator_mississippiensis,Trachemys_scripta),(Heterodon_platyrhinos,Sceloporus_undulatus)),(Gallus_gallus,Turdus_migratorius)),((Homo_sapiens,(Mus_musculus,Rattus_norvegicus)),Oryctolagus_cuniculus)),Latimeria_chalumnae),(((((((Ambystoma_mexicanum,Siren_intermedia),Amphiuma_tridactylum),Typhlonectes_natans),(Discoglossus_pictus,((Grandisonia_alternans,Hypogeophis_rostratus),Ichthyophis_ban…
66000	-21811.788431532474	-21832.43163995604	20.643208423565845	2.150605223990467	3.9200310685376394	0.03800897614944156	0.8011544937855585	((((((Alligator_mississippiensis,Trachemys_scripta),(Heterodon_platyrhinos,Sceloporus_undulatus)),(Gallus_gallus,Turdus_migratorius)),((Homo_sapiens,(Mus_musculus,Rattus_norvegicus)),Oryctolagus_cuniculus)),Latimeria_chalumnae),(((((((Ambystoma_mexicanum,Siren_intermedia),Amphiuma_tridactylum),Typhlonectes_natans),(Discoglossus_pictus,((Grandisonia_alternans,Hypogeophis_rostratus),Ichthyophis_ban…
66100	-21805.29229124071	-21827.124272705907	21.83198146519763	1.550630352578294	3.458060422092857	0.038668153046983	0.8112180912143163	((((((Alligator_mississippiensis,Trachemys_scripta),(Heterodon_platyrhinos,Sceloporus_undulatus)),(Gallus_gallus,Turdus_migratorius)),((Homo_sapiens,(Mus_musculus,Rattus_norvegicus)),Oryctolagus_cuniculus)),Latimeria_chalumnae),(((((((Ambystoma_mexicanum,Siren_intermedia),Amphiuma_tridactylum),Typhlonectes_natans),(Discoglossus_pictus,((Grandisonia_alternans,Hypogeophis_rostratus),Ichthyophis_ban…
66200	-21805.4032005318	-21828.051018860388	22.647818328587732	0.7342826695607994	3.2686528804182315	0.032787736860447156	0.9175032431429105	((((((Alligator_mississippiensis,Trachemys_scripta),(Heterodon_platyrhinos,Sceloporus_undulatus)),(Gallus_gallus,Turdus_migratorius)),((Homo_sapiens,(Mus_musculus,Rattus_norvegicus)),Oryctolagus_cuniculus)),Latimeria_chalumnae),(((((((Ambystoma_mexicanum,Siren_intermedia),Amphiuma_tridactylum),Typhlonectes_natans),(Discoglossus_pictus,((Grandisonia_alternans,Hypogeophis_rostratus),Ichthyophis_ban…
66300	-21805.198065391196	-21828.883826364312	23.68576097311576	1.0483335494025825	3.229504981494463	0.04010511589600279	0.7204241083310002	((((((Alligator_mississippiensis,Trachemys_scripta),(Heterodon_platyrhinos,Sceloporus_undulatus)),(Gallus_gallus,Turdus_migratorius)),((Homo_sapiens,(Mus_musculus,Rattus_norvegicus)),Oryctolagus_cuniculus)),Latimeria_chalumnae),(((((((Ambystoma_mexicanum,Siren_intermedia),Amphiuma_tridactylum),Typhlonectes_natans),(Discoglossus_pictus,((Grandisonia_alternans,Hypogeophis_rostratus),Ichthyophis_ban…
66400	-21809.83568762579	-21831.47932729862	21.643639672830812	1.4168331337428044	3.2215983466503557	0.03860756322220144	0.9010375934675117	((((((Alligator_mississippiensis,Trachemys_scripta),(Heterodon_platyrhinos,Sceloporus_undulatus)),(Gallus_gallus,Turdus_migratorius)),((Homo_sapiens,(Mus_musculus,Rattus_norvegicus)),Oryctolagus_cuniculus)),Latimeria_chalumnae),(((((((Ambystoma_mexicanum,Siren_intermedia),Amphiuma_tridactylum),Typhlonectes_natans),(Discoglossus_pictus,((Grandisonia_alternans,Hypogeophis_rostratus),Ichthyophis_ban…
66500	-21811.337718307805	-21830.57372397871	19.23600567090407	1.199427565124485	3.719344216028701	0.038528339655325636	0.8215192594721823	((((((Alligator_mississippiensis,Trachemys_scripta),(Heterodon_platyrhinos,Sceloporus_undulatus)),(Gallus_gallus,Turdus_migratorius)),((Homo_sapiens,(Mus_musculus,Rattus_norvegicus)),Oryctolagus_cuniculus)),Latimeria_chalumnae),(((((((Ambystoma_mexicanum,Siren_intermedia),Amphiuma_tridactylum),Typhlonectes_natans),(Discoglossus_pictus,((Grandisonia_alternans,Hypogeophis_rostratus),Ichthyophis_ban…
66600	-21814.15095764259	-21833.17570135005	19.024743707463003	1.1951695808233838	3.7736272611662636	0.038841871290551444	0.7405044534249036	((((((Alligator_mississippiensis,Trachemys_scripta),(Heterodon_platyrhinos,Sceloporus_undulatus)),(Gallus_gallus,Turdus_migratorius)),((Homo_sapiens,(Mus_musculus,Rattus_norvegicus)),Oryctolagus_cuniculus)),Latimeria_chalumnae),(((((((Ambystoma_mexicanum,Siren_intermedia),Amphiuma_tridactylum),Typhlonectes_natans),(Discoglossus_pictus,((Grandisonia_alternans,Hypogeophis_rostratus),Ichthyophis_ban…
66700	-21817.79788811678	-21834.935948490678	17.13806037389877	1.4052272138202346	3.3211236682180165	0.034833208305899296	0.9389941312908626	((((((Alligator_mississippiensis,Trachemys_scripta),(Heterodon_platyrhinos,Sceloporus_undulatus)),(Gallus_gallus,Turdus_migratorius)),((Homo_sapiens,(Mus_musculus,Rattus_norvegicus)),Oryctolagus_cuniculus)),Latimeria_chalumnae),(((((((Ambystoma_mexicanum,Siren_intermedia),Amphiuma_tridactylum),Typhlonectes_natans),(Discoglossus_pictus,((Grandisonia_alternans,Hypogeophis_rostratus),Ichthyophis_ban…
66800	-21812.95641812673	-21831.52661051379	18.570192387056874	1.1455540328027851	3.1874335860552607	0.04899828229636005	0.9389941312908626	((((((Alligator_mississippiensis,Trachemys_scripta),(Heterodon_platyrhinos,Sceloporus_undulatus)),(Gallus_gallus,Turdus_migratorius)),((Homo_sapiens,(Mus_musculus,Rattus_norvegicus)),Oryctolagus_cuniculus)),Latimeria_chalumnae),(((((((Ambystoma_mexicanum,Siren_intermedia),Amphiuma_tridactylum),Typhlonectes_natans),(Discoglossus_pictus,((Grandisonia_alternans,Hypogeophis_rostratus),Ichthyophis_ban…
66900	-21810.88548566389	-21834.755223592325	23.869737928436635	1.3389380749956161	2.989170119189365	0.03917000068429783	0.7991551028153646	((((((Alligator_mississippiensis,Trachemys_scripta),(Heterodon_platyrhinos,Sceloporus_undulatus)),(Gallus_gallus,Turdus_migratorius)),((Homo_sapiens,(Mus_musculus,Rattus_norvegicus)),Oryctolagus_cuniculus)),Latimeria_chalumnae),(((((((Ambystoma_mexicanum,Siren_intermedia),Amphiuma_tridactylum),Typhlonectes_natans),(Discoglossus_pictus,((Grandisonia_alternans,Hypogeophis_rostratus),Ichthyophis_ban…
67000	-21811.534756448902	-21831.100364603837	19.565608154933777	1.3834485007790835	3.4240565763178683	0.04494296108360075	0.740101486415678	((((((Alligator_mississippiensis,Trachemys_scripta),(Heterodon_platyrhinos,Sceloporus_undulatus)),(Gallus_gallus,Turdus_migratorius)),((Homo_sapiens,(Mus_musculus,Rattus_norvegicus)),Oryctolagus_cuniculus)),Latimeria_chalumnae),(((((((Ambystoma_mexicanum,Siren_intermedia),Amphiuma_tridactylum),Typhlonectes_natans),(Discoglossus_pictus,((Grandisonia_alternans,Hypogeophis_rostratus),Ichthyophis_ban…
67100	-21809.843615548227	-21833.238328553904	23.3947130056784	1.5084178259864522	3.0506227994971873	0.03599545193442793	0.9336233366978623	((((((Alligator_mississippiensis,Trachemys_scripta),(Heterodon_platyrhinos,Sceloporus_undulatus)),(Gallus_gallus,Turdus_migratorius)),((Homo_sapiens,(Mus_musculus,Rattus_norvegicus)),Oryctolagus_cuniculus)),Latimeria_chalumnae),(((((((Ambystoma_mexicanum,Siren_intermedia),Amphiuma_tridactylum),Typhlonectes_natans),(Discoglossus_pictus,((Grandisonia_alternans,Hypogeophis_rostratus),Ichthyophis_ban…
67200	-21804.909176633708	-21833.45862342884	28.54944679513044	1.6488922990510968	3.0979673432270585	0.037568365242975445	0.8655168296548269	(((((((Alligator_mississippiensis,Trachemys_scripta),(Heterodon_platyrhinos,Sceloporus_undulatus)),(Gallus_gallus,Turdus_migratorius)),((Homo_sapiens,(Mus_musculus,Rattus_norvegicus)),Oryctolagus_cuniculus)),Latimeria_chalumnae),Xenopus_laevis),((((((Ambystoma_mexicanum,Siren_intermedia),Amphiuma_tridactylum),Typhlonectes_natans),(Discoglossus_pictus,((Grandisonia_alternans,Hypogeophis_rostratus)…
67300	-21804.82534074343	-21835.469591605513	30.64425086208135	1.1698739392959252	2.6315629559758094	0.030876663885823826	1.0223199177439444	(((((((Alligator_mississippiensis,Trachemys_scripta),(Heterodon_platyrhinos,Sceloporus_undulatus)),(Gallus_gallus,Turdus_migratorius)),((Homo_sapiens,(Mus_musculus,Rattus_norvegicus)),Oryctolagus_cuniculus)),Latimeria_chalumnae),Xenopus_laevis),((((((Ambystoma_mexicanum,Siren_intermedia),Amphiuma_tridactylum),Typhlonectes_natans),(Discoglossus_pictus,((Grandisonia_alternans,Hypogeophis_rostratus)…
67400	-21802.300826524875	-21835.34886549054	33.04803896566509	1.0231339508270265	3.1500071641796965	0.03538961191032396	0.8025605935610142	(((((((Alligator_mississippiensis,Trachemys_scripta),(Heterodon_platyrhinos,Sceloporus_undulatus)),(Gallus_gallus,Turdus_migratorius)),((Homo_sapiens,(Mus_musculus,Rattus_norvegicus)),Oryctolagus_cuniculus)),Latimeria_chalumnae),Xenopus_laevis),((((((Ambystoma_mexicanum,Siren_intermedia),Amphiuma_tridactylum),Typhlonectes_natans),(Discoglossus_pictus,((Grandisonia_alternans,Hypogeophis_rostratus)…
67500	-21801.405290734223	-21835.683091980078	34.27780124585499	0.8262187028587893	2.799096194865007	0.031619627497457725	0.8605946386762857	(((((((Alligator_mississippiensis,Trachemys_scripta),(Heterodon_platyrhinos,Sceloporus_undulatus)),(Gallus_gallus,Turdus_migratorius)),((Homo_sapiens,(Mus_musculus,Rattus_norvegicus)),Oryctolagus_cuniculus)),Latimeria_chalumnae),Xenopus_laevis),((((((Ambystoma_mexicanum,Siren_intermedia),Amphiuma_tridactylum),Typhlonectes_natans),(Discoglossus_pictus,((Grandisonia_alternans,Hypogeophis_rostratus)…
67600	-21803.549595360437	-21833.57894537622	30.029350015782175	1.2776980093565369	2.679890634475189	0.031619627497457725	0.7433461749332175	(((((((Alligator_mississippiensis,Trachemys_scripta),(Heterodon_platyrhinos,Sceloporus_undulatus)),(Gallus_gallus,Turdus_migratorius)),((Homo_sapiens,(Mus_musculus,Rattus_norvegicus)),Oryctolagus_cuniculus)),Latimeria_chalumnae),Xenopus_laevis),((((((Ambystoma_mexicanum,Siren_intermedia),Amphiuma_tridactylum),Typhlonectes_natans),(Discoglossus_pictus,((Grandisonia_alternans,Hypogeophis_rostratus)…
67700	-21804.945516182765	-21837.519256046813	32.57373986405019	0.6475081520366741	2.892911735845607	0.036691386292787946	0.7336404040242881	(((((((Alligator_mississippiensis,Trachemys_scripta),(Heterodon_platyrhinos,Sceloporus_undulatus)),(Gallus_gallus,Turdus_migratorius)),((Homo_sapiens,(Mus_musculus,Rattus_norvegicus)),Oryctolagus_cuniculus)),Latimeria_chalumnae),Xenopus_laevis),((((((Ambystoma_mexicanum,Siren_intermedia),Amphiuma_tridactylum),Typhlonectes_natans),(Discoglossus_pictus,((Grandisonia_alternans,Hypogeophis_rostratus)…
67800	-21801.82210240439	-21833.6465673561	31.82446495171098	1.154942201152857	2.609496454791973	0.035993748462489476	0.7911660771533808	(((((((Alligator_mississippiensis,Trachemys_scripta),(Heterodon_platyrhinos,Sceloporus_undulatus)),(Gallus_gallus,Turdus_migratorius)),((Homo_sapiens,(Mus_musculus,Rattus_norvegicus)),Oryctolagus_cuniculus)),Latimeria_chalumnae),Xenopus_laevis),((((((Ambystoma_mexicanum,Siren_intermedia),Amphiuma_tridactylum),Typhlonectes_natans),(Discoglossus_pictus,((Grandisonia_alternans,Hypogeophis_rostratus)…
67900	-21797.219874098108	-21825.74259465757	28.522720559465252	0.9223277718019647	2.609496454791973	0.03697230601132571	0.8489159187439296	(((((((Alligator_mississippiensis,Trachemys_scripta),(Heterodon_platyrhinos,Sceloporus_undulatus)),(Gallus_gallus,Turdus_migratorius)),((Homo_sapiens,(Mus_musculus,Rattus_norvegicus)),Oryctolagus_cuniculus)),Latimeria_chalumnae),Xenopus_laevis),((((((Ambystoma_mexicanum,Siren_intermedia),Amphiuma_tridactylum),Typhlonectes_natans),(Discoglossus_pictus,((Grandisonia_alternans,Hypogeophis_rostratus)…
68000	-21800.852389500113	-21834.12315216878	33.270762668666755	0.9666398991684875	3.334314793933755	0.029129409657236316	0.7955160828771535	(((((((Alligator_mississippiensis,Trachemys_scripta),(Heterodon_platyrhinos,Sceloporus_undulatus)),(Gallus_gallus,Turdus_migratorius)),((Homo_sapiens,(Mus_musculus,Rattus_norvegicus)),Oryctolagus_cuniculus)),Latimeria_chalumnae),Xenopus_laevis),((((((Ambystoma_mexicanum,Siren_intermedia),Amphiuma_tridactylum),Typhlonectes_natans),(Discoglossus_pictus,((Grandisonia_alternans,Hypogeophis_rostratus)…
68100	-21802.928333595257	-21837.117180130514	34.18884653525813	1.156434764143856	3.334314793933755	0.02670300659805275	0.7955160828771535	(((((((Alligator_mississippiensis,Trachemys_scripta),(Heterodon_platyrhinos,Sceloporus_undulatus)),(Gallus_gallus,Turdus_migratorius)),((Homo_sapiens,(Mus_musculus,Rattus_norvegicus)),Oryctolagus_cuniculus)),Latimeria_chalumnae),Xenopus_laevis),((((((Ambystoma_mexicanum,Siren_intermedia),Amphiuma_tridactylum),Typhlonectes_natans),(Discoglossus_pictus,((Grandisonia_alternans,Hypogeophis_rostratus)…
68200	-21807.640005639452	-21837.06496256826	29.42495692880889	1.0613748414718995	3.3836349542860478	0.037242269108988424	0.9106171776528964	(((((((Alligator_mississippiensis,Trachemys_scripta),(Heterodon_platyrhinos,Sceloporus_undulatus)),(Gallus_gallus,Turdus_migratorius)),((Homo_sapiens,(Mus_musculus,Rattus_norvegicus)),Oryctolagus_cuniculus)),Latimeria_chalumnae),Xenopus_laevis),((((((Ambystoma_mexicanum,Siren_intermedia),Amphiuma_tridactylum),Typhlonectes_natans),(Discoglossus_pictus,((Grandisonia_alternans,Hypogeophis_rostratus)…
68300	-21808.087590649808	-21832.95498735933	24.867396709524122	1.4800041435972988	2.6180884812916663	0.0321775795659608	0.8284171491993227	(((((((Alligator_mississippiensis,Trachemys_scripta),(Heterodon_platyrhinos,Sceloporus_undulatus)),(Gallus_gallus,Turdus_migratorius)),((Homo_sapiens,(Mus_musculus,Rattus_norvegicus)),Oryctolagus_cuniculus)),Latimeria_chalumnae),Xenopus_laevis),((((((Ambystoma_mexicanum,Siren_intermedia),Amphiuma_tridactylum),Typhlonectes_natans),(Discoglossus_pictus,((Grandisonia_alternans,Hypogeophis_rostratus)…
68400	-21800.41365235234	-21827.366486112733	26.952833760390277	0.9401120125864214	2.6180884812916663	0.030904815144065186	0.9009312793778614	(((((((Alligator_mississippiensis,Trachemys_scripta),(Heterodon_platyrhinos,Sceloporus_undulatus)),(Gallus_gallus,Turdus_migratorius)),((Homo_sapiens,(Mus_musculus,Rattus_norvegicus)),Oryctolagus_cuniculus)),Latimeria_chalumnae),Xenopus_laevis),((((((Ambystoma_mexicanum,Siren_intermedia),Amphiuma_tridactylum),Typhlonectes_natans),(Discoglossus_pictus,((Grandisonia_alternans,Hypogeophis_rostratus)…
68500	-21801.11651640506	-21826.471108071688	25.3545916666259	1.177722541627889	2.6180884812916663	0.04262983855643761	0.9298481711110316	(((((((Alligator_mississippiensis,Trachemys_scripta),(Heterodon_platyrhinos,Sceloporus_undulatus)),(Gallus_gallus,Turdus_migratorius)),((Homo_sapiens,(Mus_musculus,Rattus_norvegicus)),Oryctolagus_cuniculus)),Latimeria_chalumnae),Xenopus_laevis),((((((Ambystoma_mexicanum,Siren_intermedia),Amphiuma_tridactylum),Typhlonectes_natans),(Discoglossus_pictus,((Grandisonia_alternans,Hypogeophis_rostratus)…
68600	-21797.768235575477	-21825.029866552366	27.26163097688907	1.008782568951442	2.5673498203463616	0.041011778439556924	0.8944652052018296	(((((((Alligator_mississippiensis,Trachemys_scripta),(Heterodon_platyrhinos,Sceloporus_undulatus)),(Gallus_gallus,Turdus_migratorius)),((Homo_sapiens,(Mus_musculus,Rattus_norvegicus)),Oryctolagus_cuniculus)),Latimeria_chalumnae),Xenopus_laevis),((((((Ambystoma_mexicanum,Siren_intermedia),Amphiuma_tridactylum),Typhlonectes_natans),(Discoglossus_pictus,((Grandisonia_alternans,Hypogeophis_rostratus)…
68700	-21803.845265308635	-21827.50364463771	23.658379329073043	1.2771918085338312	2.233381468767485	0.036107137180938866	0.9556582152820928	(((((((Alligator_mississippiensis,Trachemys_scripta),(Heterodon_platyrhinos,Sceloporus_undulatus)),(Gallus_gallus,Turdus_migratorius)),((Homo_sapiens,(Mus_musculus,Rattus_norvegicus)),Oryctolagus_cuniculus)),Latimeria_chalumnae),Xenopus_laevis),((((((Ambystoma_mexicanum,Siren_intermedia),Amphiuma_tridactylum),Typhlonectes_natans),(Discoglossus_pictus,((Grandisonia_alternans,Hypogeophis_rostratus)…
68800	-21801.669039843197	-21826.734433147438	25.06539330423979	0.6440222797406097	2.282000305825028	0.04128509999726291	0.9281132993902139	(((((((Alligator_mississippiensis,Trachemys_scripta),(Heterodon_platyrhinos,Sceloporus_undulatus)),(Gallus_gallus,Turdus_migratorius)),((Homo_sapiens,(Mus_musculus,Rattus_norvegicus)),Oryctolagus_cuniculus)),Latimeria_chalumnae),Xenopus_laevis),((((((Ambystoma_mexicanum,Siren_intermedia),Amphiuma_tridactylum),Typhlonectes_natans),(Discoglossus_pictus,((Grandisonia_alternans,Hypogeophis_rostratus)…
68900	-21803.627821544396	-21829.290849040794	25.66302749639891	0.8379126039167668	2.7558858711413774	0.04670067957227717	0.8138254856994848	(((((((Alligator_mississippiensis,Trachemys_scripta),(Heterodon_platyrhinos,Sceloporus_undulatus)),(Gallus_gallus,Turdus_migratorius)),((Homo_sapiens,(Mus_musculus,Rattus_norvegicus)),Oryctolagus_cuniculus)),Latimeria_chalumnae),Xenopus_laevis),((((((Ambystoma_mexicanum,Siren_intermedia),Amphiuma_tridactylum),Typhlonectes_natans),(Discoglossus_pictus,((Grandisonia_alternans,Hypogeophis_rostratus)…
69000	-21805.596782824916	-21830.95242879854	25.35564597362619	1.270499572020725	3.116165571024066	0.035314490788652925	0.7327422380615495	(((((((Alligator_mississippiensis,Trachemys_scripta),(Heterodon_platyrhinos,Sceloporus_undulatus)),(Gallus_gallus,Turdus_migratorius)),((Homo_sapiens,(Mus_musculus,Rattus_norvegicus)),Oryctolagus_cuniculus)),Latimeria_chalumnae),Xenopus_laevis),((((((Ambystoma_mexicanum,Siren_intermedia),Amphiuma_tridactylum),Typhlonectes_natans),(Discoglossus_pictus,((Grandisonia_alternans,Hypogeophis_rostratus)…
69100	-21808.00286634051	-21836.67070273179	28.667836391280805	1.0330107115986567	3.530706666279802	0.035314490788652925	0.850976165255388	(((((((Alligator_mississippiensis,Trachemys_scripta),(Heterodon_platyrhinos,Sceloporus_undulatus)),(Gallus_gallus,Turdus_migratorius)),((Homo_sapiens,(Mus_musculus,Rattus_norvegicus)),Oryctolagus_cuniculus)),Latimeria_chalumnae),Xenopus_laevis),((((((Ambystoma_mexicanum,Siren_intermedia),Amphiuma_tridactylum),Typhlonectes_natans),(Discoglossus_pictus,((Grandisonia_alternans,Hypogeophis_rostratus)…
69200	-21802.11266490564	-21834.50735279531	32.39468788967112	0.8937271294011425	3.0005797190634147	0.032593867222672594	0.7676862406818137	(((((((Alligator_mississippiensis,Trachemys_scripta),(Heterodon_platyrhinos,Sceloporus_undulatus)),(Gallus_gallus,Turdus_migratorius)),((Homo_sapiens,(Mus_musculus,Rattus_norvegicus)),Oryctolagus_cuniculus)),Latimeria_chalumnae),Xenopus_laevis),((((((Ambystoma_mexicanum,Siren_intermedia),Amphiuma_tridactylum),Typhlonectes_natans),(Discoglossus_pictus,((Grandisonia_alternans,Hypogeophis_rostratus)…
69300	-21804.794103521897	-21839.454549188362	34.660445666463445	0.6318832044633083	2.582352669381291	0.027386980327562684	0.7868579424702659	(((((((Alligator_mississippiensis,Trachemys_scripta),(Heterodon_platyrhinos,Sceloporus_undulatus)),(Gallus_gallus,Turdus_migratorius)),((Homo_sapiens,(Mus_musculus,Rattus_norvegicus)),Oryctolagus_cuniculus)),Latimeria_chalumnae),Xenopus_laevis),((((((Ambystoma_mexicanum,Siren_intermedia),Amphiuma_tridactylum),Typhlonectes_natans),(Discoglossus_pictus,((Grandisonia_alternans,Hypogeophis_rostratus)…
69400	-21804.945976468658	-21834.098051691653	29.152075222994018	1.0858610791489278	3.56252736699869	0.03497482409601793	0.8324299968679254	(((((((Alligator_mississippiensis,Trachemys_scripta),(Heterodon_platyrhinos,Sceloporus_undulatus)),(Gallus_gallus,Turdus_migratorius)),((Homo_sapiens,(Mus_musculus,Rattus_norvegicus)),Oryctolagus_cuniculus)),Latimeria_chalumnae),Xenopus_laevis),((((((Ambystoma_mexicanum,Siren_intermedia),Amphiuma_tridactylum),Typhlonectes_natans),(Discoglossus_pictus,((Grandisonia_alternans,Hypogeophis_rostratus)…
69500	-21802.781123304718	-21834.05850819475	31.27738489003074	1.0831797824047913	2.8539671121858614	0.033762508815396115	0.7251323311012723	(((((((Alligator_mississippiensis,Trachemys_scripta),(Heterodon_platyrhinos,Sceloporus_undulatus)),(Gallus_gallus,Turdus_migratorius)),((Homo_sapiens,(Mus_musculus,Rattus_norvegicus)),Oryctolagus_cuniculus)),Latimeria_chalumnae),Xenopus_laevis),((((((Ambystoma_mexicanum,Siren_intermedia),Amphiuma_tridactylum),Typhlonectes_natans),(Discoglossus_pictus,((Grandisonia_alternans,Hypogeophis_rostratus)…
69600	-21800.0033105677	-21832.371629862526	32.368319294825746	1.262732554686165	2.8539671121858614	0.03307829845455455	0.8303696003619987	(((((((Alligator_mississippiensis,Trachemys_scripta),(Heterodon_platyrhinos,Sceloporus_undulatus)),(Gallus_gallus,Turdus_migratorius)),((Homo_sapiens,(Mus_musculus,Rattus_norvegicus)),Oryctolagus_cuniculus)),Latimeria_chalumnae),Xenopus_laevis),((((((Ambystoma_mexicanum,Siren_intermedia),Amphiuma_tridactylum),Typhlonectes_natans),(Discoglossus_pictus,((Grandisonia_alternans,Hypogeophis_rostratus)…
69700	-21804.05048096716	-21834.52739737068	30.476916403522182	0.6153894426242308	2.5022239494887955	0.031551708254508856	0.6800950378196009	(((((((Alligator_mississippiensis,Trachemys_scripta),(Heterodon_platyrhinos,Sceloporus_undulatus)),(Gallus_gallus,Turdus_migratorius)),((Homo_sapiens,(Mus_musculus,Rattus_norvegicus)),Oryctolagus_cuniculus)),Latimeria_chalumnae),Xenopus_laevis),((((((Ambystoma_mexicanum,Siren_intermedia),Amphiuma_tridactylum),Typhlonectes_natans),(Discoglossus_pictus,((Grandisonia_alternans,Hypogeophis_rostratus)…
69800	-21799.37660619237	-21827.769507588975	28.392901396604827	0.6153894426242308	2.5022239494887955	0.031551708254508856	0.9312659233114704	(((((((Alligator_mississippiensis,Trachemys_scripta),(Heterodon_platyrhinos,Sceloporus_undulatus)),(Gallus_gallus,Turdus_migratorius)),((Homo_sapiens,(Mus_musculus,Rattus_norvegicus)),Oryctolagus_cuniculus)),Latimeria_chalumnae),Xenopus_laevis),((((((Ambystoma_mexicanum,Siren_intermedia),Amphiuma_tridactylum),Typhlonectes_natans),(Discoglossus_pictus,((Grandisonia_alternans,Hypogeophis_rostratus)…
69900	-21807.082088495623	-21836.410531088037	29.328442592415474	1.0355534149355043	2.351246427578277	0.02954955537316585	0.6450325068867409	(((((((Alligator_mississippiensis,Trachemys_scripta),(Heterodon_platyrhinos,Sceloporus_undulatus)),(Gallus_gallus,Turdus_migratorius)),((Homo_sapiens,(Mus_musculus,Rattus_norvegicus)),Oryctolagus_cuniculus)),Latimeria_chalumnae),Xenopus_laevis),((((((Ambystoma_mexicanum,Siren_intermedia),Amphiuma_tridactylum),Typhlonectes_natans),(Discoglossus_pictus,((Grandisonia_alternans,Hypogeophis_rostratus)…
70000	-21800.436866005664	-21832.716551240148	32.27968523448448	0.7166530659271331	2.351246427578277	0.03388488842168761	0.7669388698771255	(((((((Alligator_mississippiensis,Trachemys_scripta),(Heterodon_platyrhinos,Sceloporus_undulatus)),(Gallus_gallus,Turdus_migratorius)),((Homo_sapiens,(Mus_musculus,Rattus_norvegicus)),Oryctolagus_cuniculus)),Latimeria_chalumnae),Xenopus_laevis),((((((Ambystoma_mexicanum,Siren_intermedia),Amphiuma_tridactylum),Typhlonectes_natans),(Discoglossus_pictus,((Grandisonia_alternans,Hypogeophis_rostratus)…
70100	-21800.64032984258	-21832.643524992785	32.00319515020673	1.0158308316078586	3.2652269350093386	0.03940556222260953	0.8625509426622671	(((((((Alligator_mississippiensis,Trachemys_scripta),(Heterodon_platyrhinos,Sceloporus_undulatus)),(Gallus_gallus,Turdus_migratorius)),((Homo_sapiens,(Mus_musculus,Rattus_norvegicus)),Oryctolagus_cuniculus)),Latimeria_chalumnae),Xenopus_laevis),((((((Ambystoma_mexicanum,Siren_intermedia),Amphiuma_tridactylum),Typhlonectes_natans),(Discoglossus_pictus,((Grandisonia_alternans,Hypogeophis_rostratus)…
70200	-21807.28447509502	-21837.38519677959	30.10072168456859	1.4825246507773384	3.2652269350093386	0.038823156437986034	0.7399959490036845	(((((((Alligator_mississippiensis,Trachemys_scripta),(Heterodon_platyrhinos,Sceloporus_undulatus)),(Gallus_gallus,Turdus_migratorius)),((Homo_sapiens,(Mus_musculus,Rattus_norvegicus)),Oryctolagus_cuniculus)),Latimeria_chalumnae),Xenopus_laevis),((((((Ambystoma_mexicanum,Siren_intermedia),Amphiuma_tridactylum),Typhlonectes_natans),(Discoglossus_pictus,((Grandisonia_alternans,Hypogeophis_rostratus)…
70300	-21805.134846277855	-21835.903663233512	30.76881695565529	1.4374969353107252	3.2652269350093386	0.034398858478596014	0.7464209277469516	(((((((Alligator_mississippiensis,Trachemys_scripta),(Heterodon_platyrhinos,Sceloporus_undulatus)),(Gallus_gallus,Turdus_migratorius)),((Homo_sapiens,(Mus_musculus,Rattus_norvegicus)),Oryctolagus_cuniculus)),Latimeria_chalumnae),Xenopus_laevis),((((((Ambystoma_mexicanum,Siren_intermedia),Amphiuma_tridactylum),Typhlonectes_natans),(Discoglossus_pictus,((Grandisonia_alternans,Hypogeophis_rostratus)…
70400	-21809.408447246744	-21835.29792240068	25.88947515393652	1.5556270190610237	2.871795950231481	0.02725916230577869	0.8615285921261917	(((((((Alligator_mississippiensis,Trachemys_scripta),(Heterodon_platyrhinos,Sceloporus_undulatus)),(Gallus_gallus,Turdus_migratorius)),((Homo_sapiens,(Mus_musculus,Rattus_norvegicus)),Oryctolagus_cuniculus)),Latimeria_chalumnae),Xenopus_laevis),((((((Ambystoma_mexicanum,Siren_intermedia),Amphiuma_tridactylum),Typhlonectes_natans),(Discoglossus_pictus,((Grandisonia_alternans,Hypogeophis_rostratus)…
70500	-21805.06567316317	-21838.28428200171	33.218608838537435	0.8279906908295549	2.541293592265225	0.028612167065877787	0.715026193589946	(((((((Alligator_mississippiensis,Trachemys_scripta),(Heterodon_platyrhinos,Sceloporus_undulatus)),(Gallus_gallus,Turdus_migratorius)),((Homo_sapiens,(Mus_musculus,Rattus_norvegicus)),Oryctolagus_cuniculus)),Latimeria_chalumnae),Xenopus_laevis),((((((Ambystoma_mexicanum,Siren_intermedia),Amphiuma_tridactylum),Typhlonectes_natans),(Discoglossus_pictus,((Grandisonia_alternans,Hypogeophis_rostratus)…
70600	-21805.612157904678	-21834.275335617443	28.66317771276412	0.5328751032593508	2.580152245314346	0.03999481710964278	0.8644848802292109	(((((((Alligator_mississippiensis,Trachemys_scripta),(Heterodon_platyrhinos,Sceloporus_undulatus)),(Gallus_gallus,Turdus_migratorius)),((Homo_sapiens,(Mus_musculus,Rattus_norvegicus)),Oryctolagus_cuniculus)),Latimeria_chalumnae),Xenopus_laevis),((((((Ambystoma_mexicanum,Siren_intermedia),Amphiuma_tridactylum),Typhlonectes_natans),(Discoglossus_pictus,((Grandisonia_alternans,Hypogeophis_rostratus)…
70700	-21810.93380094257	-21831.421930922417	20.488129979847887	1.9146643687603393	3.8755464293083492	0.057127089775629795	0.8962040711979221	(((((((Alligator_mississippiensis,Trachemys_scripta),(Heterodon_platyrhinos,Sceloporus_undulatus)),(Gallus_gallus,Turdus_migratorius)),((Homo_sapiens,(Mus_musculus,Rattus_norvegicus)),Oryctolagus_cuniculus)),Latimeria_chalumnae),Xenopus_laevis),((((((Ambystoma_mexicanum,Siren_intermedia),Amphiuma_tridactylum),Typhlonectes_natans),(Discoglossus_pictus,((Grandisonia_alternans,Hypogeophis_rostratus)…
70800	-21806.15139830099	-21833.83202589118	27.680627590191634	1.1679132938820582	3.3073303812585206	0.03642226127461977	1.0413718430292533	(((((((Alligator_mississippiensis,Trachemys_scripta),(Heterodon_platyrhinos,Sceloporus_undulatus)),(Gallus_gallus,Turdus_migratorius)),((Homo_sapiens,(Mus_musculus,Rattus_norvegicus)),Oryctolagus_cuniculus)),Latimeria_chalumnae),Xenopus_laevis),((((((Ambystoma_mexicanum,Siren_intermedia),Amphiuma_tridactylum),Typhlonectes_natans),(Discoglossus_pictus,((Grandisonia_alternans,Hypogeophis_rostratus)…
70900	-21808.221085606045	-21836.469799977338	28.248714371291662	1.519055065543823	3.099975471856016	0.04269774383137316	0.7616819463310629	(((((((Alligator_mississippiensis,Trachemys_scripta),(Heterodon_platyrhinos,Sceloporus_undulatus)),(Gallus_gallus,Turdus_migratorius)),((Homo_sapiens,(Mus_musculus,Rattus_norvegicus)),Oryctolagus_cuniculus)),Latimeria_chalumnae),Xenopus_laevis),((((((Ambystoma_mexicanum,Siren_intermedia),Amphiuma_tridactylum),Typhlonectes_natans),(Discoglossus_pictus,((Grandisonia_alternans,Hypogeophis_rostratus)…
71000	-21808.37680959752	-21839.038340904168	30.66153130664715	0.8521324944959889	3.075794681317863	0.03426937247782136	0.7940047577585164	(((((((Alligator_mississippiensis,Trachemys_scripta),(Heterodon_platyrhinos,Sceloporus_undulatus)),(Gallus_gallus,Turdus_migratorius)),((Homo_sapiens,(Mus_musculus,Rattus_norvegicus)),Oryctolagus_cuniculus)),Latimeria_chalumnae),Xenopus_laevis),((((((Ambystoma_mexicanum,Siren_intermedia),Amphiuma_tridactylum),Typhlonectes_natans),(Discoglossus_pictus,((Grandisonia_alternans,Hypogeophis_rostratus)…
71100	-21809.772482781635	-21837.97783404407	28.20535126243882	1.1872769253606514	3.013200315205514	0.03888810379548475	0.8782089478963692	(((((((Alligator_mississippiensis,Trachemys_scripta),(Heterodon_platyrhinos,Sceloporus_undulatus)),(Gallus_gallus,Turdus_migratorius)),((Homo_sapiens,(Mus_musculus,Rattus_norvegicus)),Oryctolagus_cuniculus)),Latimeria_chalumnae),Xenopus_laevis),((((((Ambystoma_mexicanum,Siren_intermedia),Amphiuma_tridactylum),Typhlonectes_natans),(Discoglossus_pictus,((Grandisonia_alternans,Hypogeophis_rostratus)…
71200	-21814.713604985147	-21845.69061827845	30.977013293304935	1.0839358002464474	2.5179199313629206	0.04028795497920968	0.886117743682419	(((((((Alligator_mississippiensis,Trachemys_scripta),(Heterodon_platyrhinos,Sceloporus_undulatus)),(Gallus_gallus,Turdus_migratorius)),((Homo_sapiens,(Mus_musculus,Rattus_norvegicus)),Oryctolagus_cuniculus)),Latimeria_chalumnae),Xenopus_laevis),((((((Ambystoma_mexicanum,Siren_intermedia),Amphiuma_tridactylum),Typhlonectes_natans),(Discoglossus_pictus,((Grandisonia_alternans,Hypogeophis_rostratus)…
71300	-21816.95837260774	-21839.98149468702	23.02312207928001	1.4496566136817588	3.0850909608614927	0.050420000404133386	0.7093105712348476	(((((((Alligator_mississippiensis,Trachemys_scripta),(Heterodon_platyrhinos,Sceloporus_undulatus)),(Gallus_gallus,Turdus_migratorius)),((Homo_sapiens,(Mus_musculus,Rattus_norvegicus)),Oryctolagus_cuniculus)),Latimeria_chalumnae),Xenopus_laevis),((((((Ambystoma_mexicanum,Siren_intermedia),Amphiuma_tridactylum),Typhlonectes_natans),(Discoglossus_pictus,((Grandisonia_alternans,Hypogeophis_rostratus)…
71400	-21805.905912395734	-21837.56918517622	31.663272780486672	1.204783909266609	2.6366128297120626	0.036041820225970196	0.7240074660064987	(((((((Alligator_mississippiensis,Trachemys_scripta),(Heterodon_platyrhinos,Sceloporus_undulatus)),(Gallus_gallus,Turdus_migratorius)),((Homo_sapiens,(Mus_musculus,Rattus_norvegicus)),Oryctolagus_cuniculus)),Latimeria_chalumnae),Xenopus_laevis),((((((Ambystoma_mexicanum,Siren_intermedia),Amphiuma_tridactylum),Typhlonectes_natans),(Discoglossus_pictus,((Grandisonia_alternans,Hypogeophis_rostratus)…
71500	-21807.94008446703	-21837.763317443925	29.823232976894968	1.1744795199222118	2.5782215979682537	0.0372846845736512	0.9568484052090442	(((((((Alligator_mississippiensis,Trachemys_scripta),(Heterodon_platyrhinos,Sceloporus_undulatus)),(Gallus_gallus,Turdus_migratorius)),((Homo_sapiens,(Mus_musculus,Rattus_norvegicus)),Oryctolagus_cuniculus)),Latimeria_chalumnae),Xenopus_laevis),((((((Ambystoma_mexicanum,Siren_intermedia),Amphiuma_tridactylum),Typhlonectes_natans),(Discoglossus_pictus,((Grandisonia_alternans,Hypogeophis_rostratus)…
71600	-21809.02863076766	-21836.027819820152	26.99918905249065	1.0852794845695708	3.1324106385707555	0.03781187644150333	0.6819119957440434	(((((((Alligator_mississippiensis,Trachemys_scripta),(Heterodon_platyrhinos,Sceloporus_undulatus)),(Gallus_gallus,Turdus_migratorius)),((Homo_sapiens,(Mus_musculus,Rattus_norvegicus)),Oryctolagus_cuniculus)),Latimeria_chalumnae),Xenopus_laevis),((((((Ambystoma_mexicanum,Siren_intermedia),Amphiuma_tridactylum),Typhlonectes_natans),(Discoglossus_pictus,((Grandisonia_alternans,Hypogeophis_rostratus)…
71700	-21807.375573047833	-21832.637349672234	25.261776624401698	1.1536594306648096	3.3606845609154172	0.050554366645000924	0.847137981911522	(((((((Alligator_mississippiensis,Trachemys_scripta),(Heterodon_platyrhinos,Sceloporus_undulatus)),(Gallus_gallus,Turdus_migratorius)),((Homo_sapiens,(Mus_musculus,Rattus_norvegicus)),Oryctolagus_cuniculus)),Latimeria_chalumnae),Xenopus_laevis),((((((Ambystoma_mexicanum,Siren_intermedia),Amphiuma_tridactylum),Typhlonectes_natans),(Discoglossus_pictus,((Grandisonia_alternans,Hypogeophis_rostratus)…
71800	-21809.053246804153	-21839.16967880975	30.11643200559784	0.8921963072850494	2.7936872295674795	0.036957651006881385	0.8412054814691766	(((((((Alligator_mississippiensis,Trachemys_scripta),(Heterodon_platyrhinos,Sceloporus_undulatus)),(Gallus_gallus,Turdus_migratorius)),((Homo_sapiens,(Mus_musculus,Rattus_norvegicus)),Oryctolagus_cuniculus)),Latimeria_chalumnae),Xenopus_laevis),((((((Ambystoma_mexicanum,Siren_intermedia),Amphiuma_tridactylum),Typhlonectes_natans),(Discoglossus_pictus,((Grandisonia_alternans,Hypogeophis_rostratus)…
71900	-21816.18305803151	-21842.372849336483	26.189791304971042	1.3290612978087208	2.554369175508234	0.042095872059517765	0.8000784813162269	(((((((Alligator_mississippiensis,Trachemys_scripta),(Heterodon_platyrhinos,Sceloporus_undulatus)),(Gallus_gallus,Turdus_migratorius)),((Homo_sapiens,(Mus_musculus,Rattus_norvegicus)),Oryctolagus_cuniculus)),Latimeria_chalumnae),Xenopus_laevis),((((((Ambystoma_mexicanum,Siren_intermedia),Amphiuma_tridactylum),Typhlonectes_natans),(Discoglossus_pictus,((Grandisonia_alternans,Hypogeophis_rostratus)…
72000	-21814.158353066843	-21838.693826704446	24.535473637604166	1.0361223156361967	2.2588140411019224	0.034157102541615476	0.822737568215935	(((((((Alligator_mississippiensis,Trachemys_scripta),(Heterodon_platyrhinos,Sceloporus_undulatus)),(Gallus_gallus,Turdus_migratorius)),((Homo_sapiens,(Mus_musculus,Rattus_norvegicus)),Oryctolagus_cuniculus)),Latimeria_chalumnae),Xenopus_laevis),((((((Ambystoma_mexicanum,Siren_intermedia),Amphiuma_tridactylum),Typhlonectes_natans),(Discoglossus_pictus,((Grandisonia_alternans,Hypogeophis_rostratus)…
72100	-21810.102750400078	-21845.526090317435	35.423339917358575	0.529020532250164	2.2588140411019224	0.03803500493890091	0.8730452038836378	(((((((Alligator_mississippiensis,Trachemys_scripta),(Heterodon_platyrhinos,Sceloporus_undulatus)),(Gallus_gallus,Turdus_migratorius)),((Homo_sapiens,(Mus_musculus,Rattus_norvegicus)),Oryctolagus_cuniculus)),Latimeria_chalumnae),Xenopus_laevis),((((((Ambystoma_mexicanum,Siren_intermedia),Amphiuma_tridactylum),Typhlonectes_natans),(Discoglossus_pictus,((Grandisonia_alternans,Hypogeophis_rostratus)…
72200	-21807.485896427203	-21835.643028902745	28.157132475541744	1.4429168106557162	3.148050392192835	0.0276788911010069	0.7271686884351011	(((((((Alligator_mississippiensis,Trachemys_scripta),(Heterodon_platyrhinos,Sceloporus_undulatus)),(Gallus_gallus,Turdus_migratorius)),((Homo_sapiens,(Mus_musculus,Rattus_norvegicus)),Oryctolagus_cuniculus)),Latimeria_chalumnae),Xenopus_laevis),((((((Ambystoma_mexicanum,Siren_intermedia),Amphiuma_tridactylum),Typhlonectes_natans),(Discoglossus_pictus,((Grandisonia_alternans,Hypogeophis_rostratus)…
72300	-21800.378895988113	-21833.64630979415	33.267413806036785	0.7408026727251685	2.833151579855699	0.03617042317022953	0.8480022335905518	(((((((Alligator_mississippiensis,Trachemys_scripta),(Heterodon_platyrhinos,Sceloporus_undulatus)),(Gallus_gallus,Turdus_migratorius)),((Homo_sapiens,(Mus_musculus,Rattus_norvegicus)),Oryctolagus_cuniculus)),Latimeria_chalumnae),Xenopus_laevis),((((((Ambystoma_mexicanum,Siren_intermedia),Amphiuma_tridactylum),Typhlonectes_natans),(Discoglossus_pictus,((Grandisonia_alternans,Hypogeophis_rostratus)…
72400	-21794.459768106866	-21824.676521109326	30.21675300246097	0.6302649756817233	2.6327046968015817	0.04068038268080239	0.8920562322052157	(((((((Alligator_mississippiensis,Trachemys_scripta),(Heterodon_platyrhinos,Sceloporus_undulatus)),(Gallus_gallus,Turdus_migratorius)),((Homo_sapiens,(Mus_musculus,Rattus_norvegicus)),Oryctolagus_cuniculus)),Latimeria_chalumnae),Xenopus_laevis),((((((Ambystoma_mexicanum,Siren_intermedia),Amphiuma_tridactylum),Typhlonectes_natans),(Discoglossus_pictus,((Grandisonia_alternans,Hypogeophis_rostratus)…
72500	-21804.88879854382	-21833.102419498846	28.213620955025046	1.1887785072262183	2.506682378090919	0.04578279201512685	0.8093796677774739	(((((((Alligator_mississippiensis,Trachemys_scripta),(Heterodon_platyrhinos,Sceloporus_undulatus)),(Gallus_gallus,Turdus_migratorius)),((Homo_sapiens,(Mus_musculus,Rattus_norvegicus)),Oryctolagus_cuniculus)),Latimeria_chalumnae),Xenopus_laevis),((((((Ambystoma_mexicanum,Siren_intermedia),Amphiuma_tridactylum),Typhlonectes_natans),(Discoglossus_pictus,((Grandisonia_alternans,Hypogeophis_rostratus)…
72600	-21808.49268616452	-21833.325350624527	24.83266446000678	1.3819325870735517	3.023563168657402	0.041711875499651614	0.8846400047958596	(((((((Alligator_mississippiensis,Trachemys_scripta),(Heterodon_platyrhinos,Sceloporus_undulatus)),(Gallus_gallus,Turdus_migratorius)),((Homo_sapiens,(Mus_musculus,Rattus_norvegicus)),Oryctolagus_cuniculus)),Latimeria_chalumnae),Xenopus_laevis),((((((Ambystoma_mexicanum,Siren_intermedia),Amphiuma_tridactylum),Typhlonectes_natans),(Discoglossus_pictus,((Grandisonia_alternans,Hypogeophis_rostratus)…
72700	-21810.91195530908	-21837.651361975208	26.739406666130023	0.8662646373687508	3.167945279912859	0.039442337568879035	0.9899303252338257	(((((((Alligator_mississippiensis,Trachemys_scripta),(Heterodon_platyrhinos,Sceloporus_undulatus)),(Gallus_gallus,Turdus_migratorius)),((Homo_sapiens,(Mus_musculus,Rattus_norvegicus)),Oryctolagus_cuniculus)),Latimeria_chalumnae),Xenopus_laevis),((((((Ambystoma_mexicanum,Siren_intermedia),Amphiuma_tridactylum),Typhlonectes_natans),(Discoglossus_pictus,((Grandisonia_alternans,Hypogeophis_rostratus)…
72800	-21809.908339280017	-21836.57923141481	26.670892134792116	1.269570493190911	3.167945279912859	0.039486442720598675	0.9411340084088331	(((((((Alligator_mississippiensis,Trachemys_scripta),(Heterodon_platyrhinos,Sceloporus_undulatus)),(Gallus_gallus,Turdus_migratorius)),((Homo_sapiens,(Mus_musculus,Rattus_norvegicus)),Oryctolagus_cuniculus)),Latimeria_chalumnae),Xenopus_laevis),((((((Ambystoma_mexicanum,Siren_intermedia),Amphiuma_tridactylum),Typhlonectes_natans),(Discoglossus_pictus,((Grandisonia_alternans,Hypogeophis_rostratus)…
72900	-21806.92126655287	-21834.40995690824	27.488690355371478	1.2437065374588736	3.2760604944095726	0.03895256141909473	0.7547553262289968	(((((((Alligator_mississippiensis,Trachemys_scripta),(Heterodon_platyrhinos,Sceloporus_undulatus)),(Gallus_gallus,Turdus_migratorius)),((Homo_sapiens,(Mus_musculus,Rattus_norvegicus)),Oryctolagus_cuniculus)),Latimeria_chalumnae),Xenopus_laevis),((((((Ambystoma_mexicanum,Siren_intermedia),Amphiuma_tridactylum),Typhlonectes_natans),(Discoglossus_pictus,((Grandisonia_alternans,Hypogeophis_rostratus)…
73000	-21803.78545824909	-21832.445831932073	28.660373682982748	1.0804038935191442	2.6597183085787837	0.04412837405445054	0.9047789465828848	(((((((Alligator_mississippiensis,Trachemys_scripta),(Heterodon_platyrhinos,Sceloporus_undulatus)),(Gallus_gallus,Turdus_migratorius)),((Homo_sapiens,(Mus_musculus,Rattus_norvegicus)),Oryctolagus_cuniculus)),Latimeria_chalumnae),Xenopus_laevis),((((((Ambystoma_mexicanum,Siren_intermedia),Amphiuma_tridactylum),Typhlonectes_natans),(Discoglossus_pictus,((Grandisonia_alternans,Hypogeophis_rostratus)…
[truncated: 99,270 more rows]
